# Supplementary material for: Infection and biogeographical characteristics of Paragonimus westermani and P. skrjabini in humans and animal hosts in China: A systematic review and meta-analysis
Source: PLoS Negl Trop Dis. 2024 Aug 5;18(8):e0012366. doi: 10.1371/journal.pntd.0012366 (PMC11326572; doi:10.1371/journal.pntd.0012366)
Supplement: S1 Table — (XLSX) [file pntd.0012366.s001.xlsx]

## Sheet: Sheet1
	S1_Table. Cases of human paragonimiasis docummented in literatures
No.	Title	Publication year	Year of investigation	Province	Paragonimus species	Event	Age < 18	Age ≥ 18	Male	Female	Urban	Rural	Longitude	Latitude	References
1	Analysis of 100 cases of paragonimiasis	1957	1954	Liaoning	Not specified	100	0	100	100	0	Not specified	Not specified	121.621	38.9221	1. Xue QY, Zhou GT. Analysis of 100 cases of paragonimiasis. Chin J Intern Med,1957,05(9):736-41. Chinese
2	11 cases of paragonimiasis	1965	1962-1964	Fujian	Not specified	11	0	11	6	5	Not specified	Not specified	119.305	26.0809	2. Lv JH. 11 cases of paragonimiasis. Chin J Med,1965,(10):606-607. Chinese
3	Clinical manifestations of 48 cases of paragonimiasis in Guanxian County, western Sichuan (Abstract)	1965	1958-1962	Sichuan	Not specified	48	Not specified	Not specified	44	4	Not specified	Not specified	103.65	30.9938	3. Zhou XM. Clinical manifestations of 48 cases of paragonimiasis in Guanxian County, western Sichuan (Abstract). Chin J Intern Med1965,13(1):70. Chinese
4	Clinical and Subcutaneous Pathological Observation of Pagumogonimus skrjabini in Children and Adolescents	1966	1963	Guizhou	P. skrjabini	14	14	0	10	4	Not specified	Not specified	108.528	25.9377	4. Li MH, Zheng HJ, Cui SB. Clinical and Subcutaneous Pathological Observation of Pagumogonimus skrjabini in Children and Adolescents. Med Pharm Yunnan1966,(01):28-30. Chinese
5	Report on Six Cases of paragonimiasis	1975	1974	Anhui	Not specified	6	6	0	Not specified	Not specified	0	6	118.148	30.2787	5. Shen MC, Yan ZH, Shen RZ. Report on Six Cases of paragonimiasis. Acta Univ Med Anhui1975,(04):44-46.DOI:10.19405/j.cnki.issn1000-1492.1975.04.010. Chinese
6	Clinical observation of 205 cases of adult paragonimiasis in Sichuan region	1976	1976	Sichuan	Not specified	205	Not specified	Not specified	187	18	Not specified	Not specified	104.072	30.583	6. Luo JZ, Liu ZY. Clinical observation of 205 cases of adult paragonimiasis in Sichuan region. Inf Med1976,(01):35-38. Chinese
7	Clinical observation on the treatment of 114 cases of paragonimiasis with nitrothiocyanamide	1977	1977	Hubei	Not specified	114	Not specified	Not specified	Not specified	Not specified	Not specified	Not specified	110.417	31.0629	7. Clinical observation on the treatment of 114 cases of paragonimiasis with nitrothiocyanamide. Pediatr Data Compil1977,(1):44-46 Chinese
8	Subcutaneous paragonimiasis in western Hunan Province: A Clinical Analysis of 38 Cases	1978	1978	Hunan	Not specified	38	32	6	29	9	Not specified	Not specified	112.946	28.2385	8. Chen WQ. Subcutaneous paragonimiasis in western Hunan Province: A Clinical Analysis of 38 Cases. Chin J Intern Med1978,17( 05 ): 371-73. Chinese
9	Report on 44 cases of pediatric paragonimiasis seen in Enshi area	1978	1978	Hubei	Not specified	44	44	0	Not specified	Not specified	Not specified	Not specified	109.486	30.3014	9. Zang YC. Report on 44 cases of pediatric paragonimiasis seen in Enshi area. Chin Med J1977,57(6):391. Chinese
10	Clinical observation of 408 cases of paragonimiasis in the Xiaoxing'anling area	1978	1970	Heilongjiang	P. westermani	408	Not specified	Not specified	Not specified	Not specified	Not specified	Not specified	128.846	47.7345	10. Tan DW. Clinical observation of 408 cases of paragonimiasis in the Xiaoxing'anling area. Chin J Intern Med1978,17(1):36-39. Chinese
11	Pediatric paragonimiasis seen in Sichuan: A report of 185 cases	1979	1964-1977	Chongqing	Not specified	185	Not specified	Not specified	132	53	Not specified	Not specified	106.558	29.569	11. Wu SX, ChenYF, Xu TH. Pediatric paragonimiasis seen in Sichuan: A report of 185 cases. Chin J Ped1979,17(2):92-95. DOI:10.3760/cma.j.issn.0578-1310.1979.02.117. Chinese
12	Chest X-ray Findings of 98 Cases of paragonimiasis in Zunyi Area	1979	1979	Guizhou	Not specified	98	Not specified	Not specified	67	31	Not specified	Not specified	107.037	27.7319	12. Cheng YM. Chest X-ray Findings of 98 Cases of paragonimiasis in Zunyi Area. Chin J Radiol1979,13( 02 ): 78-79. Chinese
13	Analysis of misdiagnosis of paragonimiasis in children in southern Anhui (report of 24 cases)	1979	1976-1978	Anhui	P. westermani	24	24	0	Not specified	Not specified	Not specified	Not specified	118.207	31.165	13. Cheng SZ, Fang YX. Analysis of misdiagnosis of paragonimiasis in children in southern Anhui (report of 24 cases). Acta Univ Med Anhui1979,(05):8-12.DOI:10.19405/j.cnki.issn1000-1492.1979.05.004. Chinese
14	Clinical observation of 200 cases of Paragonimus westerman	1979	1975	Anhui	P. westermani	200	73	0	Not specified	Not specified	200	0	118.556	30.3043	14. Gu WY, Ye YX, Deng XC. Clinical observation of 200 cases of Paragonimus westerman. Shang Med1979,(05):62. Chinese
15	X-ray observation of 152 cases of Paragonimus westerman in the Jingde and Ningguo regions of southern Anhui province	1979	1979	Anhui	Not specified	152	Not specified	Not specified	Not specified	Not specified	Not specified	Not specified	118.556	30.3043	15. Deng XC. X-ray observation of 152 cases of Paragonimus westerman in the Jingde and Ningguo regions of southern Anhui province. Chin J Radiol1979,13(2):72-74. Chinese
16	Clinical manifestations of paragonimiasis in the Taochong area of Fanchang	1979	1977	Anhui	Not specified	24	Not specified	Not specified	14	10	24	0	118.207	31.1109	16. Gu YW, Ye YX, Shu QH, et al. Clinical manifestations of paragonimiasis in the Taochong area of Fanchang. Acta Univ Med Anhui1979,(05):6-8.DOI:10.19405/j.cnki.issn1000-1492.1979.05.003. Chinese
17	Observation on the therapeutic effect of sulfur dichlorophenol in the treatment of Paragonimus westerman in southern Anhui province	1979	1975-1977	Shanghai	P. westermani	182	Not specified	Not specified	Not specified	Not specified	Not specified	Not specified	121.479	31.2374	17. Gu YW, Ye YX. Observation on the therapeutic effect of sulfur dichlorophenol in the treatment of Paragonimus westerman in southern Anhui province. Chin J Intern Med1979,18(6):487. Chinese
18	Analysis of misdiagnosis in 52 cases of paragonimiasis	1979	1971-1976	Fujian	Not specified	155	Not specified	Not specified	Not specified	Not specified	0	155	119.305	26.0809	18. Kang J. Analysis of misdiagnosis in 52 cases of paragonimiasis. FJ Med J1979,(03):17-18. Chinese
19	Two cases of ocular paragonimiasis	1979	1965-1966	Hunan	Not specified	2	Not specified	Not specified	Not specified	Not specified	Not specified	Not specified	112.946	28.2385	19. Wang CY, Liu JC. Two cases of ocular paragonimiasis. Bull Hunan Med Univ1979,(Z1):12-15. Chinese
20	26 cases of paragonimiasis seen in Shaanxi	1979	1959-1973	Shannxi	Not specified	26	Not specified	Not specified	Not specified	Not specified	Not specified	Not specified	108.948	34.3477	20. Wang JA. 26 cases of paragonimiasis seen in Shaanxi. Chin Med J1975,55(7):507. Chinese
21	Clinical and X-ray characteristics of pediatric paragonimiasis in Guizhou Province: Analysis of 80 cases	1979	1969	Guizhou	Not specified	130	130	0	101	29	Not specified	Not specified	107.037	27.7319	21. Xu LY. Clinical and X-ray characteristics of pediatric paragonimiasis in Guizhou Province: Analysis of 80 cases. J Clin Radiol1983,(02):810+60. Chinese
22	Report on 8 Cases of paragonimiasis Discovered in Qijiang County	1979	1978	Chongqing	Not specified	8	8	0	5	3	0	8	106.657	29.0341	22. Yuan W, Zhou XO, Wang XL, et al. Report on 8 Cases of paragonimiasis Discovered in Qijiang County. Chongqing Med1985,(03):279-81. Chinese
23	Report on 40 Cases of paragonimiasis in Henan Province	1979	1979	Henan	Not specified	40	11	29	36	4	0	40	113.63	34.7556	23. Zhang XQ, Chang J. Report on 40 Cases of paragonimiasis in Henan Province. HN J Prev Med1983,(01):12-13. Chinese
24	Clinical analysis of 16 cases of paragonimiasis in Guizhou Province	1979	1979	Guizhou	Not specified	16	Not specified	Not specified	10	6	Not specified	Not specified	107.037	27.7319	24. Zhou ZY, Hu YG, Xiang AZ. Clinical analysis of 16 cases of paragonimiasis in Guizhou Province. Guizhou Med J1979,(04):25-27 Chinese
25	Analysis of clinical misdiagnosis in 188 cases of paragonimiasis	1980	1980	Zhejiang	Not specified	188	Not specified	Not specified	134	54	0	188	120.213	30.2536	25. Huang WD,Huang WL. Analysis of clinical misdiagnosis in 188 cases of paragonimiasis. ZJ Med J1983,(01):41-47. Chinese
26	Clinical characteristics of paragonimiasis in the Suifenhe River Basin: Analysis of 42 cases	1980	1980	Heilongjiang	Not specified	42	0	42	23	19	Not specified	Not specified	126.676	45.754	26. Li J. Clinical characteristics of paragonimiasis in the Suifenhe River Basin: Analysis of 42 cases. J Harbin Med Univ1983,(01):16-18. Chinese
27	Report on 40 cases of cerebral paragonimiasis	1980	1980	Hunan	Not specified	40	Not specified	Not specified	30	10	Not specified	Not specified	112.946	28.2385	27. Luo ZG. Report on 40 cases of cerebral paragonimiasis. Chin. J. Nerv. Ment. Dis1983,16(1):1-4. Chinese
28	Analysis of 97 outpatient cases of paragonimiasis	1980	1980	Fujian	Not specified	97	Not specified	Not specified	Not specified	Not specified	Not specified	Not specified	119.305	26.0809	28. Wang LH. Analysis of 97 outpatient cases of paragonimiasis. FJ Hep1984,(01):60. Chinese
29	Chest X-ray findings of 93 cases of paragonimiasis in Xiuning area	1980	1980	Anhui	Not specified	93	Not specified	Not specified	Not specified	Not specified	Not specified	Not specified	118.196	29.7903	29. Wang SL. Chest X-ray findings of 93 cases of paragonimiasis in Xiuning area. HZ Med1980,(3):388-89 Chinese
30	Report on 216 cases of paragonimiasis in Xinning County, Hunan Province	1980	1980	Hunan	Not specified	216	Not specified	Not specified	Not specified	Not specified	Not specified	Not specified	110.869	26.4408	30. Wang ZR. Report on 216 cases of paragonimiasis in Xinning County, Hunan Province. Med Data1981,(06):41-42 Chinese
31	Report on two cases of paragonimiasis cured with domestically produced nitrochlorophenol	1980	1980	Zhejiang	Not specified	2	Not specified	Not specified	Not specified	Not specified	Not specified	Not specified	121.41	29.6627	31. Chen TS. Report on two cases of paragonimiasis cured with domestically produced nitrochlorophenol. Fujian Med J1981,(06):41-42 Chinese
32	Report on 5 cases of ocular paragonimiasis	1981	1978	Fujian	Not specified	5	5	0	4	1	Not specified	Not specified	119.51	27.4687	32. Chen TS. Report on 5 cases of ocular paragonimiasis. FJ Med J1984,(09):36-37. Chinese
33	Report on 69 cases of liver damage caused by paragonimiasis in children in southern Anhui (Abstract)	1981	1976-1979	Anhui	P. westermani	69	69	0	45	24	Not specified	Not specified	118.207	31.165	33. Cheng SZ,Fang YX. Report on 69 cases of liver damage caused by paragonimiasis in children in southern Anhui (Abstract). C.J.P1985,08(4):211-14. Chinese
34	Pathological analysis of subcutaneous nodules of paragonimiasis in Ankang, Shaanxi Province: A report of 12 cases	1981	1976-1980	Shannxi	Not specified	12	Not specified	Not specified	10	2	Not specified	Not specified	109.038	32.692	34. Han YA. Pathological analysis of subcutaneous nodules of paragonimiasis in Ankang, Shaanxi Province: A report of 12 cases. Sx Med J1985,(02):78. Chinese
35	Diagnosis of cerebral paragonimiasis in children (report of 50 cases)	1981	1956-1963	Sichuan	Not specified	50	50	0	Not specified	Not specified	Not specified	Not specified	104.072	30.583	35. Hu YJ,Ji DP. Diagnosis of cerebral paragonimiasis in children (report of 50 cases). Sc Med J1985,(01):75. Chinese
36	Observation on the discovery of paragonimid eggs in the bodies of three patients in the epidemic area of Pagumogonimus skrjabini in Hubei Province	1981	1981	Hubei	P. skrjabini	3	Not specified	Not specified	Not specified	Not specified	Not specified	Not specified	114.315	30.5974	36. Jiang GR. Observation on the discovery of paragonimid eggs in the bodies of three patients in the epidemic area of Pagumogonimus skrjabini in Hubei Province. Med Data1985,(02):14-15. Chinese
37	Clinical analysis of 83 cases of paragonimiasis	1981	1954-1978	Jilin	Not specified	83	Not specified	Not specified	50	33	0	83	125.342	43.903	37. Liu HZ,Zhang QQ. Clinical analysis of 83 cases of paragonimiasis. J Jl Univ1983,(07):437 Chinese
38	Eye changes in Sichuan paragonimiasis	1981	1981	Sichuan	Not specified	1	Not specified	Not specified	Not specified	Not specified	Not specified	Not specified	103.051	30.0168	38. NA. Eye changes in Sichuan paragonimiasis. Chin J Intern Med1981,20(8):478. Chinese
39	Subarachnoid hemorrhage caused by paragonimiasis	1981	1964-1980	Sichuan	Not specified	35	35	0	Not specified	Not specified	Not specified	Not specified	103.051	30.0168	39. Wang HX,Wang BK. Subarachnoid hemorrhage caused by paragonimiasis. Sc Med J1981,(06):357-58. Chinese
40	Clinical observation of 23 cases of cerebral paragonimiasis in children	1981	1975	Hubei	Not specified	122	12	0	18	5	Not specified	Not specified	109.486	30.3014	40. Zhang YC. Clinical observation of 23 cases of cerebral paragonimiasis in children. J. Orthop1981,(02):97-99. Chinese
41	paragonimiasis: Subcutaneous migration of paragonimiasis worms: report of 3 cases	1981	1978	Shannxi	Not specified	3	3	0	3	0	0	3	109.187	33.4107	41. Zhao SL. paragonimiasis: Subcutaneous migration of paragonimiasis worms: report of 3 cases. Shaanxi Med J1981,(11):4-6. Chinese
42	Clinical analysis of 103 cases of paragonimiasis in Hunan Province	1982	1982	Hunan	Not specified	103	Not specified	Not specified	71	32	Not specified	Not specified	112.946	28.2385	42. Chen WQ. Clinical analysis of 103 cases of paragonimiasis in Hunan Province. Med J Wh Univ.1984,(1):28-33. Chinese
43	Clinical observation on the treatment of 44 cases of Paragonimus westerman with praziquantel	1982	1982	Zhejiang	P. westermani	44	Not specified	Not specified	32	21	0	44	120.214	30.2576	43. Li R,Tu XA,Wang JH. Clinical observation on the treatment of 44 cases of Paragonimus westerman with praziquantel. Chin J Intern Med1982,21(1):37-38. Chinese
44	Misdiagnosis analysis of 10 cases of Sichuan type paragonimiasis	1982	1980-1981	Hubei	P. skrjabini	10	10	0	6	4	Not specified	Not specified	110.986	30.8324	44. Liu LP. Misdiagnosis analysis of 10 cases of Sichuan type paragonimiasis. CJPM1982,(10):47-48. Chinese
45	Clinical analysis of 185 cases of nodular Sichuan paragonimiasis	1982	1976-1980	Hubei	P. skrjabini	185	Not specified	Not specified	115	70	Not specified	Not specified	110.757	31.3559	45. Qiu MS,Gan YQ,Wang CQ. Clinical analysis of 185 cases of nodular Sichuan paragonimiasis. Chin J Intern Med1982,21(12):740. Chinese
46	Clinical analysis of 154 cases of paragonimiasis in Tongren area	1982	1977-1980	Guizhou	P. skrjabini	154	Not specified	Not specified	110	44	Not specified	Not specified	109.199	27.7388	46. Yao SG. Clinical analysis of 154 cases of paragonimiasis in Tongren area. Gz Med J1982,(02):51-52. Chinese
47	Clinical analysis of 43 cases of paragonimiasis	1982	1982	Zhejiang	Not specified	43	Not specified	Not specified	24	19	Not specified	Not specified	120.213	30.2536	47. Ye YJ,Li Y,Shao XY. Clinical analysis of 43 cases of paragonimiasis. CJPPD1984,(01):26. Chinese
48	A case report of extrapulmonary paragonimiasis	1983	1983	Tianjin	Not specified	1	0	1	1	0	Not specified	Not specified	117.202	39.092	48. Chang JL. A case report of extrapulmonary paragonimiasis. Tianjin Med J1983,(07):437-38 Chinese
49	Clinical analysis of 110 cases of paragonimiasis in western Hubei province	1983	1983	Hubei	Not specified	110	Not specified	Not specified	Not specified	Not specified	Not specified	Not specified	114.315	30.5974	49. Jiang GR. Clinical analysis of 110 cases of paragonimiasis in western Hubei province. YMC Med Data1983,(1):7-10 Chinese
50	Clinical report of 32 cases of Paragonimus westerman in Daye County, Hubei Province	1983	1983	Hubei	P. westermani	32	Not specified	Not specified	20	12	0	32	114.992	30.0992	50. Li BX,Yang JX. Clinical report of 32 cases of Paragonimus westerman in Daye County, Hubei Province. Med J Wh Univ1985,(03):279-81 Chinese
51	Observation on the clinical efficacy of praziquantel in the treatment of 20 cases of Paragonimus westerman	1983	1980	Zhejiang	P. westermani	20	Not specified	Not specified	12	8	Not specified	Not specified	120.706	27.9996	51. Li Y，Shao XY,Ye YJ. Observation on the clinical efficacy of praziquantel in the treatment of 20 cases of Paragonimus westerman. J N Med1983,(01):12-13 Chinese
52	Adult paragonimiasis in Zunyi area: exploration of the causes of misdiagnosis in 18 cases	1983	1983	Guizhou	Not specified	18	Not specified	Not specified	Not specified	Not specified	Not specified	Not specified	107.037	27.7319	52. Ma HZ. Adult paragonimiasis in Zunyi area: exploration of the causes of misdiagnosis in 18 cases. Hep Prev Data.1985,(2):21-27. Chinese
53	Pathological observation of 21 cases of subcutaneous paragonimiasis (subcutaneous nodules of paragonimiasis) in the Mudanjiang River Basin	1983	1983	Heilongjiang	Not specified	21	Not specified	Not specified	15	6	0	21	129.649	44.5558	53. Xi CH,Guo SM,Li ZQ,Li SH,Ge ZC,Tian JB,et al. Pathological observation of 21 cases of subcutaneous paragonimiasis (subcutaneous nodules of paragonimiasis) in the Mudanjiang River Basin. J Mdj Med Univ1983,(01):41-47 Chinese
54	Clinical and pathological analysis of 118 cases of paragonimiasis in Guizhou region	1983	1958-1981	Guizhou	Not specified	118	Not specified	Not specified	87	31	Not specified	Not specified	106.755	26.6076	54. Xiang Q,Xiao KQ,Liu SL,Yao SG. Clinical and pathological analysis of 118 cases of paragonimiasis in Guizhou region. Gz Med J1983,(01):16-18 Chinese
55	Clinical types and treatment of central nervous system paragonimiasis: A clinical analysis of 24 cases	1983	1983	Hunan	Not specified	24	Not specified	Not specified	22	2	Not specified	Not specified	112.946	28.2385	55. Yang QD,Ou YS. Clinical types and treatment of central nervous system paragonimiasis: A clinical analysis of 24 cases. Chin J Neurol1983,16(1):1-4. Chinese
56	Preliminary observation on the treatment of 17 cases of Paragonimus westerman (chest type) with domestically produced praziquantel	1984	1978-1981	Liaoning	P. westermani	17	Not specified	Not specified	5		Not specified	Not specified	124.189	40.0104	56. Cao WJ,Zhong HL,He LY. Preliminary observation on the treatment of 17 cases of Paragonimus westerman (chest type) with domestically produced praziquantel. J C Med Univ,1984,(01):60. Chinese
57	Report on 22 cases of paragonimiasis	1984	1967-1982	Chongqing	P. skrjabini	354	Not specified	Not specified	Not specified	Not specified	Not specified	Not specified	106.558	29.569	57. Liu MX. Report on 22 cases of paragonimiasis. Hep Prev Data1984,(8):22-23. Chinese
58	Report on 6 cases of paragonimiasis thrombophlebitis	1984	1984	Guizhou	Not specified	6	Not specified	Not specified	Not specified	Not specified	Not specified	Not specified	109.199	27.7388	58. Yao SG. Report on 6 cases of paragonimiasis thrombophlebitis. Clin Dermatol J1984,(6):21-22. Chinese
59	Report on 3 cases of cerebral paragonimiasis	1984	1984	Zhejiang	Not specified	3	Not specified	Not specified	Not specified	Not specified	Not specified	Not specified	119.828	28.9028	59. Ying ZY. Report on 3 cases of cerebral paragonimiasis. 1984,(1):60-61. Chinese
60	paragonimiasis(report of 1 case)	1984	1983-1984	Guangdong	Not specified	1	0	1	1	0	0	1	113.269	23.1337	60. Zhu SH,Wang XB,Huang HL,Li FY. paragonimiasis(report of 1 case). Gd Med J1984,(09):36-37 Chinese
61	Analysis of early clinical manifestations and X-ray signs of 44 cases of Paragonimus westerman	1985	1960-1961	Zhejiang	P. westermani	44	Not specified	Not specified	29	15	Not specified	Not specified	120.706	27.9996	61. Chen SZ. Analysis of early clinical manifestations and X-ray signs of 44 cases of Paragonimus westerman. Chin J Tuberc Respir Dis1985,08(4):211-14 Chinese
62	A Case Report of paragonimiasis in Yushan, Jiangxi Province	1985	1983	Jiangxi	Not specified	1	0	1	1	0	Not specified	Not specified	118.247	28.6888	62. Guo YH. A Case Report of paragonimiasis in Yushan, Jiangxi Province. Chin J Parasitol Parasit Dis1985,(02):78 Chinese
63	Analysis of indirect blood coagulation and enzyme-linked immunosorbent assay detection in 53 patients with paragonimiasis	1985	1985	Zhejiang	Not specified	53	Not specified	Not specified	Not specified	Not specified	Not specified	Not specified	120.213	30.2536	63. Hu HX,Tang GS. Analysis of indirect blood coagulation and enzyme-linked immunosorbent assay detection in 53 patients with paragonimiasis. Chin J Parasitol Parasit Dis1985,(01):75 Chinese
64	Clinical analysis of 28 cases of cerebral paragonimiasis	1985	1970-1984	Guizhou	Not specified	158	158	0	19	9	0	158	107.037	27.7319	64. Ji FG,Wang JJ,Deng WK. Clinical analysis of 28 cases of cerebral paragonimiasis. Guizhou Med J1985,(02):14-15 Chinese
65	Clinical analysis of 119 cases of Sichuan paragonimiasis	1985	1985	Chongqing	Not specified	119	30	89	93	26	116	3	106.558	29.569	65. Wang XG, Liu YH, Wang QN, Chen QD, Yu MW, Yu DG. Clinical analysis of 119 cases of Sichuan paragonimiasis. Chin J Parasitol Parasit Dis1985,(01):7-10 Chinese
66	paragonimiasis and Chest X-ray Findings in Xishuangbanna Region: A Report of 17 Cases	1985	1985	Yunnan	Not specified	17	Not specified	Not specified	Not specified	Not specified	Not specified	Not specified	100.804	22.0163	66. Xie SC. Paragonimiasis and Chest X-ray Findings in Xishuangbanna Region: A Report of 17 Cases. Chinese
67	CT diagnosis of cerebral paragonimiasis: report of 3 cases	1985	1985	Liaoning	Not specified	3	Not specified	Not specified	0	3	Not specified	Not specified	123.468	41.6838	67. Ye FL. CT diagnosis of cerebral paragonimiasis: report of 3 cases. Chinese
68	Report on 2 cases of misdiagnosis of pleurisy in acute paragonimiasis	1986	1986	Fujian	Not specified	2	Not specified	Not specified	Not specified	Not specified	Not specified	Not specified	117.639	26.2697	68. Chen DR. Report on 2 cases of misdiagnosis of pleurisy in acute paragonimiasis. 1986,(12):4 Chinese
69	Pediatric paragonimid constrictive pericarditis	1986	1971	Guizhou	Not specified	12	12	0	9	3	Not specified	Not specified	106.755	26.6076	69. Zhu XQ. Pediatric paragonimid constrictive pericarditis. Guizhou Med J1986,(02):10. Chinese
70	Analysis of misdiagnosis causes in 24 cases of paragonimiasis	1986	1986	Liaoning	P. westermani	24	Not specified	Not specified	17	7	Not specified	Not specified	124.076	40.4605	70. Lu YH,Tan DK,Li XC,Zhou JS. Analysis of misdiagnosis causes in 24 cases of paragonimiasis. Chin J Clin1986,(02):51-52. Chinese
71	Tracking observation and related issues exploration of liver damage caused by paragonimiasis: A report of 32 cases	1986	1986	Zhejiang	Not specified	32	Not specified	Not specified	Not specified	Not specified	Not specified	Not specified	120.706	28.0953	71. Shao XY. Tracking observation and related issues exploration of liver damage caused by paragonimiasis: A report of 32 cases. Chinese
72	One case of misdiagnosis of paragonimiasis	1986	1982	Hubei	Not specified	1	1	0	0	1	Not specified	Not specified	114.506	29.6056	72. Wu CY. One case of misdiagnosis of paragonimiasis. Chin J Zoonoses1986,(03):21. Chinese
73	Clinical analysis of 33 cases of paragonimiasis	1986	1981-1985	Hubei	Not specified	33	Not specified	Not specified	Not specified	Not specified	0	33	116.365	27.9549	73. Yang XJ. Clinical analysis of 33 cases of paragonimiasis. Chin J Clin1987,(01):19-20. Chinese
74	One case of misdiagnosis of cerebral paragonimiasis	1986	1986	Sichuan	Not specified	1	1	0	1	0	Not specified	Not specified	103.911	28.9629	74. Zhang YS. One case of misdiagnosis of cerebral paragonimiasis. SC PDCR1986,(2):10-11 Chinese
75	Analysis of X-ray signs of residual lesions in the chest during the healing stage of paragonimiasis	1987	1960-1969	Zhejiang	P. westermani	85	0	85	Not specified	Not specified	Not specified	Not specified	120.706	27.9996	75. Chen SZ. Analysis of X-ray signs of residual lesions in the chest during the healing stage of paragonimiasis. Chin J Tuberc Respir Dis1987,10(2):92-95. Chinese
76	A Case Report of paragonimiasis Discovered in Xunyang, Shaanxi	1987	1987	Shannxi	Not specified	1	0	1	1	0	Not specified	Not specified	109.372	32.8381	76. He GH,Fan HY. A Case Report of paragonimiasis Discovered in Xunyang, Shaanxi. Shaanxi Med J1987,(08):36-39. Chinese
77	Report of 2 cases of subcutaneous nodular paragonimiasis	1987	1987	Shannxi	P. skrjabini	2	1	1	2	0	0	2	108.939	34.1666	77. Huang CL,Zhao JY. Report of 2 cases of subcutaneous nodular paragonimiasis. Shaanxi Med J1987,(02):57-58. Chinese
78	A case of cerebellar paragonimiasis and its pathogenic study	1987	1984	Guangxi	P. skrjabini	1	1	0	0	1	0	1	110.188	25.2412	78. L DG,Long J,Huang SF,Nong ZJ,Xiao L,Tang YY. A case of cerebellar paragonimiasis and its pathogenic study. Chin J Parasitol Parasit Dis1987,(04):62. Chinese
79	Report on 4 cases of paragonimiasis	1987	1987	Shannxi	Not specified	4	4	0	4	0	Not specified	Not specified	109.371	32.8366	79. Liu YW. Report on 4 cases of paragonimiasis. J Xi'an Jiaotong Univ Med Sci1987,(03):314-15. Chinese
80	Clinical exploration of paragonimiasis in the Shaanxi Henan border area: A report of 23 cases	1987	1975	Shannxi	Not specified	23	23	0	23	0	Not specified	Not specified	110.103	34.5723	80. Lou ZF,Liu YQ. Clinical exploration of paragonimiasis in the Shaanxi Henan border area: A report of 23 cases. Shaanxi Med J1987,(06):28-31. Chinese
81	Clinical analysis of 200 cases of paragonimiasis	1987	1987	Fujian	Not specified	200	Not specified	Not specified	145	55	Not specified	Not specified	118.321	27.031	81. Lv JH. Clinical analysis of 200 cases of paragonimiasis. Fujian Med J1987,(03):20-21. Chinese
82	A case report of pediatric pericarditis type paragonimiasis	1987	1986	Guangdong	Not specified	1	1	0	1	0	Not specified	Not specified	113.272	23.1385	82. Xie XA. A case report of pediatric pericarditis type paragonimiasis. Guangzhou Med J1987,(05):34. Chinese
83	paragonimiasis pericarditis in children: A report of 5 cases	1987	1972-1985	Hunan	Not specified	5	5	0	3	2	Not specified	Not specified	110.009	27.5741	83. Xu GZ. paragonimiasis pericarditis in children: A report of 5 cases. Chin J Appl Clin Pediatr 1987,(02):76-79. Chinese
84	paragonimiasis disease observed in the 219 Han River system	1987	1987	Shannxi	Not specified	36	Not specified	Not specified	31	5	Not specified	Not specified	108.952	34.2999	84. Yan SP. paragonimiasis disease observed in the 219 Han River system. Modern Med J1987,(01):29-30. Chinese
85	Comparison of Five Immunodiagnostic Methods for paragonimiasis, including ELISA	1987	1987	Zhejiang	Not specified	46	Not specified	Not specified	Not specified	Not specified	Not specified	Not specified	120.213	30.2536	85. Zhou DH,Duan YF,Xu AP,Shou GC,Xu LG,Wang XW. Comparison of Five Immunodiagnostic Methods for paragonimiasis, including ELISA. Chin J Zoonoses1987,(03):54. Chinese
86	Dynamic observation of clinical manifestations in 93 cases of pulmonary paragonimiasis	1988	1960-1961	Zhejiang	P. westermani	93	Not specified	Not specified	59	34	Not specified	Not specified	120.706	27.9996	86. Chen SZ. Dynamic observation of clinical manifestations in 93 cases of pulmonary paragonimiasis. Clin J Intern Med1988,27(7):434-35. Chinese
87	paragonimiasis encephalopathy in children caused by intracranial hemorrhage	1988	1964-1985	Sichuan	Not specified	8	8	0	6	2	0	8	104.653	28.7585	87. Li DZ. paragonimiasis encephalopathy in children caused by intracranial hemorrhage. Chin J Appl Clin Pediatr1988,03(5):259-60. Chinese
88	Chest X-ray analysis of pediatric paragonimiasis in Guizhou	1988	1976-1985	Guizhou	Not specified	154	Not specified	Not specified	Not specified	Not specified	Not specified	Not specified	107.037	27.7319	88. Luo KJ. Chest X-ray analysis of pediatric paragonimiasis in Guizhou. Guizhou Med J1988,(05):268. Chinese
89	Report on 62 cases of constrictive pericarditis in children in endemic areas of paragonimiasis	1988	1977-1987	Hubei	Not specified	162	62	0	47	15	0	62	109.486	30.3014	89. Qiu YA. Report on 62 cases of constrictive pericarditis in children in endemic areas of paragonimiasis. Chin J Cardiac Pac Electrophysiol1988,(04):174-75. Chinese
90	Analysis of high-dose praziquantel in the treatment of 51 cases of Pagumogonimus skrjabini	1988	1988	Guizhou	Not specified	51	Not specified	Not specified	42	9	Not specified	Not specified	109.199	27.7388	90. Yao SG,Wang MH. Analysis of high-dose praziquantel in the treatment of 51 cases of Pagumogonimus skrjabini. J Clin Intern Med1988,(04):23-24. Chinese
91	Report on 18 Cases of Subcutaneous Massive paragonimiasis	1988	1977	Guizhou	Not specified	18	Not specified	Not specified	8	2	Not specified	Not specified	109.199	27.7388	91. Yi TM,Yao SG. Report on 18 Cases of Subcutaneous Massive paragonimiasis. Guizhou Med J1988,(04):220-21. Chinese
92	Clinical analysis of 32 cases of pediatric paragonimiasis	1988	1979-1986	Heilongjiang	Not specified	32	32	0	27	5	Not specified	Not specified	129.649	44.5558	92. Yu P. Clinical analysis of 32 cases of pediatric paragonimiasis. J Mudanjiang Med Univ1988,(01):32-34. Chinese
93	paragonimiasis pericarditis in children in the mountainous area of western Hubei Province: A report of 17 cases	1988	1975	Guizhou	Not specified	17	17	0	13	4	0	17	106.755	26.6076	93. Zhang SX,Wu SY. paragonimiasis pericarditis in children in the mountainous area of western Hubei Province: A report of 17 cases. J Hubei Minzu Univ Med Ed1988,(02):97-98. Chinese
94	Morphological observation of subcutaneous nodules of paragonimiasis in 55 cases in Zunyi area	1988	1970-1980	Guizhou	Not specified	55	Not specified	Not specified	47	8	Not specified	Not specified	107.037	27.7319	94. Zhang XY,Zhang C. Morphological observation of subcutaneous nodules of paragonimiasis in 55 cases in Zunyi area. Chin J Pathol1988,17(3):209. Chinese
95	Clinical analysis of 23 cases of cerebral paragonimiasis	1988	1980-1987	Hubei	Not specified	80	Not specified	Not specified	Not specified	Not specified	Not specified	Not specified	110.009	27.5741	95. Zhao XG,Zhong JH. Clinical analysis of 23 cases of cerebral paragonimiasis. The J Pract Med1988,(05):17-18. Chinese
96	Enzyme linked immunosorbent assay for paragonimiasis (detection of 96 cases)	1989	1989	Zhejiang	Not specified	96	Not specified	Not specified	75	21	0	96	120.706	27.9996	96. Chen SZ,Sheng MD,Dong SX,Tang HX,Hu HX. Enzyme linked immunosorbent assay for paragonimiasis (detection of 96 cases). Zhejiang Med J1989,(06):325-28. Chinese
97	Analysis of 28 cases of paragonimiasis with liver damage as the prominent manifestation	1989	1981-1988	Zhejiang	Not specified	28	Not specified	Not specified	21	7	0	28	119.932	28.4748	97. Hu JB. Analysis of 28 cases of paragonimiasis with liver damage as the prominent manifestation. Zhejiang Med J1989,(06):357-58. Chinese
98	Clinical analysis of 42 cases of pediatric paragonimid pericarditis	1989	1989	Guizhou	Not specified	42	Not specified	Not specified	36	7	Not specified	Not specified	107.037	27.7319	98. Hu XG,Chu XQ. Clinical analysis of 42 cases of pediatric paragonimid pericarditis. Chin J Pediatr Surg1989,10(5):298. Chinese
99	Analysis of EEG changes in 10 cases of cerebral paragonimiasis	1989	1959-1986	Shannxi	Not specified	57	Not specified	Not specified	57	0	Not specified	Not specified	108.948	34.3477	99. Jiang CH,Zhang CG,Dai XG. Analysis of EEG changes in 10 cases of cerebral paragonimiasis. Shanxi Med J1989, (4):22-24. Chinese
100	A case report of paragonimiasis	1989	1985	Jiangxi	Not specified	1	0	1	1	0	1	0	117.185	29.2748	100. Li BS. A case report of paragonimiasis. J Jiangxi Med Coll1989, (2):35. Chinese
101	Diagnosis and treatment of acute stage Paragonimus westerman (report of 72 cases)	1989	1987	Jiangsu	Not specified	72	Not specified	Not specified	36	36	72	0	118.8	32.0627	101. Li MY. Diagnosis and treatment of acute stage Paragonimus westerman (report of 72 cases). J Med Res Combat Trauma Care1989(2):45. Chinese
102	14 cases of misdiagnosis of pulmonary tuberculosis in paragonimiasis	1989	1980-1988	Henan	Not specified	14	Not specified	Not specified	8	6	Not specified	Not specified	112.465	34.6262	102. Li HQ,Wang QJ. 14 cases of misdiagnosis of pulmonary tuberculosis in paragonimiasis. Henan J Prev Med1989, (4):93. Chinese
103	A case report of paragonimiasis in the cerebellum	1989	1987	Liaoning	Not specified	1	Not specified	Not specified	Not specified	Not specified	Not specified	Not specified	123.693	41.4925	103. Li YQ. A case report of paragonimiasis in the cerebellum. Chin J Neuropsych1989,22(5):293 Chinese
104	Analysis of 146 clinical misdiagnosis cases of paragonimiasis	1989	1979	Zhejiang	Not specified	146	Not specified	Not specified	84	62	Not specified	Not specified	120.739	28.8558	104. Lin YY. Analysis of 146 clinical misdiagnosis cases of paragonimiasis. J New Med1989,(12):642-43. Chinese
105	Clinical analysis of 28 cases of paragonimiasis	1989	1981-1987	Shannxi	Not specified	28	28	0	20	8	Not specified	Not specified	109.038	32.692	105. Liu LT. Clinical analysis of 28 cases of paragonimiasis. Shaanxi Med J1989,(09):40-41. Chinese
106	Report on one case of misdiagnosis of paragonimiasis as pulmonary tuberculosis	1989	1988	Hubei	Not specified	1	1	0	0	1	Not specified	Not specified	109.486	30.3014	106. Peng ZQ. Report on one case of misdiagnosis of paragonimiasis as pulmonary tuberculosis. Orthopaedics1989,(Z2):100. Chinese
107	Analysis of misdiagnosis of 48 cases of pediatric paragonimiasis	1989	1989	Hubei	Not specified	176	Not specified	Not specified	Not specified	Not specified	Not specified	Not specified	114.31	30.5985	107. Xiong SY. Analysis of misdiagnosis of 48 cases of pediatric paragonimiasis. Chin J Appl Clin Pediatr 1989,(06):364-65. Chinese
108	Clinical Analysis of 176 Cases of paragonimiasis in Children in Northwest Hubei Province	1989	1989	Hubei	Not specified	176	176	0	Not specified	Not specified	Not specified	Not specified	114.31	30.5985	108. Xiong SY. Clinical Analysis of 176 Cases of paragonimiasis in Children in Northwest Hubei Province. J Clin Pediatr1989,(04):216-17. Chinese
109	Clinical analysis of 158 cases of Sichuan paragonimiasis	1989	1989	Sichuan	Not specified	158	Not specified	Not specified	Not specified	Not specified	Not specified	Not specified	104.072	30.583	109. Yan XL. Clinical analysis of 158 cases of Sichuan paragonimiasis. CD Med1989,(1):23-25 Chinese
110	Clinical analysis of 114 cases of cerebral Pagumogonimus skrjabini in Tongren area	1989	1977-1988	Guizhou	P. skrjabini	114	Not specified	Not specified	81	33	103	11	109.199	27.7388	110. Yao SG,Wang MH,Xiao PZ. Clinical analysis of 114 cases of cerebral Pagumogonimus skrjabini in Tongren area. J Clin Neurol1989,(03):177-78. Chinese
111	Clinical analysis of 88 cases of pediatric paragonimiasis	1989	1977-1987	Hubei	Not specified	88	88	0	68	20	Not specified	Not specified	110.819	32.8406	111. Zhao YY. Clinical analysis of 88 cases of pediatric paragonimiasis. The J Pract Med 1989,(05):18. Chinese
112	Nursing of children with constrictive pericarditis caused by paragonimiasis before and after surgery	1989	1978-1986	Hubei	Not specified	52	52	0	32	20	Not specified	Not specified	114.315	30.5974	112. Zhou BR. Nursing of children with constrictive pericarditis caused by paragonimiasis before and after surgery. J NURS SCI 1989,(02):58. Chinese
113	Clinical analysis of 42 cases of paragonimiasis	1990	1963-1988	Shannxi	Not specified	42	42	0	29	13	Not specified	Not specified	108.952	34.2999	113. Che XY,Yang PL,Chen XQ. Clinical analysis of 42 cases of paragonimiasis. Shaanxi Med J1990, (7):19-21. Chinese
114	One case of misdiagnosis of paragonimiasis as pulmonary tuberculosis and tuberculous pleurisy	1990	1989	Beijing	Not specified	1	0	1	1	0	0	1	116.41	39.914	114. Li JF,Yue YP. One case of misdiagnosis of paragonimiasis as pulmonary tuberculosis and tuberculous pleurisy. Chin J Intern Med1990,29(1):44-45. Chinese
115	Acute stage Paragonimus westerman in children in Nanjing (analysis of 10 cases)	1990	1987	Jiangsu	P. westermani	10	10	0	4	6	Not specified	Not specified	118.8	32.0627	115. Li MY. Acute stage Paragonimus westerman in children in Nanjing (analysis of 10 cases). J Med Res Combat Trauma Care1990(3):225. Chinese
116	Report of 24 cases of constrictive pericarditis caused by paragonimiasis	1990	1990	Hubei	Not specified	24	Not specified	Not specified	24	0	Not specified	Not specified	109.495	30.2779	116. Luo GR,Qiu YA. Report of 24 cases of constrictive pericarditis caused by paragonimiasis. Orthop J1990, (2):80. Chinese
117	Surgical treatment of cerebral paragonimiasis: a report of 8 cases	1990	1990	Liaoning	Not specified	8	7	1	3	5	Not specified	Not specified	123.468	41.6838	117. Sun SC,Zhai YC. Surgical treatment of cerebral paragonimiasis: a report of 8 cases. Chin J Nerv Ment Dis1990,(01):49-50+66 Chinese
118	Cerebral hemorrhage caused by paragonimiasis in Sichuan region: A report of 9 autopsy cases	1990	1990	Sichuan	Not specified	9	Not specified	Not specified	7	2	Not specified	Not specified	103.051	30.0168	118. Wang BK,Wang HY. Cerebral hemorrhage caused by paragonimiasis in Sichuan region: A report of 9 autopsy cases. J Apoplexy Nerv Dis1990,(03):137-38. Chinese
119	Five cases of subarachnoid hemorrhage caused by pediatric paragonimiasis	1990	1990	Hubei	Not specified	300	Not specified	Not specified	Not specified	Not specified	Not specified	Not specified	109.452	30.2741	119. Xiang XQ. Five cases of subarachnoid hemorrhage caused by pediatric paragonimiasis. Chin J Pediatr1990,28(2):104 Chinese
120	Clinical Analysis of 176 Cases of Pediatric Pagumogonimus skrjabini in Northwest Hubei Province	1990	1975-1986	Hubei	P. skrjabini	176	176	0	122	54	Not specified	Not specified	114.315	30.5974	120. Xing SY. Clinical Analysis of 176 Cases of Pediatric Pagumogonimus skrjabini in Northwest Hubei Province. Chin J Parasitol Parasit Dis1990,(01):64-66. Chinese
121	Clinical characteristics of paragonimiasis in the Hanjiang River system	1990	1990	Shannxi	Not specified	101	Not specified	Not specified	76	25	Not specified	Not specified	109.038	32.692	121. Yan SP,Song YM. Clinical characteristics of paragonimiasis in the Hanjiang River system. Modern Med J1990,(06):371-72. Chinese
122	Clinical analysis of 38 cases of cerebral paragonimiasis in children in the mountainous area of western Hubei province	1990	1975-1989	Hubei	Not specified	164	38	0	31	7	0	38	109.452	30.2741	122. Zhang EX. Clinical analysis of 38 cases of cerebral paragonimiasis in children in the mountainous area of western Hubei province. J Clin Pediatr1990,(03):177-79. Chinese
123	Report on 3 Cases of paragonimiasis in Children	1991	1991	Jiangxi	Not specified	3	3	0	3	0	Not specified	Not specified	115.949	28.6568	123. Cai YJ,Cui Y. Report on 3 Cases of paragonimiasis in Children. J Nanchang Univ1991,(01):31. Chinese
124	Clinical analysis of 20 cases of atypical paragonimiasis	1991	1991	Hunan	Not specified	20	Not specified	Not specified	16	4	Not specified	Not specified	111.474	27.2453	124. Huang AS,Luo FJ. Clinical analysis of 20 cases of atypical paragonimiasis. Clin Med1991,(06):247-48. Chinese
125	A case report of paragonimiasis	1991	1990	Fujian	Not specified	1	1	0	1	0	0	1	119.305	26.0809	125. Lin BX,Wu HY. A case report of paragonimiasis. Fujian Med J1991, (1):5. Chinese
126	A case report of heterotopic parasitism of paragonimid eyelids	1991	1991	Beijing	Not specified	1	0	1	0	1	Not specified	Not specified	116.307	39.9664	126. Liu YL. A case report of heterotopic parasitism of paragonimid eyelids. Chin J Rural Med1991, (12):10. Chinese
127	Report on 2 cases of cerebral and paragonimiasis	1991	1991	Henan	Not specified	2	0	2	1	1	Not specified	Not specified	114.096	32.1501	127. Liu ZX, Zhang ZK, Xu C. Report on 2 cases of cerebral and paragonimiasis. Chin J Obstet Gy1991,24(5):315 Chinese
128	Clinical analysis of 84 cases of Paragonimus skrjabini infection	1991	1991	Hubei	P. skrjabini	84	Not specified	Not specified	58	26	Not specified	Not specified	111.298	30.6984	128. Wang XY,Fan ZL. Clinical analysis of 84 cases of Paragonimus skrjabini infection. J Yichang Med Coll1991,019 (1):45-45,67. Chinese
129	Misdiagnosis analysis of 18 cases of cerebral paragonimiasis	1991	1976-1990	Hubei	Not specified	42	42	0	15	3	Not specified	Not specified	109.452	30.2741	129. Wu XH,Zhang EG. Misdiagnosis analysis of 18 cases of cerebral paragonimiasis. Clin Misdiag Misther1991,(03):18-19. Chinese
130	Analysis of 58 cases of pediatric paragonimiasis	1991	1983-1990	Zhejiang	Not specified	58	58	0	39	19	0	58	119.051	29.6104	130. Wu ZQ,Lou ZY. Analysis of 58 cases of pediatric paragonimiasis. Zhejiang Med J1991,(04):36-38. Chinese
131	A case report of paragonimiasis with liver enlargement as the main manifestation	1991	1991	Fujian	Not specified	1	1	0	1	0	Not specified	Not specified	118.995	26.9158	131. Zheng TC. A case report of paragonimiasis with liver enlargement as the main manifestation. Fujian Med J1991,(05):52. Chinese
132	Clinical manifestations and misdiagnosis analysis of paragonimiasis	1992	1959-1990	Shannxi	Not specified	91	5	0	3	2	Not specified	Not specified	108.948	34.3477	132. Cheng SQ,Zhang GC. Clinical manifestations and misdiagnosis analysis of paragonimiasis. Chin J Appl Clin Pediatr 1992,(03):150-51. Chinese
133	A comprehensive report of 254 cases of pediatric paragonimiasis	1992	1976-1990	Hubei	Not specified	254	254	0	166	88	Not specified	Not specified	111.298	30.6984	133. Dai YQ. A comprehensive report of 254 cases of pediatric paragonimiasis. Orthopaedics1992,(01):11-12. Chinese
134	Chest X-ray signs of subclinical paragonimiasis in children: A report of 41 cases	1992	1992	Anhui	Not specified	41	41	0	30	11	Not specified	Not specified	118.344	29.7234	134. Fang YX,Cheng SZ. Chest X-ray signs of subclinical paragonimiasis in children: A report of 41 cases. Clin J Pract Pediatr1992,(03):33-34. Chinese
135	Two cases of acute paragonimiasis with positive serum Friedrich's reaction	1992	1984	Zhejiang	Not specified	4	2	0	1	1	Not specified	Not specified	119.932	28.4748	135. Hu JL,Zhu FF. Two cases of acute paragonimiasis with positive serum Friedrich's reaction. Zhejiang Med J1992,(03):40-41. Chinese
136	Clinical characteristics and infection modes of 492 cases of paragonimiasis in children from southern Zhejiang province	1992	1992	Zhejiang	Not specified	492	492	0	275	217	Not specified	Not specified	120.706	27.9996	136. Huang WD,Xiang H. Clinical characteristics and infection modes of 492 cases of paragonimiasis in children from southern Zhejiang province. J Clin Pediatr1992,(05):333-35. Chinese
137	Clinical analysis of 21 cases of paragonimiasis in Jiangxi Province	1992	1964-1987	Jiangxi	Not specified	21	Not specified	Not specified	21	0	Not specified	Not specified	115.864	28.69	137. Li DY. Clinical analysis of 21 cases of paragonimiasis in Jiangxi Province. Chinese
138	Analysis of misdiagnosis in 24 cases of pediatric paragonimiasis	1992	1981-1990	Hunan	Not specified	45	45	0	Not specified	Not specified	Not specified	Not specified	109.758	28.3265	138. Mei SH. Analysis of misdiagnosis in 24 cases of pediatric paragonimiasis. J Clin Pediatr1992,(06):430-31. Chinese
139	Exploration of establishing clinical types of "liver type paragonimiasis": A report of 26 cases	1992	1978	Zhejiang	Not specified	32	Not specified	Not specified	Not specified	Not specified	Not specified	Not specified	120.213	30.2536	139. Shao XY. Exploration of establishing clinical types of "liver type paragonimiasis": A report of 26 cases. Zhejiang Med J1992,(03):16-17. Chinese
140	Clinical observation on 20 cases of liver damage in children caused by Paragonimus westerman	1992	1992	Hubei	P. westermani	20	20	0	13	7	Not specified	Not specified	111.298	30.6984	140. Wang ZY. Clinical observation on 20 cases of liver damage in children caused by Paragonimus westerman. J Yichang Med Coll1992,020 (2):128-130. Chinese
141	Several Rare X-ray Manifestations of paragonimiasis in Children in Leshan Area: A Report of 4 Cases	1992	1992	Sichuan	Not specified	70	Not specified	Not specified	Not specified	Not specified	Not specified	Not specified	103.77	29.5594	141. Wen DF,Huang ZX. Several Rare X-ray Manifestations of paragonimiasis in Children in Leshan Area: A Report of 4 Cases. Jpn. J. Clin. Radiol1992,(03):130-131+170. Chinese
142	A case report of paragonimiasis with chyluria as the initial manifestation	1992	1991	Henan	Not specified	1	0	1	1	0	Not specified	Not specified	114.745	32.3475	142. Wu JQ. A case report of paragonimiasis with chyluria as the initial manifestation. Mod Dis Control Prev1992,(02):124. Chinese
143	Observation of changes in eosinophils before and after treatment of 134 cases of extrapulmonary paragonimiasis	1992	1984	Jiangxi	Not specified	134	134	0	89	45	Not specified	Not specified	114.427	27.8214	143. Xu GQ,Xie Y,Lu HY,Hu YG,Peng XM. Observation of changes in eosinophils before and after treatment of 134 cases of extrapulmonary paragonimiasis. Chin J Zoonoses1993,(01):13. Chinese
144	Clinical and X-ray analysis of 23 cases of paragonimiasis	1992	1992	Shannxi	Not specified	23	21	2	17	6	Not specified	Not specified	108.716	34.335	144. Yao JJ. Clinical and X-ray analysis of 23 cases of paragonimiasis. Shaanxi Med J1992,(01):26-28. Chinese
145	A case of cyst of the labia majora caused by paragonimiasis	1992	1992	Hubei	Not specified	1	Not specified	Not specified	Not specified	Not specified	Not specified	Not specified	109.495	30.2779	145. Zhang EX. A case of cyst of the labia majora caused by paragonimiasis. Chin J Neurosurg1992,27(1):4 Chinese
146	Clinical analysis of 15 cases of cerebral paragonimiasis	1992	1979-1989	Hubei	Not specified	15	15	0	6	9	Not specified	Not specified	109.405	29.501	146. Zhou lS. Clinical analysis of 15 cases of cerebral paragonimiasis. Chin J Clin1992,(10):21-22. Chinese
147	Clinical analysis of 37 cases of paragonimiasis induced pleural effusion	1993	1973-1989	Hunan	Not specified	110	Not specified	Not specified	26	11	Not specified	Not specified	109.757	28.3204	147. Zeng CS. Clinical analysis of 37 cases of paragonimiasis induced pleural effusion. Chin J Infect Dis1993,11(2):118. Chinese
148	A case of pleural effusion caused by Pagumogonimus skrjabini	1993	1993	Hubei	P. skrjabini	1	1	0	1	0	Not specified	Not specified	114.315	30.5974	148. Zeng QP. A case of pleural effusion caused by Pagumogonimus skrjabini. Chin. J. Pract. Intern. Med1993,(09):60-61. Chinese
149	Exploration of misdiagnosis causes of paragonimiasis: report of 3 cases	1993	1993	Henan	Not specified	3	2	1	3	0	Not specified	Not specified	113.63	34.7556	149. Cui J,Wang ZQ,Jin XX,Wu F,Yin QY. Exploration of misdiagnosis causes of paragonimiasis: report of 3 cases. Clin. Misdiagn. Misther.1993,(01):9-11. Chinese
150	Report on 122 Cases of Paragonimiasis Patients in Luoyang City, Henan Province	1993	1982-1988	Henan	Not specified	122	Not specified	Not specified	26	11	Not specified	Not specified	112.465	34.6262	150. Li QH,Wang QJ. Report on 122 Cases of Paragonimiasis Patients in Luoyang City, Henan Province. Chin J Parasistic Dis1993,(03):74. Chinese
151	Analysis of misdiagnosis causes of 21 cases of paragonimiasis	1993	1989-1991	Zhejiang	Not specified	21	Not specified	Not specified	15	6	Not specified	Not specified	119.722	27.5637	151. Lin YT,Xia YP. Analysis of misdiagnosis causes of 21 cases of paragonimiasis. Zhejiang Med. J1993,(03):187-88. Chinese
152	Clinical analysis of 200 cases of pediatric paragonimiasis	1993	1979-1982	Zhejiang	Not specified	200	200	0	145	55	Not specified	Not specified	120.739	28.8558	152. Lin YY,Wang DF. Clinical analysis of 200 cases of pediatric paragonimiasis. The J Clin Pediat1993,(03):166-67. Chinese
153	Report on 5 Cases of Misdiagnosis of Brain Glioma by CT in Brain Diseases	1993	1993	Hunan	Not specified	5	0	1	1	0	Not specified	Not specified	112.577	26.9001	153. Liu JZ,Zhu YF,Zhang Y,Zuo WY. Report on 5 Cases of Misdiagnosis of Brain Glioma by CT in Brain Diseases. Mil Med Joint Logist1993,(04):325-26. Chinese
154	A case of epididymal paragonimiasis	1993	1993	Hubei	Not specified	10	0	1	1	0	Not specified	Not specified	108.944	30.2997	154. Liu XJ,Tang X. A case of epididymal paragonimiasis. J Hubei Minzu Univ Med Ed1993,(02):93-94. Chinese
155	Clinical observation of high-dose dual course treatment with praziquantel in 72 cases of Paragonimus westerman	1993	1988-1991	Zhejiang	P. westermani	72	Not specified	Not specified	43	29	Not specified	Not specified	120.213	30.2536	155. Pan CW, Zhang ZY, Liu QZ,Yu ZK. Clinical observation of high-dose dual course treatment with praziquantel in 72 cases of Paragonimus westerman. Chin J Infect Dis1993,11(2):112-13. Chinese
156	Clinical characteristics and differential diagnosis of liver paragonimiasis: analysis of 124 cases	1993	1993	Zhejiang	Not specified	124	Not specified	Not specified	Not specified	Not specified	Not specified	Not specified	120.706	27.9996	156. Shao XY. Clinical characteristics and differential diagnosis of liver paragonimiasis: analysis of 124 cases. Chinese
157	A report on the outbreak of paragonimiasis in households	1993	1993	Shannxi	Not specified	7	0	4	2	2	4	0	108.948	34.3477	157. Sun G. A report on the outbreak of paragonimiasis in households. Shaanxi Med J1993,(10):593-94. Chinese
158	Misdiagnosis and lessons learned from 3 cases of pleurisy caused by paragonimiasis	1993	1993	Shannxi	Not specified	3	0	3	1	2	Not specified	Not specified	108.952	34.2999	158. Sun GS,Huang XG. Misdiagnosis and lessons learned from 3 cases of pleurisy caused by paragonimiasis. Shaanxi Med J1993,(10):623-24. Chinese
159	Analysis of 10 cases of liver damage caused by pediatric paragonimiasis	1993	1993	Zhejiang	Not specified	10	10	0	8	2	Not specified	Not specified	119.582	28.1215	159. Tao HX. Analysis of 10 cases of liver damage caused by pediatric paragonimiasis. China Prev Med J1993,(02):33-34. Chinese
160	A case report of paragonimiasis with spinal cord compression as the first manifestation	1993	1993	Guizhou	Not specified	1	0	1	1	0	Not specified	Not specified	106.755	26.6076	160. Wang CS. A case report of paragonimiasis with spinal cord compression as the first manifestation. J. Brain Nerv. Dis1993,(02):100. Chinese
161	Preliminary study on the diagnosis of paragonimiasis using intradermal and indirect fluorescent antibody tests	1993	1993	Henan	Not specified	7	Not specified	Not specified	Not specified	Not specified	Not specified	Not specified	113.63	34.7556	161. Wang QZ,Jin XX,Cui J,Mao FR,Wu F,Gao GH. Preliminary study on the diagnosis of paragonimiasis using intradermal and indirect fluorescent antibody tests. J Zhengzhou Univ Med Sci1993,(04):317-19. Chinese
162	Clinical analysis of 83 cases of pediatric paragonimiasis in Luzhou area	1993	1993	Sichuan	Not specified	83	83	0	50	33	Not specified	Not specified	105.449	28.8787	162. Wen FY,Huang AZ,Ran LR. Clinical analysis of 83 cases of pediatric paragonimiasis in Luzhou area. J Southwest Med Univ1993,(04):290-91. Chinese
163	Clinical characteristics of pediatric paragonimiasis: analysis of 21 cases	1993	1982-1989	Zhejiang	Not specified	21	21	0	21	0	Not specified	Not specified	120.706	27.9996	163. Wu RX,Yang YZ. Clinical characteristics of pediatric paragonimiasis: analysis of 21 cases. J. Wenzhou Med. Univ.1993,(04):241-42. Chinese
164	One case of misdiagnosis of paragonimiasis as pulmonary tuberculosis	1993	1992	Hubei	Not specified	1	1	0	1	0	Not specified	Not specified	109.486	30.3014	164. Yan JZ. One case of misdiagnosis of paragonimiasis as pulmonary tuberculosis. J. HuBei MinZu Med. Univ.1993,(01):94-95. Chinese
165	Clinical and EEG analysis of neurological damage caused by paragonimiasis	1993	1993	Shannxi	Not specified	20	18	2	17	3	Not specified	Not specified	108.948	34.3477	165. Zhang CH,Shang DX. Clinical and EEG analysis of neurological damage caused by paragonimiasis. J Xi'an Jiaotong Univ Med Sci1993,(03):250-52. Chinese
166	One case of spinal epidural paragonimiasis	1993	1993	Shannxi	Not specified	1	Not specified	Not specified	Not specified	Not specified	Not specified	Not specified	108.952	34.2999	166. Zhang RQ, Wen JF. One case of spinal epidural paragonimiasis. Chin J Obstet Gy1993,9(6):335 Chinese
167	Clinical analysis of 100 cases of paragonimiasis	1993	1980-1991	Hunan	Not specified	100	Not specified	Not specified	59	31	18	72	110.009	27.5741	167. Zhao XG. Clinical analysis of 100 cases of paragonimiasis. J Pathogen Biol1993,(04):311-12. Chinese
168	Clinical analysis of 36 cases of paragonimiasis in Dongkou County	1993	1993	Hunan	Not specified	36	Not specified	Not specified	28	8	Not specified	Not specified	110.583	27.066	168. Zhou XW. Clinical analysis of 36 cases of paragonimiasis in Dongkou County. Hunan J Prev Med1993,005 (2):85. Chinese
169	A case of pleural effusion caused by paragonimiasis tuberculosis pleurisy	1994	1994	Fujian	Not specified	1	0	1	1	0	1	0	119.305	26.0809	169. Bai P,Wang XB. A case of pleural effusion caused by paragonimiasis tuberculosis pleurisy. Chin J Zoonoses1994,(03):57. Chinese
170	Pediatric paragonimid pericarditis	1994	1977-1987	Chongqing	Not specified	108	Not specified	Not specified	Not specified	Not specified	Not specified	Not specified	106.558	29.569	170. Chen PT，Wei GH，Yang XJ，Wu Chun. Pediatric paragonimid pericarditis. Chin J Pediatr Surg1994,(01):18-19+62. Chinese
171	Dynamic changes and therapeutic effects of blood FDP and ESR in patients with acute paragonimiasis	1994	1994	Zhejiang	Not specified	3	Not specified	Not specified	35	23	0	58	120.706	27.9996	171. Chen YS,Huang WD,Wang MS. Dynamic changes and therapeutic effects of blood FDP and ESR in patients with acute paragonimiasis. Chin J Zoonoses1994,(04):40-42. Chinese
172	One case of misdiagnosis of paragonimiasis as spontaneous hemopneumothorax	1994	1993	Guangxi	Not specified	1	0	1	1	0	Not specified	Not specified	108.365	22.8245	172. Ge P,Wang LY,Liu ZR. One case of misdiagnosis of paragonimiasis as spontaneous hemopneumothorax. Med. J. Chin. People's Armed Police Forces1994,(04):241. Chinese
173	A case of cerebral paragonimiasis	1994	1994	Zhejiang	Not specified	1	0	1	1	0	Not specified	Not specified	120.214	30.2576	173. Gong HY. A case of cerebral paragonimiasis. Zhejiang Med. J.1994,(06):52. Chinese
174	Misdiagnosis of paragonimiasis disease as tuberculous pleurisy: a case report	1994	1994	Sichuan	Not specified	1	0	1	1	0	0	1	104.073	30.5825	174. Jiang KY, Li YF. Misdiagnosis of paragonimiasis disease as tuberculous pleurisy: a case report. Chin J Tub Res Pir1994,17(6):374 Chinese
175	15 cases of misdiagnosis of pediatric paragonimiasis	1994	1980-1990	Shannxi	Not specified	20	20	0	Not specified	Not specified	Not specified	Not specified	108.948	34.3477	175. Jiang JW,Qian XH. 15 cases of misdiagnosis of pediatric paragonimiasis. J Air Force Med Univ1994,(02):153-54. Chinese
176	A case report of pulmonary type of paragonimiasis	1994	1994	Anhui	Not specified	1	0	1	1	0	Not specified	Not specified	117.239	31.8291	176. Jiang WZ, Shi QM, Gao LJ. A case report of pulmonary type of paragonimiasis. AH Med1994,15(3):4 Chinese
177	Diagnosis and treatment analysis of 87 cases of pediatric paragonimiasis	1994	1978-1991	Zhejiang	Not specified	87	87	0	52	35	0	87	119.932	28.4748	177. Lei HX,Zhang HZ,Dai LZ,Tao HX,Yu MY. Diagnosis and treatment analysis of 87 cases of pediatric paragonimiasis. Chin J Pract Pediatr1994,(01):60-61. Chinese
178	Misdiagnosis analysis of paragonimiasis: A review of 174 cases reported in domestic literature	1994	1994	Shandong	Not specified	174	Not specified	Not specified	130	44	Not specified	Not specified	117.11	36.6633	178. Li DJ,Dai JE. Misdiagnosis analysis of paragonimiasis: A review of 174 cases reported in domestic literature. Chin J Pract Pediatr1994,(10):620-21. Chinese
179	A case report of paragonimid pleurisy	1994	1994	Hubei	Not specified	1	Not specified	Not specified	Not specified	Not specified	Not specified	Not specified	110.041	29.8971	179. Li DF. A case report of paragonimid pleurisy. Clin Misdiag Mistreat1994,7(3):131 Chinese
180	Misdiagnosis report of 4 cases of pediatric paragonimiasis	1994	1994	Sichuan	Not specified	4	4	0	2	2	Not specified	Not specified	107.738	31.3632	180. Liao BY. Misdiagnosis report of 4 cases of pediatric paragonimiasis. Chin J Clin1994,(08):14-15. Chinese
181	Report on misdiagnosis of two cases of lung cancer combined with paragonimiasis	1994	1994	Zhejiang	Not specified	2	0	2	2	0	Not specified	Not specified	119.722	27.5637	181. Lin YT. Report on misdiagnosis of two cases of lung cancer combined with paragonimiasis. J. Chin. Oncol.1994,(02):55-56. Chinese
182	Report on 7 Cases of Pulmonary Tuberculosis Combined with paragonimiasis	1994	1994	Zhejiang	Not specified	7	Not specified	Not specified	5	2	Not specified	Not specified	119.722	27.5637	182. Lin YT. Report on 7 Cases of Pulmonary Tuberculosis Combined with paragonimiasis. J. Chin. Oncol.1994,(02):55-56. Chinese
183	Two cases of misdiagnosis of paragonimiasis	1994	1994	Jiangxi	Not specified	2	2	0	1	1	0	2	115.949	28.6568	183. Liu HC. Two cases of misdiagnosis of paragonimiasis. Jiangxi Med. J.1994,(02):102-103. Chinese
184	32 cases of renal damage caused by paragonimiasis	1994	1981-1989	Zhejiang	Not specified	32	Not specified	Not specified	21	11	Not specified	Not specified	120.706	28.0953	184. Liu MD,Zhou QD. 32 cases of renal damage caused by paragonimiasis. The J Pract Med1994,(S1):240-41. Chinese
185	45 cases of paragonimiasis in children from ethnic minority areas in western Hunan	1994	1981-1990	Hunan	Not specified	45	45	0	35	10	Not specified	Not specified	109.758	28.3265	185. Mei SH,Wang SX,Hu FX,Xiang M. 45 cases of paragonimiasis in children from ethnic minority areas in western Hunan. Chin. J. Appl. Clin. Pediatr.1994,(01):27-28. Chinese
186	MRI diagnosis of paragonimiasis encephalopathy	1994	1994	Hunan	Not specified	2	Not specified	Not specified	3	3	Not specified	Not specified	112.937	28.2486	186. Peng RL,Zhu DB,Han ZD. MRI diagnosis of paragonimiasis encephalopathy. J Diagnostic Imaging Interventional Radiol1994,(01):16-17+70. Chinese
187	Clinical and X-ray manifestations of 30 children with paragonimiasis in Shangzhou City, Shaanxi Province	1994	1979-2008	Shannxi	Not specified	30	30	0	28	2	Not specified	Not specified	109.924	33.8808	187. Sun YZ. Clinical and X-ray manifestations of 30 children with paragonimiasis in Shangzhou City, Shaanxi Province. J. Pract. Radiol.1994,(10):609-11. Chinese
188	Diagnosis and differential diagnosis of paragonimiasis (clinical analysis of 14 cases)	1994	1994	Shannxi	Not specified	14	Not specified	Not specified	8	6	Not specified	Not specified	108.948	34.3477	188. Wan M,Ma ZF. Diagnosis and differential diagnosis of paragonimiasis (clinical analysis of 14 cases). Shaanxi Med J1994,(09):532-34. Chinese
189	A case report of misdiagnosis of cerebral paragonimiasis as a brain tumor	1994	1994	Hubei	Not specified	1	1	0	1	0	Not specified	Not specified	112.248	30.3412	189. Wang HR,Yu H. A case report of misdiagnosis of cerebral paragonimiasis as a brain tumor. Stroke Nerv Dis1994,(02):70. Chinese
190	Report on three cases of paragonimid infection	1994	1994	Fujian	Not specified	3	Not specified	Not specified	Not specified	Not specified	Not specified	Not specified	118.995	26.9158	190. Wang XT, Zheng TC. Report on three cases of paragonimid infection. FJ Prev Med1994,3(2):26 Chinese
191	Clinical analysis of 27 cases of paragonimiasis induced pericarditis	1994	1987-1991	Hunan	Not specified	27	27	0	20	7	0	27	111.225	28.3836	191. Xia WG,Liu CJ. Clinical analysis of 27 cases of paragonimiasis induced pericarditis. Chin J Clin Res 1994,(01):61-62. Chinese
192	Observation of X-ray Images in 102 Cases of Paragonimus westerman Infection	1994	1994	Liaoning	P. westermani	102	Not specified	Not specified	52	50	0	102	121.621	38.9221	192. Xiao QX，Hu HZ,Jiang YA,Ba HC. Observation of X-ray Images in 102 Cases of Paragonimus westerman Infection. Chin. J. Pract. Intern. Med.1994,(04):210-11. Chinese
193	Clinical analysis of 21 cases of paragonimiasis pericarditis	1994	1994	Sichuan	Not specified	21	21	0	15	6	0	21	107.476	31.2158	193. Xie YF. Clinical analysis of 21 cases of paragonimiasis pericarditis. Chongqing Med. J1994,(06):358. Chinese
194	Eight cases of pleural effusion caused by paragonimiasis	1994	1994	Zhejiang	Not specified	8	Not specified	Not specified	6	2	Not specified	Not specified	121.63	29.8676	194. Ying AY. Eight cases of pleural effusion caused by paragonimiasis. Mod Pract Med1994,(03):8. Chinese
195	Application of multivariate analysis in the diagnosis of paragonimiasis	1994	1994	Zhejiang	Not specified	72	Not specified	Not specified	Not specified	Not specified	Not specified	Not specified	120.706	27.9996	195. Zhan XY，Shao XY，Xu XC，Li GY，Lu Q，Li RH. Application of multivariate analysis in the diagnosis of paragonimiasis. J Sun Yat1994,(04):269-73. Chinese
196	One case of liver cancer misdiagnosed as paragonimiasis	1994	1993	Anhui	Not specified	1	0	1	0	1	0	1	118.42	29.8663	196. Zhang HR. One case of liver cancer misdiagnosed as paragonimiasis. J. Trop. Dis. Parasitol1994,(02):96. Chinese
197	Two cases of misdiagnosis of paragonimiasis as liver abscess	1994	1994	Chongqing	P. skrjabini	2	2	0	0	2	Not specified	Not specified	106.558	29.569	197. Zhang H. Two cases of misdiagnosis of paragonimiasis as liver abscess. The J Clin Pediat1994,(03):214. Chinese
198	A case of right lower lung adenocarcinoma complicated with paragonimiasis	1994	1994	Jiangsu	Not specified	1	0	1	0	1	Not specified	Not specified	118.8	32.0627	198. Zhang JJ,Gao SF. A case of right lower lung adenocarcinoma complicated with paragonimiasis. Med J Chin People's Liberation Army 1994,(02):88. Chinese
199	Two cases of paragonimiasis with severe liver damage	1994	1994	Jiangxi	Not specified	2	1	1	0	2	Not specified	Not specified	113.897	27.6648	199. Zhang JR. Two cases of paragonimiasis with severe liver damage. Jiangxi Med. J.1994,(06):378. Chinese
200	Report on 16 cases of paragonimiasis	1994	1986-1992	Anhui	Not specified	16	Not specified	Not specified	3	13	Not specified	Not specified	117.822	30.9517	200. Zhang JZ,Wang YL. Report on 16 cases of paragonimiasis. J. Trop. Dis. Parasitol1994,(01):53+49. Chinese
201	A case of retinal choroiditis caused by pulmonary and ocular paragonimiasis	1994	1992	Guizhou	Not specified	1	1	0	1	0	Not specified	Not specified	106.755	26.6076	201. Zhang WW. A case of retinal choroiditis caused by pulmonary and ocular paragonimiasis. Chung-hua Yen Ti Ping Tsa ChihJ. Trop. Dis. Parasitol Chinese
202	Clinical analysis of 18 cases of cerebral paragonimiasis	1994	1994	Hunan	Not specified	18	Not specified	Not specified	13	5	Not specified	Not specified	110.493	29.1259	202. Zhang XY,Zhou B. Clinical analysis of 18 cases of cerebral paragonimiasis. Chin J Med1994,(04):21-23. Chinese
203	One case of misdiagnosis of paragonimiasis as type III pulmonary tuberculosis	1994	1994	Henan	Not specified	1	1	0	Not specified	Not specified	Not specified	Not specified	113.63	34.7556	203. Zhou CW. One case of misdiagnosis of paragonimiasis as type III pulmonary tuberculosis. HN Prev Med1994,5(2):65 Chinese
204	A case report of hemopneumothorax and massive hemoptysis caused by Paragonimus skrjabini	1994	1989	Hubei	P. skrjabini	1	0	1	1	0	0	1	111.298	30.6984	204. Zhou JQ. A case report of hemopneumothorax and massive hemoptysis caused by Paragonimus skrjabini. J Pathogen Biol1994,(04):317. Chinese
205	A case of spinal type paragonimiasis	1994	1994	Shannxi	Not specified	1	1	0	1	0	Not specified	Not specified	109.359	32.8395	205. Zhou YP,Chen C. A case of spinal type paragonimiasis. ShannXi Med. J1994,(03):184-185. Chinese
206	Analysis of misdiagnosis in 3 cases of paragonimiasis	1995	1995	Anhui	Not specified	3	3	0	3	0	0	3	117.822	30.9517	206. Cao B. Analysis of misdiagnosis in 3 cases of paragonimiasis. Jiangsu Med. J1995,(05):296. Chinese
207	Clinical observation of 120 cases of paragonimiasis	1995	1995	Jiangsu	Not specified	120	Not specified	Not specified	74	46	0	120	119.992	31.7291	207. Chen CZ. Clinical observation of 120 cases of paragonimiasis. Shanghai J. Prev. Med.1995,(11):495-96. Chinese
208	Two cases of misdiagnosis of paragonimiasis as tuberculous pleurisy	1995	1995	Sichuan	Not specified	2	0	2	2	0	Not specified	Not specified	104.073	30.5825	208. Chen Z,Sun YD. Two cases of misdiagnosis of paragonimiasis as tuberculous pleurisy. J Med Theory Pract1995,(12):560-61. Chinese
209	Etiological analysis of 125 cases of pleural effusion	1995	1991-1995	Zhejiang	Not specified	125	Not specified	Not specified	Not specified	Not specified	Not specified	Not specified	120.213	30.2536	209. Chen Y,Feng CX. Etiological analysis of 125 cases of pleural effusion. China Prev Med J1995,(04):40-42. Chinese
210	Diagnosis and treatment experience of one case of paragonimiasis combined with cerebral cysticercosis	1995	1995	Beijing	Not specified	1	0	1	1	0	Not specified	Not specified	116.41	39.914	210. Dong JY,Gu YQ,Zhao WZ. Diagnosis and treatment experience of one case of paragonimiasis combined with cerebral cysticercosis. Beijingi Med. J.1995,(01):44. Chinese
211	Discussion on misdiagnosis of 20 cases of Sichuan paragonimiasis in Luzhou area	1995	1995	Sichuan	P. skrjabini	20	Not specified	Not specified	16	4	Not specified	Not specified	105.449	28.8787	211. Fu RL,Chen XQ,Zhu XZ,Zhang XL. Discussion on misdiagnosis of 20 cases of Sichuan paragonimiasis in Luzhou area. J Southwest Med Univ1995,(02):129-30. Chinese
212	Clinical manifestations and misdiagnosis analysis of 18 cases of paragonimiasis	1995	1982-1992	Heilongjiang	Not specified	18	Not specified	Not specified	11	7	Not specified	Not specified	129.649	44.5558	212. Guan MS,Zhou XY,Yi X. Clinical manifestations and misdiagnosis analysis of 18 cases of paragonimiasis. Parasitoses Infect. Dis1995,(02):60. Chinese
213	One case of orbital paragonimiasis	1995	1995	Sichuan	Not specified	1	Not specified	Not specified	Not specified	Not specified	Not specified	Not specified	104.073	30.5825	213. Guo YF. One case of orbital paragonimiasis. Pract J Parasit Dis1995,3(4):189 Chinese
214	CT manifestations of cerebral paragonimiasis: report of 3 cases	1995	1995	Guizhou	Not specified	3	3	0	2	1	Not specified	Not specified	107.037	27.7319	214. Han H,Nuo KJ,Guan J,Guo RZ. CT manifestations of cerebral paragonimiasis: report of 3 cases. J Zunyi Med Univ1995,(01):43-44. Chinese
215	Misdiagnosis analysis of paragonimiasis with pleural effusion as the main manifestation: report of 6 cases	1995	1995	Hubei	Not specified	6	Not specified	Not specified	Not specified	Not specified	Not specified	Not specified	114.31	30.5985	215. He XQ. Misdiagnosis analysis of paragonimiasis with pleural effusion as the main manifestation: report of 6 cases. Chinese
216	One case of multiple misdiagnosis of pediatric paragonimiasis	1995	1989	Guangdong	Not specified	1	1	0	1	0	Not specified	Not specified	113.269	23.1337	216. He Q. One case of multiple misdiagnosis of pediatric paragonimiasis. J Guangdong Med Univ1995,(02):171-72. Chinese
217	One case of misdiagnosis of cerebral schistosomiasis combined with paragonimiasis as lung cancer	1995	1995	Anhui	Not specified	1	0	1	0	1	Not specified	Not specified	117.571	30.6924	217. Hu CM,Zhong DM,Ma XF,Yao F,Chen YB. One case of misdiagnosis of cerebral schistosomiasis combined with paragonimiasis as lung cancer. J. Trop. Dis. ParasitolJ. Trop. Dis. Parasitol. Chinese
218	Report on 3 Cases of Pediatric Pagumogonimus skrjabini	1995	1995	Sichuan	P. skrjabini	3	3	0	3	0	Not specified	Not specified	103.77	29.5594	218. Liao D. Report on 3 Cases of Pediatric Pagumogonimus skrjabini. Chin J Parasistic Dis1995,(01):62. Chinese
219	Report of 2 cases of subcutaneous nodular paragonimiasis	1995	1995	Shannxi	Not specified	2	1	1	2	0	Not specified	Not specified	108.948	34.3477	219. Luo LY. Report of 2 cases of subcutaneous nodular paragonimiasis. J Zunyi Med Univ1995,(04):267. Chinese
220	Pathological observation of eight cases of visceral paragonimiasis	1995	1989-1994	Beijing	Not specified	8	Not specified	Not specified	Not specified	Not specified	Not specified	Not specified	116.41	39.914	220. Meng YH,Li WH,Zhang SG. Pathological observation of eight cases of visceral paragonimiasis. Chin J Pathol1995,(03):180-81. Chinese
221	A case of paragonimiasis induced lymphadenitis	1995	1995	Beijing	Not specified	1	1	0	0	1	Not specified	Not specified	116.41	39.914	221. Niu YC, Lv SS. A case of paragonimiasis induced lymphadenitis. People's Mil Surg1995(08):56-57. Chinese
222	A case report of misdiagnosis of paragonimiasis as pulmonary tuberculosis	1995	1993	Zhejiang	Not specified	1	0	1	1	0	Not specified	Not specified	120.597	30.0602	222. Pan YG. A case report of misdiagnosis of paragonimiasis as pulmonary tuberculosis. Zhejiang J Prevent Med1995(05):4. Chinese
223	A case of bilateral testicular swelling and pain caused by paragonimiasis	1995	1995	Guizhou	Not specified	1	Not specified	Not specified	Not specified	Not specified	Not specified	Not specified	107.037	27.7319	223. Su Y, Chen HJ, Li DB. A case of bilateral testicular swelling and pain caused by paragonimiasis. J Zunyi Med Univ1995,18(2):138 Chinese
224	Clinical observation on the treatment of 58 cases of paragonimiasis with praziquantel	1995	1989	Beijing	Not specified	58	Not specified	Not specified	35	23	Not specified	Not specified	116.41	39.914	224. Sun GX. Clinical observation on the treatment of 58 cases of paragonimiasis with praziquantel. J Trop Dis Parasitol1995(02):129. Chinese
225	X-ray chest X-ray analysis of 30 cases of paragonimiasis	1995	1995	Hunan	Not specified	30	30	0	18	12	Not specified	Not specified	111.149	29.4345	225. Tang GX, Bin LS, Yang WC. X-ray chest X-ray analysis of 30 cases of paragonimiasis. J Appl Clin Pediatr1995(02):94-95. Chinese
226	Report on 6 cases of ocular paragonimiasis	1995	1970-1989	Sichuan	Not specified	6	5	1	3	3	Not specified	Not specified	104.653	28.7585	226. Wang D. Report on 6 cases of ocular paragonimiasis. J Pract Parasitic Dis1995(04):186-87. Chinese
227	Report on 16 cases of paragonimiasis	1995	1986-1992	Anhui	Not specified	16	Not specified	Not specified	3	13	Not specified	Not specified	117.822	30.9517	227. Wang YL, Zhang JZ. Report on 16 cases of paragonimiasis. Acta Univ Med Anhui1995(05):130. Chinese
228	Clinical, CT, and MRI features of cerebral paragonimiasis	1995	1995	Hubei	Not specified	3	1	2	1	2	Not specified	Not specified	114.315	30.5974	228. Yang YJ, Gao ZN, Liu GH. Clinical, CT, and MRI features of cerebral paragonimiasis. Stroke Nerv Dis1995,(03):153. Chinese
229	Nursing care of 14 children with cerebral paragonimiasis	1995	1995	Zhejiang	Not specified	14	14	0	11	3	Not specified	Not specified	119.932	28.4748	229. Ye LL. Nursing care of 14 children with cerebral paragonimiasis. Nanfang J Nurs1995(01):21. Chinese
230	Chest X-ray analysis of 85 cases of pediatric paragonimiasis	1995	1995	Jiangsu	P. westermani	85	85	0	49	36	Not specified	Not specified	118.8	32.0627	230. Yuan YB. Chest X-ray analysis of 85 cases of pediatric paragonimiasis. J Pract Radiol1995(10):592-95. Chinese
231	Two cases of pediatric paragonimiasis	1995	1995	Jilin	Not specified	2	2	0	0	2	Not specified	Not specified	125.342	43.903	231. Zhang YK, Liu J, Liu YJ, Ceng YM. Two cases of pediatric paragonimiasis. J Beihua Univ Nat Sci1995(02):71. Chinese
232	paragonimiasis disease manifested as pleural lesions	1995	1995	Shanghai	Not specified	10	0	10	6	4	Not specified	Not specified	121.481	31.2374	232. Zhou M, He LX. paragonimiasis disease manifested as pleural lesions. Clin J1995,002 (3):151-52. Chinese
233	Three cases of pulmonary tuberculosis combined with paragonimiasis	1996	1996	Zhejiang	Not specified	3	Not specified	Not specified	Not specified	Not specified	Not specified	Not specified	119.722	27.5637	233. Bao SH. Three cases of pulmonary tuberculosis combined with paragonimiasis. Chin J Tub Res Pir1996,19(3):185 Chinese
234	Ultrasound diagnosis of paragonimiasis disease (subcutaneous type)	1996	1996	Hunan	Not specified	10	Not specified	Not specified	5	5	10	0	110.489	29.1264	234. Cao ZQ, Lu JY. Ultrasound diagnosis of paragonimiasis disease (subcutaneous type). Chin J Ultrasonography1996(04):174-176. Chinese
235	Analysis of clinical misdiagnosis in 5 cases of paragonimiasis	1996	1989-1993	Guangdong	Not specified	5	Not specified	Not specified	5	0	Not specified	Not specified	113.269	23.1337	235. Zeng JR. Analysis of clinical misdiagnosis in 5 cases of paragonimiasis. J New Med1996(02):91. Chinese
236	Misdiagnosis analysis of 38 cases of pediatric paragonimiasis	1996	1989-1993	Shannxi	Not specified	56	56	0	Not specified	Not specified	Not specified	Not specified	109.038	32.692	236. Chen H. Misdiagnosis analysis of 38 cases of pediatric paragonimiasis. The J Clin Pediat1996(04):275-76. Chinese
237	Report on chest X-ray changes in 18 cases of paragonimiasis	1996	1996	Anhui	Not specified	18	18	0	18	0	4	14	118.42	29.8663	237. Chen XB. Report on chest X-ray changes in 18 cases of paragonimiasis. J Trop Dis Parasitol1996(01):51. Chinese
238	A case report of mixed infection of two and three ploidy of Paragonimus westerman	1996	1996	Fujian	P. westermani	1	0	1	1	0	0	1	119.305	26.0809	238. Cheng YZ, Zhang XH. A case report of mixed infection of two and three ploidy of Paragonimus westerman. J Pathogen Biol1996(04):42. Chinese
239	A case of human Paragonimus westerman	1996	1996	Henan	P. westermani	1	1	0	0	1	Not specified	Not specified	113.63	34.7556	239. Cui J, Wang ZQ, Jin XX, Wu F, Wang YZ. A case of human Paragonimus westerman. J Henan Med Univ1996(03):135. Chinese
240	Misdiagnosis of facial paragonimiasis as maxillary molars periapical inflammation and skin erysipelas: A case report	1996	1996	Shannxi	Not specified	1	0	1	0	1	Not specified	Not specified	108.948	34.3477	240. Feng XH, Peng PX. Misdiagnosis of facial paragonimiasis as maxillary molars periapical inflammation and skin erysipelas: A case report. Chin J Conservative Dent1996(04):28. Chinese
241	A case of giant paragonimiasis granuloma under the dura mater	1996	1994	Jiangsu	Not specified	1	0	1	1	0	Not specified	Not specified	119.433	32.1957	241. He ZM, Gao YZ, He HX, Jiang FQ. A case of giant paragonimiasis granuloma under the dura mater. Chin J Neuro Surg1996(06):49. Chinese
242	A case report on the dual course treatment of paragonimiasis with praziquantel (acute phase)	1996	1992	Anhui	Not specified	1	0	1	1	0	0	1	118.196	29.7903	242. Hong QX, Sun WQ. A case report on the dual course treatment of paragonimiasis with praziquantel (acute phase). J Trop Dis Parasitol1996, (2):89. Chinese
243	Schistosomiasis combined with paragonimiasis misdiagnosed as lung cancer: a case report	1996	1995	Anhui	Not specified	1	0	1	0	1	0	1	117.57	30.6949	243. Hu CM, Zhong DM, Ma XF, Yao F, Chen YB. Schistosomiasis combined with paragonimiasis misdiagnosed as lung cancer: a case report. J Trop Dis Parasitol1995(04):207. Chinese
244	Treatment experience of 25 cases of paragonimiasis pericarditis	1996	1996	Zhejiang	Not specified	25	Not specified	Not specified	13	7	0	25	120.706	27.9996	244. Huang WD, Huang XM, Zhuang BX, Hu MH. Treatment experience of 25 cases of paragonimiasis pericarditis. J Wenzhou Med Univ1996(01):31-33. Chinese
245	Three properties of pleural effusion caused by paragonimiasis (analysis of 33 cases)	1996	1987-1995	Zhejiang	Not specified	3	0	3	20	13	Not specified	Not specified	121.63	29.8676	245. Huang XP, HanY. Three properties of pleural effusion caused by paragonimiasis (analysis of 33 cases). Mod Pract Med1996(05):272. Chinese
246	EEG analysis of 106 cases of cerebral paragonimiasis	1996	1996	Zhejiang	Not specified	106	Not specified	Not specified	66	40	Not specified	Not specified	119.932	28.4748	246. Li DJ, Liao YF, Zhu XR, Liu SX. EEG analysis of 106 cases of cerebral paragonimiasis. J Wenzhou Med Univ1996(01):22-24. Chinese
247	A case report of mixed type paragonimiasis	1996	1996	Sichuan	Not specified	1	1	0	1	0	Not specified	Not specified	104.778	29.3496	247. Li JJ, Zhang SY, Zhang H. A case report of mixed type paragonimiasis. J Pathogen Biol1996(03):36. Chinese
248	One case of pancreatic paragonimiasis	1996	1996	Guizhou	Not specified	1	0	1	0	1	Not specified	Not specified	106.639	26.6569	248. Li SJ, Yang GL. One case of pancreatic paragonimiasis. Chin J Ultrasound in Med1996(04):11. Chinese
249	MRI manifestations of paragonimiasis encephalopathy (report of two cases)	1996	1994-1995	Hunan	Not specified	2	0	2	0	2	0	2	110.009	27.5741	249. Lin LS, Li L. MRI manifestations of paragonimiasis encephalopathy (report of two cases). J Diagnostic Imaging Interventional Radiol1996, (6):361-62,408. Chinese
250	Report on misdiagnosis of 17 cases of simple headache induced cerebral paragonimiasis	1996	1989-1994	Zhejiang	Not specified	17	Not specified	Not specified	11	6	Not specified	Not specified	119.722	27.5637	250. Lin TT. Report on misdiagnosis of 17 cases of simple headache induced cerebral paragonimiasis. J Pathogen Biol1996(01):76. Chinese
251	Misdiagnosis analysis of 23 cases of cerebral paragonimiasis	1996	1996	Shannxi	Not specified	23	23	0	18	5	0	23	109.359	32.8395	251. Liu YW, Hu FY. Misdiagnosis analysis of 23 cases of cerebral paragonimiasis. Shaanxi Med J1996(07):433-34. Chinese
252	A case of cerebral paragonimiasis in children	1996	1996	Henan	Not specified	1	1	0	0	1	Not specified	Not specified	113.63	34.7556	252. Luo B, Li DC, Wu ZW, Zhang J, Hou YQ. A case of cerebral paragonimiasis in children. Chin J Pediatr Surg1996(04):222. Chinese
253	A case report of paragonimiasis	1996	1991	Shannxi	Not specified	1	0	1	1	0	0	1	110.156	34.099	253. Ma JH, Ji YZ. A case report of paragonimiasis. Shaanxi Med J1996(09):570. Chinese
254	Report of 2 cases of paragonimiasis induced pericardial effusion	1996	1995	Shannxi	Not specified	2	1	1	1	1	Not specified	Not specified	108.948	34.3477	254. Ma YY, Wang JB, Jia GL. Report of 2 cases of paragonimiasis induced pericardial effusion. Shaanxi Med J1996(12):755. Chinese
255	Misdiagnosis analysis of 34 cases of paragonimiasis	1996	1996	Shannxi	Not specified	34	34	0	19	15	0	34	109.359	32.8395	255. Ma ZA, Chen C, Zhan L. Misdiagnosis analysis of 34 cases of paragonimiasis. Shaanxi Med J1996(12):749-50. Chinese
256	Clinical analysis of 17 cases of pediatric paragonimid pericarditis	1996	1996	Hubei	Not specified	17	17	0	12	5	Not specified	Not specified	110.819	32.8406	256. Pan TG, Chen BF. Clinical analysis of 17 cases of pediatric paragonimid pericarditis. Chin J Pract Pediatr1996(01):60. Chinese
257	One case of misdiagnosis of paragonimiasis	1996	1996	Shannxi	Not specified	1	1	0	0	1	0	1	108.948	34.3477	257. Ren ZX, Gong F. One case of misdiagnosis of paragonimiasis. Med Info1996,9(1):37 Chinese
258	A case of subcutaneous tumor of paragonimiasis	1996	1996	Shanghai	Not specified	1	Not specified	Not specified	Not specified	Not specified	Not specified	Not specified	121.481	31.2374	258. Ruan D, Huang AM, Xie XB. A case of subcutaneous tumor of paragonimiasis. J Gannan Med Univ1996,16(4):384 Chinese
259	Report on paragonimiasis sanping	1996	1994-1995	Jiangxi	Not specified	1	Not specified	Not specified	Not specified	Not specified	Not specified	Not specified	115.949	28.6568	259. Su SL, Huang AM, Xie XB, Zhou XM, Peng WD. Report on paragonimiasis sanping. J Gannan Med Univ1996(04):384. Chinese
260	One case of misdiagnosis of paragonimiasis as mediastinal space occupying lesion	1996	1994	Shandong	Not specified	1	0	1	1	0	Not specified	Not specified	120.394	36.075	260. Sun YF, Wang Q. One case of misdiagnosis of paragonimiasis as mediastinal space occupying lesion. Qingdao Med J1996(04):17. Chinese
261	Analysis of 14 cases of misdiagnosis and missed diagnosis of acute paragonimiasis	1996	1996	Zhejiang	Not specified	14	Not specified	Not specified	9	5	11	3	121.41	29.6627	261. Teng PF, Yao ZH. Analysis of 14 cases of misdiagnosis and missed diagnosis of acute paragonimiasis. Mod Pract Med1996(02):53. Chinese
262	Clinical analysis of 30 cases of paragonimiasis	1996	1996	Zhejiang	Not specified	30	0	30	19	11	Not specified	Not specified	119.582	28.1215	262. Wang DF. Clinical analysis of 30 cases of paragonimiasis. Chin J Zoonoses1996(03):62. Chinese
263	Observation on the therapeutic effect of praziquantel in the treatment of 120 cases of Pagumogonimus skrjabini	1996	1996	Hubei	P. skrjabini	120	Not specified	Not specified	91	29	Not specified	Not specified	111.298	30.6984	263. Wang XY, Wang GD, Fan ZL. Observation on the therapeutic effect of praziquantel in the treatment of 120 cases of Pagumogonimus skrjabini. J Pathogen Biol1996(01):60-61. Chinese
264	Analysis of 37 cases of cerebral paragonimiasis in children	1996	1996	Guizhou	Not specified	37	Not specified	Not specified	28	9	Not specified	Not specified	106.755	26.6076	264. Wu N, Li YX. Analysis of 37 cases of cerebral paragonimiasis in children. Guizhou Med J1996(03):184-85. Chinese
265	paragonimiasis with Spontaneous Pneumothorax as the Initial Manifestation: A Report of 3 Cases	1996	1995	Zhejiang	Not specified	3	0	3	3	0	Not specified	Not specified	119.644	27.9796	265. Xu YS, Cai MH, Lei ZH. paragonimiasis with Spontaneous Pneumothorax as the Initial Manifestation: A Report of 3 Cases. The J Pract Med1996(01):58. Chinese
266	A case of subdural paragonimiasis	1996	1996	Jiangsu	Not specified	1	Not specified	Not specified	Not specified	Not specified	Not specified	Not specified	119.433	32.1957	266. Yan JC, Hu DJ, Yan DQ. A case of subdural paragonimiasis. Chin J Radiol1996,30(3):192 Chinese
267	A case report of intradural paragonimiasis	1996	1992	Guizhou	Not specified	1	0	1	1	0	Not specified	Not specified	106.639	26.6569	267. Yang GG, Zhang MX. A case report of intradural paragonimiasis. Chin J Spine Spinal Cord1996(06):249. Chinese
268	Seven cases of paediatric paragonimiasis misdiagnosed.	1996	1996	Shannxi	Not specified	7	7	0	7	0	Not specified	Not specified	109.038	32.692	268. Yang YL. Seven cases of paediatric paragonimiasis misdiagnosed.. Shaanxi Med J1996(07):432-33. Chinese
269	3 cases of cerebral paragonimiasis	1996	1996	Hubei	Not specified	3	Not specified	Not specified	Not specified	Not specified	Not specified	Not specified	114.31	30.5985	269. Yang YJ. 3 cases of cerebral paragonimiasis. Chin J Intern Med1996,35(11):769 Chinese
270	Analysis of the causes of misdiagnosis in 21 cases of paediatric paragonimiasis	1996	1996	Chongqing	Not specified	21	21	0	16	15	0	21	106.558	29.569	270. Yu XL. Analysis of the causes of misdiagnosis in 21 cases of paediatric paragonimiasis. Chongqing Med J1996(05):316-17. Chinese
271	X-ray dynamic observation of 120 cases of Paragonimus westerman	1996	1996	Jiangsu	Not specified	120	Not specified	Not specified	74	46	Not specified	Not specified	118.8	32.0627	271. Yuan YB, Wu JX. X-ray dynamic observation of 120 cases of Paragonimus westerman. Chin J Tubere Respir Dis1996(05):65. Chinese
272	Report of 1 case of paragonimiasis of the liver	1996	1996	Sichuan	Not specified	1	0	1	0	1	Not specified	Not specified	104.073	30.5825	272. Zhang CJ, Gao XM. Report of 1 case of paragonimiasis of the liver. Chin J Phys Med1996,18(3):149 Chinese
273	Analysis of 12 cases of misdiagnosis of paragonimiasis	1996	1988-1995	Sichuan	Not specified	12	Not specified	Not specified	Not specified	Not specified	Not specified	Not specified	103.77	29.5594	273. Zhou JL, Hu GW, Hao F, Gu CH, Zhang XQ. Analysis of 12 cases of misdiagnosis of paragonimiasis. Med J The Chin People's Armed Police Forces1996(04):47. Chinese
274	Long-term misdiagnosis of paragonimiasis as metastatic lung cancer and tuberculosis in 1 case	1996	1995	Henan	Not specified	1	0	1	1	0	Not specified	Not specified	112.465	34.6262	274. Zhu SZ, Zhang GQ. Long-term misdiagnosis of paragonimiasis as metastatic lung cancer and tuberculosis in 1 case. Chin J Med1996(10):7-8. Chinese
275	Clinical analysis of 17 cases of paragonimiasis pericarditis	1996	1996	Hubei	Not specified	17	17	0	13	4	Not specified	Not specified	114.31	30.5985	275. Zhu WZ. Clinical analysis of 17 cases of paragonimiasis pericarditis. Acta Orthopaedica1996(01):33-34. Chinese
276	Report of 5 cases of paragonimid japonicum encephalopathy in children	1997	1997	Hunan	Not specified	5	Not specified	Not specified	12	0	Not specified	Not specified	112.946	28.2385	276. Cao LZ, Qin ZK. Report of 5 cases of paragonimid japonicum encephalopathy in children. Chin J Pediatr1997(05):46-47. Chinese
277	Clinical observation of 21 cases of paediatric Paragonimus westerman	1997	1973	Zhejiang	Not specified	21	21	0	14	7	Not specified	Not specified	121.41	29.6627	277. Chen YT, Zheng Y, Zheng JW. Clinical observation of 21 cases of paediatric Paragonimus westerman. J Pract Parasitic Dis1997(01):10. Chinese
278	Prevention and treatment of paragonimid encephalopathy in children: report of 30 cases	1997	1997	Shannxi	Not specified	30	Not specified	Not specified	Not specified	Not specified	Not specified	Not specified	109.924	33.8808	278. Cheng YF. Prevention and treatment of paragonimid encephalopathy in children: report of 30 cases. Chinese
279	Epidemiological and clinical characteristics of 50 cases of paragonimiasis in Henan province	1997	1987-1995	Henan	Not specified	50	Not specified	Not specified	35	15	Not specified	Not specified	113.63	34.7556	279. Cui J, Wang ZQ, Jin XX, Wu F. Epidemiological and clinical characteristics of 50 cases of paragonimiasis in Henan province. Endemic Dis Bull1997(02):73-75. Chinese
280	Clinical analysis of 28 cases of cerebral paragonimiasis in children	1997	1964	Hubei	Not specified	28	28	0	19	9	Not specified	Not specified	111.298	30.6984	280. Dai YQ . Clinical analysis of 28 cases of cerebral paragonimiasis in children. Cent China Med J1997(06):271-72. Chinese
281	Misdiagnosis of paragonimid hepaticum infectious granuloma as hepatocellular carcinoma: a case report	1997	1996	Guangdong	Not specified	1	0	1	1	0	Not specified	Not specified	113.276	23.1354	281. Guo YW, Li W. Misdiagnosis of paragonimid hepaticum infectious granuloma as hepatocellular carcinoma: a case report. J Shantou Med Univ Med Col1997(01):47-49. Chinese
282	Electroencephalographic analysis of 27 cases of cerebral paragonimiasis	1997	1980-1995	Guizhou	Not specified	27	Not specified	Not specified	23	4	Not specified	Not specified	109.199	27.7388	282. Jin CY. Electroencephalographic analysis of 27 cases of cerebral paragonimiasis. J Epileptol Electroneurophysiol1997(04):47. Chinese
283	A case report of paragonimiasis in a household of 3 persons	1997	1997	Guangdong	Not specified	3	1	2	1	2	Not specified	Not specified	113.602	24.8169	283. Li SF. A case report of paragonimiasis in a household of 3 persons. Chin J Zoonoses1997(06):9. Chinese
284	2 cases of paragonimiasis mass in scrotum and labia majora	1997	1997	Chongqing	Not specified	2	2	0	1	1	Not specified	Not specified	106.558	29.569	284. Lin T, Gong YB, Li XL, Wei GH, He DW. 2 cases of paragonimiasis mass in scrotum and labia majora. Chin J Pediatr Surg1997(06):353. Chinese
285	Diagnosis of difficult paragonimiasis by mixed mono-antibody double antibody sandwich-ELISA in 2 cases	1997	1997	Jiangsu	Not specified	2	0	2	2	0	Not specified	Not specified	118.8	32.0627	285. Liu YX, Zhang W, Zong XF, Zhang CJ, Zhang ZH, Zhang YJ. Diagnosis of difficult paragonimiasis by mixed mono-antibody double antibody sandwich-ELISA in 2 cases. Chin J Intern Med1997(06):61. Chinese
286	Revelation of 1 case of misdiagnosis of paragonimiasis	1997	1997	Jiangsu	Not specified	1	1	0	1	0	Not specified	Not specified	118.8	32.0627	286. Qi SF. Revelation of 1 case of misdiagnosis of paragonimiasis. J Pract Med Techn1997(04):314. Chinese
287	Clinical analysis of 33 cases of pleural effusion of paragonimiasis	1997	1987-1995	Zhejiang	Not specified	33	Not specified	Not specified	20	13	Not specified	Not specified	121.63	29.8676	287. Shen ZF, Ni LF, Huang XP. Clinical analysis of 33 cases of pleural effusion of paragonimiasis. Chin J Tubere Respir Dis1997(03):61-62. Chinese
288	CT diagnosis of paragonimiasis of the chest (with analysis of 68 cases)	1997	1997	Zhejiang	P. westermani	68	Not specified	Not specified	43	25	Not specified	Not specified	120.76	30.7544	288. Su JL, Xu ZL, Lv GJ, Xu YS. CT diagnosis of paragonimiasis of the chest (with analysis of 68 cases). J Clin Med Imaging1997,8(2):128-129 Chinese
289	Report of a case of tuberculosis combined with paragonimiasis	1997	1997	Hubei	Not specified	1	Not specified	Not specified	Not specified	Not specified	Not specified	Not specified	111.23	30.4747	289. Qin YQ, Liu GF, Zhu XH. Report of a case of tuberculosis combined with paragonimiasis. Clin Radiol J1997,16(3):188-89 Chinese
290	CT manifestations of paragonimiasis encephalopathy and its evolution (with two case reports and literature review)	1997	1997	Sichuan	Not specified	2	1	1	2	0	Not specified	Not specified	105.449	28.8787	290. Tang GC, Liu GF, Zhu XH. CT manifestations of paragonimiasis encephalopathy and its evolution (with two case reports and literature review). J Clin Radiol1997, (3):61-62. Chinese
291	A case of misdiagnosis of paragonimiasis pericarditis.	1997	1997	Shannxi	Not specified	1	Not specified	Not specified	Not specified	Not specified	Not specified	Not specified	108.948	34.3477	291. Tang HX. A case of misdiagnosis of paragonimiasis pericarditis.. Clin Misdiag Mistreat1997,10(6):357-58 Chinese
292	Analysis of 18 cases of misdiagnosis of paragonimiasis	1997	1985-1995	Zhejiang	Not specified	46	46	0	10	8	0	18	121.429	28.6652	292. Wang PZ. Analysis of 18 cases of misdiagnosis of paragonimiasis. Chin J Clin1997(04):27. Chinese
293	A case report of misdiagnosis of hepatitis B in paragonimiasis of the lungs	1997	1997	Fujian	Not specified	1	0	1	1	0	Not specified	Not specified	119.305	26.0809	293. Xu ZF, Xu Y. A case report of misdiagnosis of hepatitis B in paragonimiasis of the lungs. Guangzhou Med J1997(01):61. Chinese
294	Comprehensive imaging characteristics of liver paragonimiasis lesions with pathological control analysis	1997	1997	Beijing	Not specified	7	0	7	4	3	Not specified	Not specified	116.41	39.914	294. Ye HY, Gao YG, Dong BW, Liang Y, Li WH, Ji XL. Comprehensive imaging characteristics of liver paragonimiasis lesions with pathological control analysis. Chin J Radiol1997(12):27-29. Chinese
295	Clinical analysis of 36 cases of cerebral paragonimiasis in children	1997	1975-1995	Sichuan	Not specified	36	36	0	23	13	Not specified	Not specified	107.476	31.2158	295. Yin HJ. Clinical analysis of 36 cases of cerebral paragonimiasis in children. Chongqing Med J1997(06):338-39. Chinese
296	Analysis of 12 cases of cerebral paragonimiasis misdiagnosis	1997	1997	Hunan	Not specified	12	Not specified	Not specified	Not specified	Not specified	Not specified	Not specified	110.009	27.5741	296. Yu QJ, Zhou XY. Analysis of 12 cases of cerebral paragonimiasis misdiagnosis. J Rare Uncommon Dis1997,004 (2). Chinese
297	Analysis of 8 cases of misdiagnosis of paragonimiasis	1997	1983-1994	Shannxi	Not specified	20	0	8	7	1	Not specified	Not specified	109.038	32.692	297. Zhang BS. Analysis of 8 cases of misdiagnosis of paragonimiasis. Shaanxi Med J1997(03):176-77. Chinese
298	1 case of cerebral paragonimiasis	1997	1997	Beijing	Not specified	1	1	0	1	0	Not specified	Not specified	116.41	39.914	298. Zhao GG, Fang SM, Zhao RL. 1 case of cerebral paragonimiasis. Chin J Parasitol Parasit Dis1997,15(2):99 Chinese
299	A case report of paragonimiasis infection in the eye	1997	1997	Zhejiang	Not specified	1	1	0	0	1	Not specified	Not specified	120.214	30.2576	299. Zhou GH. A case report of paragonimiasis infection in the eye. TJ Med1997,25(12):731 Chinese
300	Analysis of 19 cases of misdiagnosis of atypical Paragonimus westerman of the lungs in children	1997	1979-1994	Zhejiang	Not specified	41	41	0	13	6	Not specified	Not specified	120.214	30.2576	300. Zhou GH, Lin F. Analysis of 19 cases of misdiagnosis of atypical Paragonimus westerman of the lungs in children. J New Med1997(08):37+42. Chinese
301	High-dose praziquantel for the treatment of cerebral schistosomiasis combined with Pagumogonimus skrjabini in two cases	1997	1995	Anhui	Not specified	2	0	2	2	0	Not specified	Not specified	117.822	30.9517	301. Zhou ZX. High-dose praziquantel for the treatment of cerebral schistosomiasis combined with Pagumogonimus skrjabini in two cases. J Trop Dis Parasitol1997,(04):222. Chinese
302	Misdiagnosis of multi-organ paragonimiasis as tuberculosis	1997	1995	Jiangsu	Not specified	1	0	1	1	0	Not specified	Not specified	118.8	32.0627	302. Zong XF, Liu YX. Misdiagnosis of multi-organ paragonimiasis as tuberculosis. Clin Misdiagn Misther1997,(05):317. Chinese
303	Misdiagnosis of paragonimiasis	1998	1994	Zhejiang	Not specified	1	0	1	1	0	Not specified	Not specified	121.63	29.8676	303. Bu HA. Misdiagnosis of paragonimiasis. People's Mil Surg1998,(12):726. Chinese
304	Misdiagnosis of paragonimiasis	1998	1998	Heilongjiang	Not specified	13	0	13	9	4	Not specified	Not specified	126.676	45.754	304. Zeng YQ, Cheng WT. Misdiagnosis of paragonimiasis. Sci Tech Inno1998,(06):41. Chinese
305	Analysis of 21 cases of misdiagnosis of paragonimiasis by X-ray	1998	1990-1996	Shannxi	P. westermani	21	Not specified	Not specified	16	5	Not specified	Not specified	109.371	32.8366	305. Chen XL, Wang ZQ, Shen XP, He RS. Analysis of 21 cases of misdiagnosis of paragonimiasis by X-ray. Clin Misdiagn Misther1998,(02):118. Chinese
306	2 cases of pulmonary exoplasia complicated with paragonimiasis	1998	1998	Liaoning	Not specified	2	Not specified	Not specified	Not specified	Not specified	Not specified	Not specified	121.621	38.9221	306. He WQ, Chen SL, Jia GL. 2 cases of pulmonary exoplasia complicated with paragonimiasis. Chin J Tuberc Respir Dis1998,21(3):183 Chinese
307	Nursing experience of 22 cases of paragonimiasis	1998	1994-1999	Anhui	Not specified	22	Not specified	Not specified	16	6	Not specified	Not specified	118.42	29.8663	307. Hu Y. Nursing experience of 22 cases of paragonimiasis. J Trop Dis Parasitol1998,(03):156. Chinese
308	A case of paragonimiasis in Luonan County, Shaanxi Province, China.	1998	1998	Shannxi	Not specified	1	Not specified	Not specified	Not specified	Not specified	Not specified	Not specified	110.155	34.0985	308. Ma JH. A case of paragonimiasis in Luonan County, Shaanxi Province, China.. Chin J Parasitol Parasit Dis1998,16(1):10 Chinese
309	A case of soft tissue mass in the neck type of paragonimiasis	1998	1998	Guangdong	Not specified	1	0	1	0	1	Not specified	Not specified	113.276	23.1354	309. Qiu JW, Wu MY. A case of soft tissue mass in the neck type of paragonimiasis. J Shantou Univ Med Coll1998,(03):3-6. Chinese
310	Report of 31 cases of paediatric cerebral paragonimiasis in the Three Gorges area of the Yangtze River	1998	1964-1998	Hubei	Not specified	31	31	0	20	11	3	28	111.298	30.6984	310. Song CZ, Dai YQ. Report of 31 cases of paediatric cerebral paragonimiasis in the Three Gorges area of the Yangtze River. J Appt Trt Tech1998,016 (3):29-30. Chinese
311	Report of a case of long-term misdiagnosis of paragonimiasis of the lung	1998	1998	Anhui	Not specified	1	0	1	1	0	0	1	117.822	30.9517	311. Wang YH. Report of a case of long-term misdiagnosis of paragonimiasis of the lung. Chin J Lab Diag1998,(05):266. Chinese
312	Clinical analysis of 20 cases of paragonimiasis	1998	1971-1990	Fujian	Not specified	20	Not specified	Not specified	18	2	Not specified	Not specified	119.305	26.0809	312. Wei XF, Lin ZS, Liu SB. Clinical analysis of 20 cases of paragonimiasis. J Qiqihar Med Univ1998,(02):33-34. Chinese
313	Ultrasound diagnosis of subcutaneous paragonimiasis on the back of a case	1998	1998	Hubei	Not specified	1	0	1	1	0	Not specified	Not specified	114.315	30.5974	313. Xiong P, Zhang ZF. Ultrasound diagnosis of subcutaneous paragonimiasis on the back of a case. Chin J Us Med1998,(07):22. Chinese
314	Analysis of 9 cases of clinical misdiagnosis of paragonimiasis	1998	1992-1996	Zhejiang	Not specified	9	0	9	8	1	Not specified	Not specified	118.415	29.1447	314. Xu WL. Analysis of 9 cases of clinical misdiagnosis of paragonimiasis. Clin Med Chin1998,(04):367. Chinese
315	Analysis of two cases of misdiagnosis of paragonimiasis pleural effusion	1998	1998	Beijing	Not specified	2	0	2	0	2	Not specified	Not specified	116.41	39.914	315. Yang FY, Liu FY, Qu XH, Liu XL. Analysis of two cases of misdiagnosis of paragonimiasis pleural effusion. Beijing Med J1998,(01):62. Chinese
316	paragonimiasis pleurisy 18 cases	1998	1998	Jiangsu	Not specified	18	0	18	12	6	Not specified	Not specified	120.478	32.5387	316. Yang XT. paragonimiasis pleurisy 18 cases. J Nantong Univ1998,(02):103. Chinese
317	Misdiagnosis and analysis of one case of cerebral paragonimiasis	1998	1996	Guizhou	Not specified	1	0	1	1	0	Not specified	Not specified	106.755	26.6076	317. Yang ZZ, Chen ME. Misdiagnosis and analysis of one case of cerebral paragonimiasis. Chin J Pract Intern Med1998,(03):20. Chinese
318	Clinical analysis of 34 cases of misdiagnosis of paragonimiasis	1998	1986-1996	Hunan	Not specified	34	Not specified	Not specified	23	11	Not specified	Not specified	109.709	28.2711	318. Zhang B, Lei FG. Clinical analysis of 34 cases of misdiagnosis of paragonimiasis. Chin J Infect Dis1998,(01):54-55. Chinese
319	Clinical analysis of 42 cases of paragonimiasis pericarditis in children	1998	1975-1995	Hubei	Not specified	42	42	0	30	12	0	42	109.486	30.3014	319. Zhang EX. Clinical analysis of 42 cases of paragonimiasis pericarditis in children. J Chin Phy1998,(09):31-32. Chinese
320	Report of 10 cases of paragonimiasis	1998	1998	Guangdong	Not specified	10	Not specified	Not specified	Not specified	Not specified	Not specified	Not specified	113.761	23.0316	320. Zhang HC. Report of 10 cases of paragonimiasis. J Pract Radiol1998,16(1):10 Chinese
321	Misdiagnosis of paragonimiasis	1998	1998	Hunan	Not specified	1	1	0	1	0	Not specified	Not specified	114.31	30.5985	321. Zhang Y, Li CZ, Yin QQ . Misdiagnosis of paragonimiasis. J Pathogen Biol1998,(04):78. Chinese
322	Misdiagnosis of 2 cases of paediatric paragonimiasis	1998	1998	Hunan	Not specified	2	2	0	1	1	Not specified	Not specified	111.225	28.3836	322. Zhang YH. Misdiagnosis of 2 cases of paediatric paragonimiasis. Pract Prev Med1998,(03):147. Chinese
323	Analysis of 41 cases of early clinical characteristics and causes of misdiagnosis of paragonimiasis in children	1998	1979-1994	Zhejiang	Not specified	41	Not specified	Not specified	26	15	3	38	120.214	30.2576	323. Zhou GH, Lin F. Analysis of 41 cases of early clinical characteristics and causes of misdiagnosis of paragonimiasis in children. J Clin Pediatr1998,(04):281. Chinese
324	A case of allergic reaction caused by praziquantel in the treatment of paragonimiasis.	1998	1997	Anhui	Not specified	1	1	0	1	0	Not specified	Not specified	118.196	29.7903	324. Zhu JM, Huang YF. A case of allergic reaction caused by praziquantel in the treatment of paragonimiasis.. J Trop Dis Parasitol1998,(02):130. Chinese
325	A case of cerebral paragonimiasis	1998	1998	Xinjiang	Not specified	1	0	1	0	1	Not specified	Not specified	87.6244	43.8308	325. Zhu XS, Liu WY. A case of cerebral paragonimiasis. J Clin Radiol1998,17(4):252-253. DOI:10.3969/j.issn.1001-9324.1998.04.034. Chinese
326	Analysis of misdiagnosis of tuberculosis in 6 cases of paragonimiasis	1999	1999	Hubei	Not specified	6	0	6	4	2	6	0	114.31	30.5985	326. Dai XY, Xiao CS, Han X. Analysis of misdiagnosis of tuberculosis in 6 cases of paragonimiasis. J Pub He Prev1999,(06):9. Chinese
327	A case of misdiagnosis of paragonimiasis granulomatosis	1999	1998	Zhejiang	Not specified	1	0	1	1	0	Not specified	Not specified	120.213	30.2536	327. Dong MQ. A case of misdiagnosis of paragonimiasis granulomatosis. Zhejiang Med J1999,(12):20. Chinese
328	A case of misdiagnosis of paragonimiasis as allergic pneumonia	1999	1998	Shanghai	Not specified	1	0	1	0	1	Not specified	Not specified	121.481	31.2374	328. Gu PS. A case of misdiagnosis of paragonimiasis as allergic pneumonia. Ningxia Med J1999,(07):20. Chinese
329	Clinical analysis of paragonimiasis with predominant pleural effusion	1999	1998	Shanghai	Not specified	9	0	9	5	4	Not specified	Not specified	121.481	31.2374	329. Gu Y. Clinical analysis of paragonimiasis with predominant pleural effusion. Shanghai J Prev Med1999,(09):427-428.DOI:10.19428/j.cnki.sjpm.1999.09.029. Chinese
330	A case report of spinal cord with dermatomal mixed paragonimiasis	1999	1999	Anhui	Not specified	1	0	1	1	0	0	1	118.42	29.8663	330. Hu Y. A case report of spinal cord with dermatomal mixed paragonimiasis. J Trop Dis Parasitol1999,(01):32. Chinese
331	A case report of craniothoracic paragonimiasis with imaging manifestations	1999	1999	Shannxi	Not specified	1	1	0	0	1	0	1	108.948	34.3477	331. Huang MG, Yang P, Wang Q, Xue GY, Zhang Y. A case report of craniothoracic paragonimiasis with imaging manifestations. Shaanxi Med J1999,(12):751-52+2. Chinese
332	A case of cutaneous paragonimiasis	1999	1999	Hubei	Not specified	1	0	1	0	1	1	0	114.31	30.5985	332. Kong QY, Zhang JZ, Wu CC, Zhnag JP. A case of cutaneous paragonimiasis. J Clin Derm1999,(02):72-73. Chinese
333	Misdiagnosis of paragonimiasis as tuberculous pleurisy: a case report	1999	1999	Hubei	Not specified	1	0	1	1	0	1	0	111.298	30.6984	333. Li CM. Misdiagnosis of paragonimiasis as tuberculous pleurisy: a case report. Chin J Pract Intern Med1999,(05):58. Chinese
334	Clinical analysis of 11 cases of paragonimiasis	1999	1999	Shanghai	Not specified	11	0	11	8	3	Not specified	Not specified	121.481	31.2374	334. Li Q, Zhou X. Clinical analysis of 11 cases of paragonimiasis. J Clin Pulm Med1999, (3):181-82. Chinese
335	CT manifestations of cerebral paragonimiasis: report of 3 cases	1999	1999	Shannxi	Not specified	3	3	0	2	1	Not specified	Not specified	108.948	34.3477	335. Li RM, Wang LH, Yv WL . CT manifestations of cerebral paragonimiasis: report of 3 cases. J Pract Radiol1999,(06):59-60. Chinese
336	Long-term follow-up of 5 cases of paragonimiasis pericarditis in children.	1999	1976-1987	Chongqing	Not specified	5	5	0	4	1	0	5	106.558	29.569	336. Ma LW, Cai FC. Long-term follow-up of 5 cases of paragonimiasis pericarditis in children.. Clin J Appt Clin Ped1999,(01):61. Chinese
337	Ultrasonographic manifestations of subcutaneous masses in paragonimiasis: report of 9 cases	1999	1994	Hunan	Not specified	9	Not specified	Not specified	5	4	Not specified	Not specified	110.009	27.5741	337. Shen JH, Shu YG, Xiang L. Ultrasonographic manifestations of subcutaneous masses in paragonimiasis: report of 9 cases. J Chin Clin Med Img1999,(04):289. Chinese
338	Analysis of 6 cases of misdiagnosis of paragonimiasis	1999	1999	Zhejiang	Not specified	6	0	6	4	2	Not specified	Not specified	121.63	29.8676	338. Shu LH, Chen JZ. Analysis of 6 cases of misdiagnosis of paragonimiasis. Mod Pract Med1999,(06):267 Chinese
339	A case of paragonimiasis resembling septicaemia.	1999	1999	Guizhou	Not specified	1	0	1	1	0	Not specified	Not specified	107.037	27.7319	339. Shu XM, Mao Q, Chen XM. A case of paragonimiasis resembling septicaemia.. Clin Misdiagn Misther1999,(03):35-36. Chinese
340	33 cases of cerebral type of Paragonimus skrjabini in children	1999	1999	Hubei	P. skrjabini	33	33	0	22	11	4	29	111.298	30.6984	340. Song CZ, Tan AP. 33 cases of cerebral type of Paragonimus skrjabini in children. Chin J Parasitol Parasi Dis1999,(05):66. Chinese
341	Nursing experience report of 4 cases of paragonimiasis	1999	1998	Hubei	Not specified	4	4	0	2	2	Not specified	Not specified	114.315	30.5974	341. Teng DQ. Nursing experience report of 4 cases of paragonimiasis. Mod Med J Chin1999,(03):68. Chinese
342	A case of misdiagnosis of paragonimiasis	1999	1999	Hubei	Not specified	1	0	1	1	0	Not specified	Not specified	118.344	29.7234	342. Wang XY. A case of misdiagnosis of paragonimiasis. Chin Aerosp Ind Med1999,1(3):66 Chinese
343	Clinical analysis of 26 cases of central nervous system paragonimiasis in children	1999	1984-1996	Hubei	Not specified	26	26	0	18	8	1	25	110.81	32.6351	343. Wang DB, Gui WX, Cai GX, Chen BF. Clinical analysis of 26 cases of central nervous system paragonimiasis in children. Chin J Clin1999,(08):36-37. Chinese
344	A case of misdiagnosis of pleural effusion caused by paragonimiasis	1999	1999	Sichuan	Not specified	1	0	1	1	0	Not specified	Not specified	104.072	30.583	344. Wang H. A case of misdiagnosis of pleural effusion caused by paragonimiasis. J Zunyi Med Univ1999,22(2):117 Chinese
345	Nine cases of paragonimiasis infection in a large family in Hangzhou city	1999	1999	Zhejiang	Not specified	9	Not specified	Not specified	6	4	9	0	120.214	30.2576	345. Lei CQ. Nine cases of paragonimiasis infection in a large family in Hangzhou city. J Zhejiang Acad Med Sci1999,010 (3):35-36. Chinese
346	Five cases of paragonimiasis reported	1999	1999	Shanghai	Not specified	5	0	5	5	0	Not specified	Not specified	121.481	31.2374	346. Wang YL, Xu PS. Five cases of paragonimiasis reported. J Clin Pulm Med1999,(04):278-79. Chinese
347	Two cases of paragonimiasis	1999	1999	Guangdong	Not specified	2	1	1	1	1	Not specified	Not specified	113.276	23.1354	347. Weng JL, Pan X,, Lin Y. Two cases of paragonimiasis. J Shantou Univ Med Coll1999,(02):8. Chinese
348	A case of delayed diagnosis and treatment of paragonimiasis	1999	1999	Guangdong	Not specified	1	Not specified	Not specified	Not specified	Not specified	Not specified	Not specified	113.276	23.1354	348. Wu BA. A case of delayed diagnosis and treatment of paragonimiasis. Clin Misdiag Mistreat1999,12(3):190 Chinese
349	A case report and analysis of paragonimiasis caused by raw drunken crab.	1999	1999	Shanghai	Not specified	1	0	1	1	0	Not specified	Not specified	121.481	31.2374	349. Xue HB, Zhang DR. A case report and analysis of paragonimiasis caused by raw drunken crab.. Parasi Infect Dis1999,(01):38. Chinese
350	A case report of paragonimiasis causing multilocular effusion	1999	1998	Hubei	Not specified	1	1	0	1	0	Not specified	Not specified	114.315	30.5974	350. Yang YC. A case report of paragonimiasis causing multilocular effusion. Clin Focus1999,(22):1043. Chinese
351	A case report of 14 cases of paediatric paragonimiasis in Wakiqiu, Shanxi Province.	1999	1988-1998	Shanxi	Not specified	14	14	0	9	5	Not specified	Not specified	111.677	35.3027	351. Yao ZJ, Jiang YR. A case report of 14 cases of paediatric paragonimiasis in Wakiqiu, Shanxi Province.. Chin J Parasitol Parasi Dis2007,(02):149+153. Chinese
352	Analysis of a case of misdiagnosis of liver paragonimiasis	1999	1999	Hebei	Not specified	1	0	1	1	0	Not specified	Not specified	114.523	38.0487	352. Yuan WY, Chen SL, Wei BL. Analysis of a case of misdiagnosis of liver paragonimiasis. Med Sr Edu1999,(03):79-80. Chinese
353	Cranial CT dynamic observation of 5 cases of cerebral-type concurrent paragonimiasis	1999	1999	Shannxi	Not specified	5	5	0	4	1	Not specified	Not specified	108.948	34.3477	353. Zhang GY, Ren XF, Yang RH, Wang XQ. Cranial CT dynamic observation of 5 cases of cerebral-type concurrent paragonimiasis. Chin J Parasitol Parasi Dis1999,(06):80. Chinese
354	Misdiagnosis of scrotal paragonimiasis: a case report	1999	1994	Sichuan	Not specified	1	0	1	1	0	Not specified	Not specified	103.77	29.5594	354. Zhang XF. Misdiagnosis of scrotal paragonimiasis: a case report. Med J Natl Defending Forces Southwest China1999,(06):377. Chinese
355	A case of paragonimiasis misdiagnosed for a long period of time.	1999	1999	Hunan	Not specified	1	0	1	1	0	Not specified	Not specified	111.62	26.4243	355. Zhang HW. A case of paragonimiasis misdiagnosed for a long period of time.. J New Med1999,(09):533. Chinese
356	Misdiagnosis of paragonimiasis in children	1999	1993-1997	Hunan	Not specified	9	9	0	7	2	9	0	110.489	29.1264	356. Zheng YW. Misdiagnosis of paragonimiasis in children. Mod Med J1999,(04):229. Chinese
357	A case report of persistent high fever caused by paragonimiasis.	1999	1999	Shannxi	Not specified	1	Not specified	Not specified	Not specified	Not specified	Not specified	Not specified	108.948	34.3477	357. Zhong ZG. A case report of persistent high fever caused by paragonimiasis.. Chin Aerosp Ind Med1999,1(3):22 Chinese
358	Clinical analysis of 69 cases of paediatric paragonimiasis.	2000	1986-1996	Guizhou	Not specified	69	Not specified	Not specified	53	16	Not specified	Not specified	107.037	27.7319	358. Zeng JS, Chen DZ. Clinical analysis of 69 cases of paediatric paragonimiasis.. J Zunyi Med Univ2000,(03):241-43. Chinese
359	A case report of lobar haemorrhage caused by paragonimiasis	2000	2000	Jilin	Not specified	1	0	1	0	1	Not specified	Not specified	125.342	43.903	359. Che LX, Jin WH, Cao LM, Tian XF, Bai XH. A case report of lobar haemorrhage caused by paragonimiasis. J Apoplexy Nerv Dis2000,(05):37. Chinese
360	Lesson of misdiagnosis of pleural effusion of paragonimiasis as tuberculous pleurisy	2000	2000	Shannxi	Not specified	1	0	1	1	0	Not specified	Not specified	108.948	34.3477	360. Dong XL, Wang YJ, Xie M. Lesson of misdiagnosis of pleural effusion of paragonimiasis as tuberculous pleurisy. Clin Med Chin2000,(11):79. Chinese
361	Three cases of encephalopathy of paragonimiasis	2000	2000	Sichuan	Not specified	3	3	0	3	0	Not specified	Not specified	105.449	28.8787	361. Guan M, Zhan SL, Gu YJ, Guan Y. Three cases of encephalopathy of paragonimiasis. Sichuan Med J2000,(09):844.DOI:10.16252/j.cnki.issn1004-0501-2000.09.080. Chinese
362	Clinical analysis of 41 cases of cerebral paragonimiasis	2000	2000	Hunan	Not specified	41	41	0	27	14	Not specified	Not specified	109.757	28.3204	362. Huang AQ. Clinical analysis of 41 cases of cerebral paragonimiasis. Chin J Zoonoses2000,(02):115. Chinese
363	Report of a case of cerebral paragonimiasis combined with recurrent and multiple cerebral haemorrhages	2000	1998	Shannxi	Not specified	1	1	0	1	0	Not specified	Not specified	108.952	34.2854	363. Huang GC, Wu ZL, Li WD. Report of a case of cerebral paragonimiasis combined with recurrent and multiple cerebral haemorrhages. J Pathogen Biol2000,(03):59. Chinese
364	Analysis of 3 cases of misdiagnosis of paragonimiasis	2000	2000	Shanghai	Not specified	3	0	3	3	0	Not specified	Not specified	121.481	31.2374	364. Huang MZ,Wang YC,, Qiu J, Jiang JM. Analysis of 3 cases of misdiagnosis of paragonimiasis. Shanghai Med J2000,(04):218. Chinese
365	1 case of paragonimiasis of the bladder	2000	2000	Guizhou	Not specified	1	Not specified	Not specified	Not specified	Not specified	Not specified	Not specified	106.755	26.6076	365. Huang X, Xiang Q, Li GD. 1 case of paragonimiasis of the bladder. GZ Med2000,24(2):93 Chinese
366	Analysis of 8 cases of misdiagnosis of paragonimiasis	2000	1998-1999	Shanghai	Not specified	17	Not specified	Not specified	Not specified	Not specified	Not specified	Not specified	121.481	31.2374	366. Jiang XJ, Ma XY, Huang DS, Wei MX. Analysis of 8 cases of misdiagnosis of paragonimiasis. Parasi Infect Dis2000,(02):88. Chinese
367	93 cases of misdiagnosis of Exi's Pagumogonimus skrjabini	2000	2000	Hubei	P. skrjabini	93	Not specified	Not specified	Not specified	Not specified	Not specified	Not specified	111.298	30.6984	367. Jiang X, Fan ZL. 93 cases of misdiagnosis of Exi's Pagumogonimus skrjabini. Pract Med Cont2000,28(3):174-75 Chinese
368	Clinical analysis of 258 cases of Exi's Pagumogonimus skrjabini	2000	1986-2000	Hubei	P. skrjabini	258	Not specified	Not specified	194	64	Not specified	Not specified	114.315	30.5974	368. Jiang X, Fan ZL, Wang XY, Du YQ. Clinical analysis of 258 cases of Exi's Pagumogonimus skrjabini. Bul Dis Ctrl Prev(Chin)2000,(04):88-90.DOI:10.13215/j.cnki.jbyfkztb.2000.04.045. Chinese
369	Three cases of missed diagnosis of lung cancer combined with paragonimiasis	2000	2000	Zhejiang	Not specified	3	0	3	3	0	Not specified	Not specified	120.706	27.9996	369. Lin TT, Dai JY, Shao XF. Three cases of missed diagnosis of lung cancer combined with paragonimiasis. Tumor2000,(06):403. Chinese
370	A case of diffuse cerebral paragonimiasis	2000	2000	Sichuan	Not specified	1	1	0	Not specified	Not specified	Not specified	Not specified	104.653	28.7585	370. Lin YX, Huang JY. A case of diffuse cerebral paragonimiasis. Chin J Infect Dis2000,18(3):162. Chinese
371	Clinical and CT manifestations of 31 cases of Paragonimus westerman	2000	2000	Zhejiang	P. westermani	31	Not specified	Not specified	20	11	Not specified	Not specified	120.706	27.9996	371. Liu MD, Wang WL, Hong JL, Shao XY. Clinical and CT manifestations of 31 cases of Paragonimus westerman. Chin J Zoonoses2000,(03):113-14. Chinese
372	Report of a case of paragonimiasis	2000	2000	Beijing	Not specified	1	1	0	0	1	0	1	116.41	39.914	372. Liu N, Lu QC. Report of a case of paragonimiasis. Pract J Cardio2000,8(1):封4 Chinese
373	Analysis of misdiagnosis of 8 cases of pulmonary pleural type paragonimiasis	2000	1998	Jiangsu	Not specified	18	0	18	Not specified	Not specified	Not specified	Not specified	120.903	31.9851	373. Liu YJ, Zheng LY. Analysis of misdiagnosis of 8 cases of pulmonary pleural type paragonimiasis. Med J Com2000,(04):342. Chinese
374	A case of systemic lupus erythematosus combined with paragonimiasis	2000	1999	Jiangsu	Not specified	1	0	1	0	1	Not specified	Not specified	119.981	31.8153	374. Lu YH. A case of systemic lupus erythematosus combined with paragonimiasis. Chin J Tb Resp Dis2000,(01):29. Chinese
375	Analysis of clinical features and misdiagnosis of thoracoparagonimiasis	2000	2000	Hubei	Not specified	7	Not specified	Not specified	Not specified	Not specified	Not specified	Not specified	114.315	30.5974	375. Pan XG, Fan HJ, Cao X, Chen XQ. Analysis of clinical features and misdiagnosis of thoracoparagonimiasis. Med J Wuhan Univ2000,(02):128-129+132.DOI:10.14188/j.1671-8852.2000.02.014. Chinese
376	Clinical analysis of 14 cases of paragonimiasis	2000	1990-1999	Shanghai	Not specified	14	Not specified	Not specified	8	6	Not specified	Not specified	121.481	31.2374	376. Pang MY, Weng XH, Yin YK, Shi YZ. Clinical analysis of 14 cases of paragonimiasis. J Clin Intern Med2000,(05):308. Chinese
377	Three cases of cerebral paragonimiasis in children misdiagnosed as intracranial tumour	2000	2000	Sichuan	Not specified	3	3	0	3	0	Not specified	Not specified	105.449	28.8787	377. Rao XH, Huang AZ, Chen HY. Three cases of cerebral paragonimiasis in children misdiagnosed as intracranial tumour. Clin Misdiagn Misther2000,(06):428. Chinese
378	Report of 2 cases of tuberculous pleurisy encephalitis misdiagnosed as paragonimiasis and cerebral paragonimiasis	2000	2000	Henan	Not specified	2	Not specified	Not specified	1	1	0	2	110.901	34.5241	378. Shao JM. Report of 2 cases of tuberculous pleurisy encephalitis misdiagnosed as paragonimiasis and cerebral paragonimiasis. Chin Pract J Rur Dr2000,(01):41. Chinese
379	Eating crabs in the past not investigated paragonimiasis misdiagnosis of 1 year - paragonimiasis long-term misdiagnosis of tuberculosis pleurisy 1 case	2000	2000	Sichuan	Not specified	1	0	1	1	0	0	1	103.963	30.9941	379. Tang ZY. Eating crabs in the past not investigated paragonimiasis misdiagnosis of 1 year - paragonimiasis long-term misdiagnosis of tuberculosis pleurisy 1 case. J New Med2000,(03):172-74. Chinese
380	Analysis of the causes of misdiagnosis in 7 cases of paragonimiasis.	2000	1989-1998	Hubei	Not specified	20	0	20	3	4	Not specified	Not specified	114.31	30.5985	380. Teng WY. Analysis of the causes of misdiagnosis in 7 cases of paragonimiasis.. Clin Misdiagn Misther2000,13(1):23. DOI:10.3969/j.issn.1002-3429.2000.01.013. Chinese
381	Analysis of three cases of misdiagnosis of pleurisy of paragonimiasis infection	2000	2000	Hubei	Not specified	3	0	3	1	2	Not specified	Not specified	114.31	30.5985	381. Wei J. Analysis of three cases of misdiagnosis of pleurisy of paragonimiasis infection. Metallurg Tuberc Prev2000,009 (1):66-67. Chinese
382	Report of a case of liver and lung paragonimiasis MRI examination	2000	2000	Sichuan	Not specified	1	0	1	0	1	Not specified	Not specified	104.072	30.583	382. Wu XY, Fu K, Zhao SY, Lan Q, Li Z. Report of a case of liver and lung paragonimiasis MRI examination. J Pract Radiol2000,(10):593-96. Chinese
383	A case report of misdiagnosis of pulmonary tuberculosis in paragonimiasis of the lungs	2000	2000	Hubei	Not specified	1	0	1	1	0	Not specified	Not specified	110.81	32.6351	383. Xiong WH. A case report of misdiagnosis of pulmonary tuberculosis in paragonimiasis of the lungs. HB Prev Med2000,11(4):24 Chinese
384	Misdiagnosis of tuberculous pleurisy in 11 cases of paragonimiasis	2000	1995-1999	Henan	Not specified	11	0	11	8	3	Not specified	Not specified	113.932	35.3092	384. Yang JL, Chen XY. Misdiagnosis of tuberculous pleurisy in 11 cases of paragonimiasis. Clin Misdiagn Misther2000,(06):427-28. Chinese
385	Clinical and imaging changes of cerebral paragonimiasis--with analysis of 12 cases	2000	2000	Hunan	Not specified	12	Not specified	Not specified	8	4	8	4	112.946	28.2385	385. Yang XS, Lv BQ, Zhu DB. Clinical and imaging changes of cerebral paragonimiasis--with analysis of 12 cases. Chin J Mod Med2000,(02):67-68. Chinese
386	A case of misdiagnosis of Paragonimid pericarditis in a child	2000	2000	Sichuan	Not specified	1	1	0	1	0	Not specified	Not specified	104.072	30.583	386. Zhang R, Zeng Z, Zhao XF. A case of misdiagnosis of Paragonimid pericarditis in a child. Pract J Clin Med2000,(02):63. Chinese
387	Analysis of 16 cases of misdiagnosis of thoracic form of paragonimiasis.	2000	1994-1999	Zhejiang	Not specified	16	0	16	14	2	Not specified	Not specified	121.63	29.8676	387. Zhang XZ. Analysis of 16 cases of misdiagnosis of thoracic form of paragonimiasis.. Mod Pract Med2000,(10):461. Chinese
388	Analyser can help to diagnose or misdiagnose: a lesson of misdiagnosis of paragonimiasis	2000	2000	Hubei	Not specified	1	0	1	1	0	Not specified	Not specified	114.31	30.5985	388. Zhang Y, Li CZ, Yin QQ . Analyser can help to diagnose or misdiagnose: a lesson of misdiagnosis of paragonimiasis. J New Med2000,(01):37. Chinese
389	Misdiagnosis of pleural effusion due to paragonimiasis as tuberculous pleurisy: a case report	2000	1999	Jiangxi	Not specified	1	0	1	1	0	Not specified	Not specified	117.952	28.4622	389. Zhang Y. Misdiagnosis of pleural effusion due to paragonimiasis as tuberculous pleurisy: a case report. Clin Focus2000,(16):722. Chinese
390	A case of misdiagnosis of paragonimiasis	2000	2000	Sichuan	Not specified	1	1	0	0	1	Not specified	Not specified	102.821	30.3756	390. Zhang YS, Wang CL. A case of misdiagnosis of paragonimiasis. Sichuan Med J2000,(07):622.DOI:10.16252/j.cnki.issn1004-0501-2000.07.045. Chinese
391	Clinical analysis of 10 cases of Paragonimus westerman	2000	1998-1999	Shanghai	P. westermani	10	0	10	6	4	10	0	121.481	31.2374	391. Zhang ZR. Clinical analysis of 10 cases of Paragonimus westerman. Chin J Parasitol Parasi Dis2000,(02):6. Chinese
392	Misdiagnosis of tuberculosis due to paragonimiasis: a case report	2000	2000	Anhui	Not specified	1	0	1	1	0	0	1	117.124	30.5422	392. Zhao DH. Misdiagnosis of tuberculosis due to paragonimiasis: a case report. AH Prev Med2000,6(1):62 Chinese
393	Analysis of 22 cases of misdiagnosis of paragonimiasis as pulmonary tuberculosis	2000	2000	Zhejiang	Not specified	22	Not specified	Not specified	16	6	Not specified	Not specified	120.213	30.2536	393. Zhou WC. Analysis of 22 cases of misdiagnosis of paragonimiasis as pulmonary tuberculosis. Zhejiang Clin Med J2000,(07):490. Chinese
394	Clinical and CT manifestations of paragonimiasis.	2000	2000	Shanghai	Not specified	24	0	24	15	9	Not specified	Not specified	121.481	31.2374	394. Zhu XH, Shao J, Ge XJ. Clinical and CT manifestations of paragonimiasis.. Oncoradiology2000,(03):163-64+152. Chinese
395	A case of Paragonimus westerman	2001	2001	Beijing	P. westermani	1	0	1	1	0	Not specified	Not specified	116.41	39.914	395. Ao, GK, He BM, You, K. A case of Paragonimus westerman. Chin J Radiol2001,(05):41. Chinese
396	Clinical analysis of paragonimid japonicum pleurisy.	2001	1979-1999	Shanghai	Not specified	18	Not specified	Not specified	11	7	Not specified	Not specified	121.481	31.2374	396. Deng、 ZC, Geng ZH, Wang WD, Zhang J, Zhang DH. Clinical analysis of paragonimid japonicum pleurisy.. Chin J Intern Med2001,(08):31. Chinese
397	Analysis of 34 cases of misdiagnosis of paragonimiasis in children	2001	1978-1999	Chongqing	Not specified	175	175	0	22		Not specified	Not specified	106.558	29.569	397. Fu, Z, Deng LJ, Dai JH, Li QB, Luo J. Analysis of 34 cases of misdiagnosis of paragonimiasis in children. Clin Misdiagn Misther2001,(06):414. Chinese
398	Analysis of 24 cases of misdiagnosis of paragonimiasis as tuberculosis	2001	1998-2000	Shanghai	Not specified	24	0	24	14	10	Not specified	Not specified	121.481	31.2374	398. Gao PL, Wang L, Fang Y. Analysis of 24 cases of misdiagnosis of paragonimiasis as tuberculosis. Chin J Misdiagn2001,(01):118. Chinese
399	Chest X-ray analysis of children with paragonimiasis in Hunan province	2001	2001	Hunan	Not specified	150	150	0	102	48	Not specified	Not specified	110.009	27.5741	399. Gao L, Huang XR, He Q. Chest X-ray analysis of children with paragonimiasis in Hunan province. J Rare Uncommon Dis2001,(02):17-19. Chinese
400	A case of paragonimiasis presenting as pleural effusion with chest wall mass	2001	2001	Shandong	Not specified	1	1	0	0	1	Not specified	Not specified	116.112	34.7856	400. Gu JC, Yi JM, Wang HY. A case of paragonimiasis presenting as pleural effusion with chest wall mass. Chin J Pract Ped2001,(08):482. Chinese
401	Analysis of clinical characteristics of paragonimiasis in children: with analysis of 117 cases	2001	2001	Sichuan	Not specified	117	117	0	96	21	Not specified	Not specified	106.307	31.2793	401. He GH, Huang YF, Liu ZY. Analysis of clinical characteristics of paragonimiasis in children: with analysis of 117 cases. J Chin Pract Med2001,3(2):61-62. Chinese
402	Misdiagnosis of paragonimiasis as giant lung cyst.	2001	2001	Zhejiang	Not specified	1	0	1	1	0	Not specified	Not specified	121.63	29.8676	402. Hong ZL,. Misdiagnosis of paragonimiasis as giant lung cyst.. Clin Misdiagn Misther2001,(04):315. Chinese
403	Electroencephalogram and CT scan of 8 cases of cerebral paragonimiasis.	2001	2001	Guizhou	Not specified	8	Not specified	Not specified	7	1	Not specified	Not specified	109.199	27.7388	403. Jin CY, Huang WJ. Electroencephalogram and CT scan of 8 cases of cerebral paragonimiasis.. J Epileptol Electroneurophysiol2001,(01):48. Chinese
404	Diagnosis and treatment of 17 cases of paragonimiasis.	2001	2001	Shanghai	Not specified	17	0	17	9	8	Not specified	Not specified	121.481	31.2374	404. Li HP, He GJ, Zhu HQ, Gao BL. Diagnosis and treatment of 17 cases of paragonimiasis.. Chin J Infect Chemother2001,(01):32-33+40.DOI:10.16718/j.1009-7708.2001.01.011. Chinese
405	paragonimiasis with bilateral coeliac haemothorax: 1 case	2001	2000	Fujian	Not specified	1	0	1	1	0	0	1	119.306	26.082	405. Li RH, Lin ZS, Hu ZX. paragonimiasis with bilateral coeliac haemothorax: 1 case. Chin J Zoonoses2001,(01):20. Chinese
406	A case report of pericardial cyst of paragonimiasis	2001	2001	Jiangxi	Not specified	1	0	1	1	0	Not specified	Not specified	116.612	28.253	406. Li ST. A case report of pericardial cyst of paragonimiasis. Chin J Celiopathy2001,1(5):395. Chinese
407	A case of paragonimiasis of the abdominal wall	2001	2001	Shanghai	Not specified	1	1	0	1	0	0	1	121.481	31.2374	407. Li XJ, Zhang J. A case of paragonimiasis of the abdominal wall. Chin J Clin Exp Pathol2001,(04):278.DOI:10.13315/j.cnki.cjcep.2001.04.002. Chinese
408	Analysis of 25 cases of outpatient paragonimiasis	2001	2001	Fujian	Not specified	25	Not specified	Not specified	22	3	3	20	119.305	26.0809	408. Li YR, Lin CX, Zhang RY. Analysis of 25 cases of outpatient paragonimiasis. Parasi Infect Dis2001,(02):69. Chinese
409	Analysis of 5 cases of misdiagnosis of paediatric paragonimiasis	2001	1995-2000	Henan	Not specified	20	5	0	3	2	0	5	113.631	34.7525	409. Liang LL, Zhang J, Tao F. Analysis of 5 cases of misdiagnosis of paediatric paragonimiasis. Mod Dis Ctrl Prev2001,(03):188-92. Chinese
410	3 cases of multiple plasma lumen effusion caused by paragonimiasis	2001	2001	Shandong	Not specified	3	3	0	3	0	Not specified	Not specified	121.456	37.471	410. Liu LJ, Liu M, Zou F. 3 cases of multiple plasma lumen effusion caused by paragonimiasis. J Handan Med Coll2001,(06):554. Chinese
411	Diagnosis and treatment of subclinical paragonimiasis.	2001	1980	Zhejiang	Not specified	20	20	0	Not specified	Not specified	Not specified	Not specified	120.706	27.9996	411. Shao XY. Diagnosis and treatment of subclinical paragonimiasis.. Chin J Zoonoses2001,(03):111-12. Chinese
412	A case of Paragonimid granuloma resembling meningioma.	2001	1999	Shandong	Not specified	1	0	1	0	1	Not specified	Not specified	117.11	36.6633	412. Shi Z, Wei DS, Song DM. A case of Paragonimid granuloma resembling meningioma.. Chin J Radiol2001,(10):55. Chinese
413	Three cases of misdiagnosis of paragonimiasis	2001	2001	Beijing	Not specified	3	2	1	0	3	Not specified	Not specified	116.41	39.914	413. Su L, Wang YZ, Lin B, Li SG, Liu L, Zhang JH. Three cases of misdiagnosis of paragonimiasis. 2001:2. Chinese
414	CT diagnosis of cerebral paragonimiasis (with analysis of 7 cases).	2001	2001	Hubei	Not specified	7	Not specified	Not specified	5	2	Not specified	Not specified	111.298	30.6984	414. Tan GX, Lu J, Zhang XL, Yv CX, Zhang MC. CT diagnosis of cerebral paragonimiasis (with analysis of 7 cases).. Chin J Med Img2001,(01):34-35. Chinese
415	Misdiagnosis of 68 cases of paediatric paragonimiasis (with analysis of 7 cases)	2001	1994-1999	Guizhou	Not specified	68	Not specified	Not specified	40	28	38	30	106.755	26.6076	415. Teng F, Chen YK. Misdiagnosis of 68 cases of paediatric paragonimiasis (with analysis of 7 cases). J Qiannan Med Coll N2001,(02):78. Chinese
416	Report of 3 cases of misdiagnosis of paragonimiasis in children	2001	2001	Fujian	Not specified	3	3	0	3	0	Not specified	Not specified	119.305	26.0809	416. Wang ZJ, Li YS. Report of 3 cases of misdiagnosis of paragonimiasis in children. Strait J Prev Med2001,(05):10. Chinese
417	Misdiagnosis of cerebral paragonimiasis as tuberculosis (1 case)	2001	2001	Chongqing	Not specified	1	0	1	0	1	Not specified	Not specified	106.558	29.569	417. Wei L, Zhang JM, Zhang SQ. Misdiagnosis of cerebral paragonimiasis as tuberculosis (1 case). Chin J Misdiagn2001,(12):1890-1891. Chinese
418	Clinical and chest X-ray manifestations of paragonimiasis in children: report of 20 cases	2001	1992-1997	Chongqing	Not specified	20	20	0	12	8	2	18	106.558	29.569	418. Wu QH. Clinical and chest X-ray manifestations of paragonimiasis in children: report of 20 cases. J Pract Radiol2001,(06):470-71. Chinese
419	A case of retinal vein embolism caused by paragonimiasis.	2001	2001	Zhejiang	Not specified	1	0	1	0	1	0	1	119.686	30.6444	419. Wu ZM. A case of retinal vein embolism caused by paragonimiasis.. J Rare Uncommon Dis2001,(02):33-34. Chinese
420	A case report of paragonimiasis	2001	2001	Shanghai	Not specified	1	0	1	0	1	Not specified	Not specified	121.481	31.2374	420. Xie BS, Li Q, Feng CB, Wang YN. A case report of paragonimiasis. Acad J Nav Med Univ2001,22(7):679,682. DOI:10.3321/j.issn:0258-879X.2001.07.046. Chinese
421	Clinical analysis of 11 cases of paragonimiasis	2001	2001	Shanghai	Not specified	11	0	11	6	5	Not specified	Not specified	121.481	31.2374	421. Xiong LW, Chen YR, Liao ML, Shao T. Clinical analysis of 11 cases of paragonimiasis. J Med Theor Pract2001,(07):664-666.DOI:10.19381/j.issn.1001-7585.2001.07.082. Chinese
422	Clinical analysis of 12 cases of small pleural effusion caused by paragonimiasis	2001	1994-1998	Zhejiang	Not specified	12	0	12	8	4	Not specified	Not specified	121.63	29.8676	422. Yang CL. Clinical analysis of 12 cases of small pleural effusion caused by paragonimiasis. Zhejiang J Integr Tradit Chin West Med2001,(08):12+15. Chinese
423	220 Situation of paragonimiasis in Hangzhou City District	2001	1987	Zhejiang	Not specified	90	Not specified	Not specified	47	43	Not specified	Not specified	120.213	30.2536	423. Yao LN, Lei CQ, Chen HL, Yv KG, Zhu WM. 220 Situation of paragonimiasis in Hangzhou City District. 2001:1. Chinese
424	Two cases of paragonimiasis	2001	2001	Hubei	Not specified	2	0	2	2	0	Not specified	Not specified	114.31	30.5985	424. Ye YQ, Xu QY, Lin YH. Two cases of paragonimiasis. Chin J Parasitol Parasi Dis2001,(05):15. Chinese
425	A case of sputum smear with eggs of paragonimiasis	2001	2001	Beijing	Not specified	1	0	1	1	0	Not specified	Not specified	116.41	39.914	425. Yv Q， Yang L, He Q, Ma ZZ. A case of sputum smear with eggs of paragonimiasis. Chin J Diag Pathol2001,(05):64+2. Chinese
426	Consumption of cultured stone crabs causing paragonimiasis: a case report	2001	2000	Zhejiang	Not specified	1	0	1	1	0	1	0	120.88	30.0367	426. Yuan SH. Consumption of cultured stone crabs causing paragonimiasis: a case report. J Pathogen Biol2001,(02):99. Chinese
427	Report of 3 cases of misdiagnosis of paragonimiasis	2001	2001	Zhejiang	Not specified	3	0	3	2	1	3	0	120.706	27.9996	427. Zhang DQ, Chen SX. Report of 3 cases of misdiagnosis of paragonimiasis. Zhejiang Clin Med J2001,(11):849-85 Chinese
428	Clinical analysis of 23 cases of paragonimiasis	2001	2001	Sichuan	Not specified	23	Not specified	Not specified	19	4	Not specified	Not specified	103.77	29.5594	428. Zhang JW, Zhou JL, Zhang XF. Clinical analysis of 23 cases of paragonimiasis. Med J Nat Def Forces SW2001,11(5):333-334. DOI:10.3969/j.issn.1004-0188.2001.05.018. Chinese
429	Misdiagnosis of paragonimiasis	2001	2001	Zhejiang	Not specified	1	1	0	1	0	Not specified	Not specified	120.597	30.0602	429. Zhu JY. Misdiagnosis of paragonimiasis. J Pathogen Biol2001,14(1):25，74. DOI:10.3969/j.issn.1673-5234.2001.01.050. Chinese
430	Analysis of 30 cases of paediatric concurrent paragonimiasis	2001	1987-1999	Zhejiang	Not specified	30	30	0	26	4	Not specified	Not specified	120.213	30.2536	430. ZH\hu GH, Tang LF, Tang WJ. Analysis of 30 cases of paediatric concurrent paragonimiasis. Chin Prev Med J2001,(03):47-48.DOI:10.19485/j.cnki.issn1007-0931.2001.03.037. Chinese
431	Analysis of misdiagnosis of paragonimiasis and countermeasures for the treatment and prevention of newly infected areas of paragonimiasis.	2002	2002	Shannxi	Not specified	9	Not specified	Not specified	Not specified	Not specified	Not specified	Not specified	108.948	34.3477	431. Bai YH. Analysis of misdiagnosis of paragonimiasis and countermeasures for the treatment and prevention of newly infected areas of paragonimiasis.. Chin J Med Innov2002,3(8):92-93 Chinese
432	18 cases of paragonimiasis constrictive pericarditis	2002	1979-2000	Hubei	Not specified	18	Not specified	Not specified	15	3	Not specified	Not specified	109.486	30.3014	432. Dai XF, Zhao H, Wang HL,Huang XX, Chen F. 18 cases of paragonimiasis constrictive pericarditis. CHin J Clin Th Cv S2002,(04):306. Chinese
433	Report of 175 cases of paragonimiasis in children in Chongqing area.	2002	1978-1999	Chongqing	Not specified	175	Not specified	Not specified	122	53	42	133	106.558	29.569	433. Deng LJ, Fu Z. Report of 175 cases of paragonimiasis in children in Chongqing area.. J Army Med Univ2002,(03):319. Chinese
434	Analysis of the causes of misdiagnosis of one case of wandering subcutaneous mass type and colonial paragonimiasis	2002	2002	Hubei	Not specified	1	0	1	0	1	Not specified	Not specified	114.31	30.5985	434. Deng XX, Wu CC,. Analysis of the causes of misdiagnosis of one case of wandering subcutaneous mass type and colonial paragonimiasis. J Chin Pract Med2002,4(15):73-73. Chinese
435	Misdiagnosis of paragonimiasis as pulmonary eosinophilia: a case report	2002	2002	Sichuan	Not specified	1	1	0	1	0	Not specified	Not specified	105.528	32.2915	435. Gao DL. Misdiagnosis of paragonimiasis as pulmonary eosinophilia: a case report. Clin Med Chin2002,(04):24. Chinese
436	CT typing and clinical analysis of cerebral paragonimiasis.	2002	2002	Hunan	Not specified	28	Not specified	Not specified	19	9	Not specified	Not specified	110.009	27.5741	436. Gao L, Li WJ, Long HY. CT typing and clinical analysis of cerebral paragonimiasis.. Mod Med Img2002,(02):52-54. Chinese
437	A case report of subcutaneous nodular leukaemia-like reaction of paragonimiasis	2002	2002	Sichuan	Not specified	1	1	0	0	1	Not specified	Not specified	104.073	30.5825	437. Gu SJ, Yang L, Liu HT, Bai L. A case report of subcutaneous nodular leukaemia-like reaction of paragonimiasis. Med J Nat Def Forces SW China2002,(04):385. Chinese
438	Analysis of 10 cases of misdiagnosis of paragonimiasis	2002	1996-2000	Shanghai	Not specified	10	0	10	9	8	Not specified	Not specified	121.551	31.2283	438. Gu WC. Analysis of 10 cases of misdiagnosis of paragonimiasis. Parasi Infect Dis2002,(03):140. Chinese
439	Analysis of the causes of misdiagnosis in 12 cases of paragonimiasis of the lungs	2002	1987-2001	Sichuan	Not specified	19	Not specified	Not specified	10	2	Not specified	Not specified	107.881	31.0879	439. Guo XJ. Analysis of the causes of misdiagnosis in 12 cases of paragonimiasis of the lungs. Qinghai Med J2002,32(9):29. DOI:10.3969/j.issn.1007-3795.2002.09.018. Chinese
440	CT examination and follow-up observation of cerebral paragonimiasis: analysis of 14 cases.	2002	2002	Hunan	Not specified	14	Not specified	Not specified	9	5	Not specified	Not specified	110.489	29.1264	440. He XS, Hu J, Wen YC,Tan CL. CT examination and follow-up observation of cerebral paragonimiasis: analysis of 14 cases.. J Pract Radiol2002,(01):11-13. Chinese
441	Misdiagnosis of paragonimiasis as bronchitis: a case of misdiagnosis	2002	2002	Guangxi	Not specified	1	0	1	1	0	Not specified	Not specified	107.141	23.6068	441. Huang Y. Misdiagnosis of paragonimiasis as bronchitis: a case of misdiagnosis. YJ Med2002,30(1):3 Chinese
442	Two cases of paragonimiasis migratory subcutaneous nodules.	2002	2002	Zhejiang	Not specified	2	0	2	0	2	Not specified	Not specified	121.41	29.6627	442. Jiang JK. Two cases of paragonimiasis migratory subcutaneous nodules.. Chin J Clin Exp Pathol2002,(02):139.DOI:10.13315/j.cnki.cjcep.2002.02.009. Chinese
443	A case report of paragonimiasis of the lungs	2002	2002	Shandong	Not specified	1	0	1	1	0	Not specified	Not specified	116.59	35.4216	443. Li DJ, Qiu JE, Mao DH. A case report of paragonimiasis of the lungs. Chin J Schistosomiasis Ctrl2002,14(4):275. DOI:10.3969/j.issn.1005-6661.2002.04.047. Chinese
444	Analysis of 6 cases of misdiagnosis of paragonimiasis	2002	2002	Sichuan	Not specified	6	Not specified	Not specified	Not specified	Not specified	Not specified	Not specified	104.072	30.583	444. Li HM. Analysis of 6 cases of misdiagnosis of paragonimiasis. Chin J Integr Tradit West Med2002,3(2):175-76 Chinese
445	paragonimiasis granuloma of scrotum 1 case	2002	2002	Sichuan	Not specified	1	Not specified	Not specified	Not specified	Not specified	Not specified	Not specified	104.073	30.5825	445. Li JH. paragonimiasis granuloma of scrotum 1 case. Chin J Pediatr Surg2002,23(4):336 Chinese
446	paragonimiasis with massive pleural effusion 1 case	2002	2002	Sichuan	Not specified	1	1	0	1	0	Not specified	Not specified	104.688	31.4727	446. Li LY. paragonimiasis with massive pleural effusion 1 case. Sichan Med J2002,(11):1182.DOI:10.16252/j.cnki.issn1004-0501-2002.11.060. Chinese
447	A case of paragonimiasis with haemoptysis, chest pain and pleural effusion as the main manifestations	2002	1999	Shanghai	Not specified	1	0	1	1	0	Not specified	Not specified	121.481	31.2374	447. Li P, Wang YJ. A case of paragonimiasis with haemoptysis, chest pain and pleural effusion as the main manifestations. Chin J Cancer Prev Treat2002,(06):670.DOI:10.16073/j.cnki.cjcpt.2002.06.052. Chinese
448	Clinical analysis of paragonimiasis with acute haemoptysis as the first symptom.	2002	2002	Guangdong	Not specified	2	0	2	2	0	Not specified	Not specified	113.272	23.1385	448. Li WF, Huang WJ. Clinical analysis of paragonimiasis with acute haemoptysis as the first symptom.. Guangdong Med J2002,(09):954.DOI:10.13820/j.cnki.gdyx.2002.09.053. Chinese
449	Clinical report of 13 cases of bronchial asthma combined with paragonimiasis.	2002	2002	Zhejiang	Not specified	13	Not specified	Not specified	12	1	6	7	120.706	27.9996	449. Lin TT, Li ZR,. Clinical report of 13 cases of bronchial asthma combined with paragonimiasis.. Chin J Parasitol Parasi Dis2002,(03):47. Chinese
450	A case of spontaneous pneumothorax in paragonimiasis.	2002	2001	Hunan	Not specified	1	1	0	1	0	Not specified	Not specified	112.937	28.2486	450. Ouyang RY, Xiang XD. A case of spontaneous pneumothorax in paragonimiasis.. J Central South Univ(Med Sci)2002,(03):281-96. Chinese
451	A case of misdiagnosis of cerebral paragonimiasis.	2002	2002	Shannxi	Not specified	1	Not specified	Not specified	Not specified	Not specified	Not specified	Not specified	108.23	34.1703	451. Wang WJ. A case of misdiagnosis of cerebral paragonimiasis.. Chin J Compr Med2002,3(6):563 Chinese
452	Two cases of ectopic parasitism in rats infected with paragonimid coelicolor.	2002	2002	Yunnan	Not specified	2	Not specified	Not specified	Not specified	Not specified	Not specified	Not specified	102.831	24.8894	452. Wang WL, Lei L, Zhou BH, Chen YX, Zhang W. Two cases of ectopic parasitism in rats infected with paragonimid coelicolor.. J Kunming Med Univ2002,(01):100-101. Chinese
453	A case of subcutaneous mass of paragonimiasis with sonogram presentation	2002	2002	Chongqing	Not specified	1	1	0	1	0	Not specified	Not specified	104.761	29.3328	453. Xiong LM. A case of subcutaneous mass of paragonimiasis with sonogram presentation. Chin J Us Diag2002,(05):353. Chinese
454	Misdiagnosis of paragonimiasis as tuberculosis 1 case	2002	2000	Shannxi	Not specified	1	1	0	1	0	Not specified	Not specified	108.948	34.3477	454. Xu Y, Wang B. Misdiagnosis of paragonimiasis as tuberculosis 1 case. Chin J Antituberc2002,24(4):218-18. DOI:10.3969/j.issn.1000-6621.2002.04.030. Chinese
455	Report of 6 cases of paragonimiasis	2002	1999-2000	Shanghai	Not specified	6	0	6	5	1	Not specified	Not specified	121.481	31.2374	455. Yao GZ, Zeng LQ. Report of 6 cases of paragonimiasis. Chin J Parasitol Parasi Dis2002,(04):38. Chinese
456	Analysis of 14 cases of misdiagnosis of pulmonary tuberculosis by paragonimiasis	2002	1982-2001	Hunan	Not specified	14	Not specified	Not specified	12	2	Not specified	Not specified	109.177	27.3536	456. Yao MJ. Analysis of 14 cases of misdiagnosis of pulmonary tuberculosis by paragonimiasis. Chin J Postgrad Med2002,(06):60-61. Chinese
457	Ten years of misdiagnosis of tuberculosis and one day of skin test for paragonimiasis - a case of paragonimiasis misdiagnosed as tuberculosis 10 years of lessons learned	2002	2002	Hunan	Not specified	1	1	0	1	0	Not specified	Not specified	109.177	27.3536	457. Yao MJ. Ten years of misdiagnosis of tuberculosis and one day of skin test for paragonimiasis - a case of paragonimiasis misdiagnosed as tuberculosis 10 years of lessons learned. J New Med2002,(03):170-71. Chinese
458	Pathological observation of 64 cases of paragonimiasis	2002	2002	Hunan	Not specified	64	Not specified	Not specified	42	22	Not specified	Not specified	110.009	27.5741	458. Yv PF, Zeng XB. Pathological observation of 64 cases of paragonimiasis. Chin J Diag Pathol2002,(05):36-38+78. Chinese
459	A case of paragonimiasis patient control	2002	2002	Heilongjiang	Not specified	1	1	0	1	0	0	1	131.164	44.4132	459. Zhang HY, Li XY. A case of paragonimiasis patient control. J Med Pest Ctrl2002,(01):52-53. Chinese
460	MRI presentation of active stage of cerebral paragonimiasis in children	2002	2002	Shannxi	Not specified	4	4	0	3	1	Not specified	Not specified	108.948	34.3477	460. Zhang JS, Zhang GY, Huang Y, Wan Q, Han YD, Xu J. MRI presentation of active stage of cerebral paragonimiasis in children. Chin J Radiol2002,(07):65-67. Chinese
461	Misdiagnosis of paragonimiasis as tuberculosis in a case report	2002	1997	Yunnan	Not specified	1	0	1	1	0	0	1	102.838	24.8878	461. Zheng RC, Wang WL. Misdiagnosis of paragonimiasis as tuberculosis in a case report. J Kunming Med Univ2002,(04):97. Chinese
462	Clinical analysis of 26 cases of paediatric paragonimiasis	2003	1997-2001	Zhejiang	Not specified	26	26	0	17	9	9	17	120.214	30.2576	462. Bao XE, Wu F. Clinical analysis of 26 cases of paediatric paragonimiasis. Chin Prev Med J2003,(07):50.DOI:10.19485/j.cnki.issn1007-0931.2003.07.035. Chinese
463	Hyperbaric oxygen therapy for cerebral paragonimiasis in a case	2003	2003	Hubei	Not specified	1	Not specified	Not specified	Not specified	Not specified	Not specified	Not specified	110.81	32.6351	463. Chen YB. Hyperbaric oxygen therapy for cerebral paragonimiasis in a case. Am Chin Int Me2003,1(6):49 Chinese
464	Misdiagnosis of paragonimiasis	2003	2003	Beijing	Not specified	1	Not specified	Not specified	Not specified	Not specified	Not specified	Not specified	116.41	39.914	464. Deng XW, Zhang DM, Xu MB, Sheng ZS, Luo SW. Misdiagnosis of paragonimiasis. J Chin Pract Med2003,5(23):38-38. Chinese
465	Clinical analysis of 21 cases of paragonimiasis	2003	2003	Shanghai	Not specified	21	21	0	15	6	Not specified	Not specified	121.481	31.2374	465. Guo XJ, Wan HY, Dng WW. Clinical analysis of 21 cases of paragonimiasis. Chin J Pract Intern Med2003,23(6):352-53. DOI:10.3969/j.issn.1005-2194.2003.06.015. Chinese
466	Analysis of 35 cases of misdiagnosis of paragonimiasis	2003	2003	Guizhou	Not specified	35	35	0	26	9	Not specified	Not specified	109.199	27.7388	466. Hu YP, Rao LQ. Analysis of 35 cases of misdiagnosis of paragonimiasis. Chin J Misdiagn2003,3(5):741-41. DOI:10.3969/j.issn.1009-6647.2003.05.088. Chinese
467	Four cases of extraparagonimiasis	2003	2003	Sichuan	Not specified	4	0	4	4	0	Not specified	Not specified	104.073	30.5825	467. Jiang KY, Zhang C, Tian K. Four cases of extraparagonimiasis. Chin J. Respir Crit Care Med2003,2(2):119-20. DOI:10.3969/j.issn.1671-6205.2003.02.026. Chinese
468	Clinical analysis of 24 cases of cerebral paragonimiasis	2003	2003	Sichuan	Not specified	24	Not specified	Not specified	14	10	Not specified	Not specified	104.072	30.583	468. Jiang DC, Duan M, Li Y, Li L. Clinical analysis of 24 cases of cerebral paragonimiasis. Parasi Infect Dis2003,1(3):137-38. DOI:10.3969/j.issn.1672-2116.2003.03.017. Chinese
469	X-ray manifestations of paragonimiasis constrictive pericarditis	2003	2003	Hubei	Not specified	20	Not specified	Not specified	18	2	Not specified	Not specified	114.315	30.5974	469. Li LY. X-ray manifestations of paragonimiasis constrictive pericarditis. J Hubei Univ N(Med Ed）2003,20(1):34-35. DOI:10.3969/j.issn.1008-8164.2003.01.014. Chinese
470	Report of two cases of cerebral paragonimiasis	2003	2003	Yunnan	Not specified	2	Not specified	Not specified	Not specified	Not specified	Not specified	Not specified	100.306	25.684	470. Li S, Yang J, Dai LP. Report of two cases of cerebral paragonimiasis. Chin J Med Img Tech2003,19(12):1755-756. DOI:10.3321/j.issn:1003-3289.2003.12.076. Chinese
471	A case of paragonimiasis with diarrhoea as its main manifestation	2003	2003	Sichuan	Not specified	1	0	1	1	0	0	1	104.073	30.5825	471. Li YD, Wang YP, Gan HT, Tian L. A case of paragonimiasis with diarrhoea as its main manifestation. Chin J Celiopathy2003,3(2):145-47. Chinese
472	Misdiagnosis of Paragonimid pleural effusion in 2 cases	2003	2003	Jiangxi	Not specified	2	0	2	0	2	Not specified	Not specified	115.864	28.69	472. Li ZH, Zhang YL. Misdiagnosis of Paragonimid pleural effusion in 2 cases. Clin Misdiagn Misther2003,16(5):341-42. DOI:10.3969/j.issn.1002-3429.2003.05.015. Chinese
473	Misdiagnosis of ovarian cancer as paragonimiasis resulting in coeliac ascites: 1 case	2003	2002	Hunan	Not specified	1	0	1	0	1	0	1	112.937	28.2486	473. Luo KZ, Zeng XB, Zhu YH, Su XS. Misdiagnosis of ovarian cancer as paragonimiasis resulting in coeliac ascites: 1 case. Chin J Misdiagn2003,3(1):155. DOI:10.3969/j.issn.1009-6647.2003.01.148. Chinese
474	Misdiagnosis of paragonimiasis as tuberculosis of cornual type: a case report	2003	2002	Hubei	Not specified	1	0	1	0	1	Not specified	Not specified	112.248	30.3412	474. Ma JL, Huang XX, Chen ZP, Xu JX, Xiao W. Misdiagnosis of paragonimiasis as tuberculosis of cornual type: a case report. J Chin Phy2003(z1):341. DOI:10.3760/cma.j.issn.1008-1372.2003.z1.259. Chinese
475	Analysis of 6 cases of misdiagnosis of pericardial effusion in paragonimiasis.	2003	2003	Hubei	Not specified	6	6	0	2	4	Not specified	Not specified	108.125	30.0051	475. Ma PF, Wu B. Analysis of 6 cases of misdiagnosis of pericardial effusion in paragonimiasis.. J Chin Clin Med2003,4(6):68-68. Chinese
476	A case of misdiagnosis of Paragonimus westerman	2003	2001	Jiangxi	P. westermani	1	1	0	1	0	Not specified	Not specified	115.949	28.6568	476. Ma XM, Liu LL, Shi LB. A case of misdiagnosis of Paragonimus westerman. Chin J Parasitol Parasi Dis2003,21(1):23-23. DOI:10.3969/j.issn.1000-7423.2003.01.033. Chinese
477	A case of misdiagnosis of paragonimiasis.	2003	1999	Beijing	Not specified	1	0	1	0	1	Not specified	Not specified	116.41	39.914	477. SOng LJ, Yao GL, Zhang LP. A case of misdiagnosis of paragonimiasis.. Chin J Parasitol Parasi Dis2003,21(2):112-12. DOI:10.3969/j.issn.1000-7423.2003.02.028. Chinese
478	41 cases of paediatric Paragonimid pleural effusion	2003	2003	Hunan	Not specified	41	41	0	28	13	Not specified	Not specified	112.937	28.2486	478. Wang JX. 41 cases of paediatric Paragonimid pleural effusion. Chin J Zoonoses2003,19(2):118-18. DOI:10.3969/j.issn.1002-2694.2003.02.042. Chinese
479	Analysis of 4 cases of paragonimiasis	2003	2003	Liaoning	Not specified	4	Not specified	Not specified	Not specified	Not specified	Not specified	Not specified	124.189	40.0104	479. Wang WG, Yang J, Guan X. Analysis of 4 cases of paragonimiasis. Chin J Pract Med2003,2(5):458-458. Chinese
480	A case of paragonimiasis of the lungs with multiple pleural effusions	2003	2002	Hunan	Not specified	1	0	1	1	0	Not specified	Not specified	112.937	28.2486	480. Xiang XD, Yv ZJ. A case of paragonimiasis of the lungs with multiple pleural effusions. J Chin Phy2003,5(10):1419-419. DOI:10.3760/cma.j.issn.1008-1372.2003.10.089. Chinese
481	Two cases of pleurisy caused by paragonimid japonicum	2003	1998-2002	Sichuan	Not specified	2	1	1	2	0	Not specified	Not specified	107.87	31.0904	481. Xiong QM. Two cases of pleurisy caused by paragonimid japonicum. Sichuan Med J2003,24(2):182-82. DOI:10.3969/j.issn.1004-0501.2003.02.082. Chinese
482	1 case of cerebral paragonimiasis	2003	2003	Hubei	Not specified	1	Not specified	Not specified	Not specified	Not specified	Not specified	Not specified	114.315	30.5974	482. Xiong WG. 1 case of cerebral paragonimiasis. Mod Med J Chin2003,5(1):54. DOI:10.3969/j.issn.1672-9463.2003.01.046. Chinese
483	Clinical analysis of 32 cases of Pagumogonimus skrjabini	2003	1992-2001	Hubei	P. skrjabini	32	0	32	28	4	Not specified	Not specified	112.905	30.4108	483. Yang SM. Clinical analysis of 32 cases of Pagumogonimus skrjabini. Chin J Parasitol Parasi Dis2003,21(1):15-15. DOI:10.3969/j.issn.1000-7423.2003.01.019. Chinese
484	Report of 4 cases of misdiagnosis of paragonimiasis with pleural (pericardial) effusion	2003	2003	Hubei	Not specified	4	3	1	1	3	Not specified	Not specified	111.298	30.6984	484. Yang YL, Yi DZ. Report of 4 cases of misdiagnosis of paragonimiasis with pleural (pericardial) effusion. Chin J Zoonoses2003,19(4):131-31. DOI:10.3969/j.issn.1002-2694.2003.04.049. Chinese
485	Clinical analysis of 22 cases of paragonimiasis	2003	2003	Hunan	Not specified	22	Not specified	Not specified	Not specified	Not specified	Not specified	Not specified	112.946	28.2385	485. Yao MJ. Clinical analysis of 22 cases of paragonimiasis. Chin J Pract Med2003,2(1):37-38. Chinese
486	Clinical analysis of 79 cases of paragonimiasis in children	2003	2003	Hubei	Not specified	79	79	0	38	41	Not specified	Not specified	110.81	32.6351	486. Zhang GY, Huang CF, Wang YF, Song MH. Clinical analysis of 79 cases of paragonimiasis in children. J Trop Med2003,3(2):205-06. DOI:10.3969/j.issn.1672-3619.2003.02.027. Chinese
487	Clinical analysis of clinical manifestations and causes of misdiagnosis of paragonimiasis in the Three Gorges Reservoir Area.	2003	2003	Chongqing	Not specified	46	Not specified	Not specified	36	10	Not specified	Not specified	106.558	29.569	487. Zhang JR, Wang Y, Yang S, Zhang XL. Clinical analysis of clinical manifestations and causes of misdiagnosis of paragonimiasis in the Three Gorges Reservoir Area.. J Army Med Univ2003,25(12):1068-1068,1072. DOI:10.3321/j.issn:1000-5404.2003.12.034. Chinese
488	Clinical analysis of 11 cases of paediatric paragonimiasis	2003	2003	Shannxi	Not specified	11	11	0	8	3	Not specified	Not specified	109.924	33.8808	488. Zhang SD. Clinical analysis of 11 cases of paediatric paragonimiasis. Chin J Comp Clin Med2003,5(9):59. Chinese
489	Clinical analysis of 321 cases of paragonimiasis in children	2003	2003	Chongqing	Not specified	321	321	0	250	71	71	250	106.558	29.569	489. Zhou XF, Tan SJ, Zhan X. Clinical analysis of 321 cases of paragonimiasis in children. Sichuan Med J2003,24(8):847-48. DOI:10.3969/j.issn.1004-0501.2003.08.052. Chinese
490	Analysis of 8 cases of misdiagnosis of paragonimiasis	2004	2004	Hubei	Not specified	8	Not specified	Not specified	5	3	Not specified	Not specified	109.486	30.3014	490. Cao HB, Zhang JC. Analysis of 8 cases of misdiagnosis of paragonimiasis. Chin J Misdiagn2004,4(1):107-108. DOI:10.3969/j.issn.1009-6647.2004.01.086. Chinese
491	Lung and liver damage caused by paragonimid coelicolor 1 case	2004	2004	Sichuan	Not specified	1	1	0	0	1	Not specified	Not specified	106.749	31.8724	491. Chen YH, Jiang HT, Su PC. Lung and liver damage caused by paragonimid coelicolor 1 case. J North Sichuan Med Coll2004,19(2):161. DOI:10.3969/j.issn.1005-3697.2004.02.137. Chinese
492	Report of 2 cases of cerebral paragonimiasis	2004	2001-2002	Yunnan	Not specified	2	0	2	1	1	0	2	100.306	25.684	492. Chen YP, Duan SX, Xiong B. Report of 2 cases of cerebral paragonimiasis. J Dali Univ2004,3(5):99-99. DOI:10.3969/j.issn.1672-2345.2004.05.046. Chinese
493	Analysis of 50 cases of cerebral paragonimiasis in children	2004	2004	Shannxi	Not specified	50	50	0	31	19	0	50	109.924	33.8808	493. Cheng YF. Analysis of 50 cases of cerebral paragonimiasis in children. Shaanxi Med J2004,33(7):656-58. DOI:10.3969/j.issn.1000-7377.2004.07.037. Chinese
494	A report of 1 case of paragonimiasis encephalopathy in a child misdiagnosed as cerebrovascular malformation	2004	2004	Hunan	Not specified	1	1	0	1	0	Not specified	Not specified	112.937	28.2486	494. Cui YZ, Xiao B, Zhou WB, Liu XM. A report of 1 case of paragonimiasis encephalopathy in a child misdiagnosed as cerebrovascular malformation. J Apoplexy Nerv Dis2004,21(4):316-316. DOI:10.3969/j.issn.1003-2754.2004.04.032. Chinese
495	Analysis of 9 cases of misdiagnosis of paragonimiasis	2004	2004	Guizhou	Not specified	9	Not specified	Not specified	8	1	Not specified	Not specified	106.639	26.6569	495. Dong YQ. Analysis of 9 cases of misdiagnosis of paragonimiasis. J Guiyang Med Univ2004,29(4):374,376. DOI:10.3969/j.issn.1000-2707.2004.04.043. Chinese
496	Misdiagnosis of paragonimiasis as tuberculosis and left frontal lobe tumour: a case report	2004	2004	Hunan	Not specified	1	0	1	0	1	Not specified	Not specified	112.949	27.8331	496. Feng JS. Misdiagnosis of paragonimiasis as tuberculosis and left frontal lobe tumour: a case report. Wld J Med Today2004,005 (5):361. Chinese
497	Analysis of 12 cases of misdiagnosis of Paragonimus westerman	2004	1993-2003	Zhejiang	Not specified	17	17	0	7	5	Not specified	Not specified	121.63	29.8676	497. Huang MH. Analysis of 12 cases of misdiagnosis of Paragonimus westerman. Chin J Rur Med Ph2004,11(6):34. DOI:10.3969/j.issn.1006-5180.2004.06.035. Chinese
498	Analysis of 86 cases of misdiagnosis of paragonimiasis	2004	1995-2002	Sichuan	Not specified	86	Not specified	Not specified	64	24	Not specified	Not specified	104.073	30.5825	498. Jiang CD, Duan M, Li L, Li Y. Analysis of 86 cases of misdiagnosis of paragonimiasis. Parasi Infect Dis2004,2(4):186-187. DOI:10.3969/j.issn.1672-2116.2004.04.019. Chinese
499	A case of paragonimiasis caused by eating raw crab	2004	2004	Hubei	Not specified	1	1	0	1	0	Not specified	Not specified	110.81	32.6351	499. Le WS. A case of paragonimiasis caused by eating raw crab. Chin Med Bul2004,4(3):74-74. Chinese
500	Stereotactic microsurgery for the treatment of cerebral paragonimiasis: report of a case	2004	2004	Fujian	Not specified	1	0	1	1	0	Not specified	Not specified	119.306	26.082	500. Li DJ, Wang RM, Wang SS, Zhang XZ. Stereotactic microsurgery for the treatment of cerebral paragonimiasis: report of a case. J Fuzhou Gen Hosp2004, 11(3): 222-222 Chinese
501	Clinical analysis of 43 cases of paediatric paragonimiasis pericarditis	2004	2004	Chongqing	Not specified	43	43	0	36	7	1	42	106.558	29.569	501. Liu XY, Qian YR. Clinical analysis of 43 cases of paediatric paragonimiasis pericarditis. J Chongqing Med Univ2004,29(6):843-45. DOI:10.3969/j.issn.0253-3626.2004.06.045. Chinese
502	A case of paragonimiasis combined with massive haemorrhagic pleural fluid and pericardial effusion in a young child	2004	2004	Zhejiang	Not specified	1	1	0	1	0	1	0	120.213	30.2536	502. Pan HY, Zhang JC, Gan XX, Zhang Y. A case of paragonimiasis combined with massive haemorrhagic pleural fluid and pericardial effusion in a young child. Chin J Zoonoses2004,20(4):358-358. DOI:10.3969/j.issn.1002-2694.2004.04.029. Chinese
503	A case of paragonimiasis with pyothorax as the first episode	2004	2004	Sichuan	Not specified	1	0	1	0	1	0	1	104.072	30.583	503. Pu JS, Zhao MQ, Ye J, Hu CY. A case of paragonimiasis with pyothorax as the first episode. Sichan Med J2004,25(12):1305-1305. DOI:10.3969/j.issn.1004-0501.2004.12.081. Chinese
504	Discussion on the causes of misdiagnosis in three cases of paragonimiasis	2004	2001-2004	Hubei	Not specified	3	2	1	2	1	Not specified	Not specified	110.734	32.0447	504. Sun YZ, Li RG. Discussion on the causes of misdiagnosis in three cases of paragonimiasis. Clin Misdiagn Misther2004,17(12):853-54. DOI:10.3969/j.issn.1002-3429.2004.12.015. Chinese
505	Investigation and analysis of the current situation of paragonimiasis in Chengkou County	2004	2004	Chongqing	Not specified	108	Not specified	Not specified	55	53	0	108	106.558	29.569	505. Jia WG, Tang LJ,Bai Y. Investigation and analysis of the current situation of paragonimiasis in Chengkou County. 2004:2. Chinese
506	A case of paediatric cerebral paragonimiasis	2004	2004	Henan	Not specified	1	1	0	0	1	Not specified	Not specified	113.63	34.7556	506. Tang BH. A case of paediatric cerebral paragonimiasis. Chin New Med2004,5(7):664 Chinese
507	Clinical characteristics of paragonimiasis of the central nervous system: a report of 30 cases	2004	2004	Hubei	Not specified	30	Not specified	Not specified	Not specified	Not specified	Not specified	Not specified	110.81	32.6351	507. Tang FR, Wang DB. Clinical characteristics of paragonimiasis of the central nervous system: a report of 30 cases. J Pract Chin Mod Med2004,004 (2). Chinese
508	Analysis of 21 cases of misdiagnosis of paragonimiasis	2004	1996-2003	Zhejiang	Not specified	21	21	0	13	8	Not specified	Not specified	119.654	29.0882	508. Wang MH. Analysis of 21 cases of misdiagnosis of paragonimiasis. Clin Misdiagn Misther2004,17(10):720-21. DOI:10.3969/j.issn.1002-3429.2004.10.035. Chinese
509	Chest CT analysis of 32 cases of Paragonimus westerman	2004	2004	Zhejiang	P. westermani	32	Not specified	Not specified	20	12	Not specified	Not specified	120.213	30.2536	509. Wang WL, Chen WJ. Chest CT analysis of 32 cases of Paragonimus westerman. Radiol Pract2003,18(7):489-490. DOI:10.3969/j.issn.1000-0313.2003.07.010. Chinese
510	Imaging diagnosis and differential diagnosis of non-neoplastic space-occupying lesions in the brain.	2004	2004	Chongqing	Not specified	49	Not specified	Not specified	32	17	Not specified	Not specified	106.558	29.569	510. Wang WX, Liu WJ, Sun QR, Wen L, Liang KY, Xia L. Imaging diagnosis and differential diagnosis of non-neoplastic space-occupying lesions in the brain.. J Army Med Univ2004,26(15):1404-1406. DOI:10.3321/j.issn:1000-5404.2004.15.024. Chinese
511	Analysis of 5 cases of misdiagnosis of paragonimiasis as viral hepatitis hepatomegaly	2004	2004	Guizhou	Not specified	5	Not specified	Not specified	4	1	Not specified	Not specified	106.755	26.6076	511. Wang XQ. Analysis of 5 cases of misdiagnosis of paragonimiasis as viral hepatitis hepatomegaly. Chin Comm Phy2004, (9):60-61. Chinese
512	Clinical analysis and prevention of 8 cases of Paragonimid plasma membrane effusion	2004	2004	Hubei	Not specified	8	Not specified	Not specified	Not specified	Not specified	Not specified	Not specified	111.298	30.6984	512. Xiong XQ. Clinical analysis and prevention of 8 cases of Paragonimid plasma membrane effusion. Chin J Mod Integr Tradit West Med2004,2(10):887-88 Chinese
513	Treatment experience of microsurgical resection of cerebral paragonimiasis foci under surgical navigation (with analysis of 11 cases)	2004	2004	Hubei	Not specified	11	Not specified	Not specified	7	4	Not specified	Not specified	110.81	32.6351	513. Xu F, Ji HS, Wang LT, Chen X, liu G. Treatment experience of microsurgical resection of cerebral paragonimiasis foci under surgical navigation (with analysis of 11 cases). J Brain Nvs Dis2004,12(4):305-305. DOI:10.3969/j.issn.1006-351X.2004.04.026. Chinese
514	CT and MRI manifestations of acute stage of cerebral paragonimiasis in children.	2004	1998-2003	Sichuan	Not specified	7	7	0	5	2	7	0	107.476	31.2158	514. Zhang LS, Jiang DB, Yang Q. CT and MRI manifestations of acute stage of cerebral paragonimiasis in children.. J Chin Med Img2004,15(2):106-107. DOI:10.3969/j.issn.1008-1062.2004.02.016. Chinese
515	Clinical report of 108 cases of Pagumogonimus skrjabini	2004	2004	Hubei	P. skrjabini	108	Not specified	Not specified	70	38	24	84	110.81	32.6351	515. Zhu MS, Zhu D. Clinical report of 108 cases of Pagumogonimus skrjabini. Sichuan Med J2004,25(12):1321-321. DOI:10.3969/j.issn.1004-0501.2004.12.024. Chinese
516	A case of paragonimiasis with pleural effusion as the main manifestation	2005	2004	Zhejiang	Not specified	1	0	1	1	0	0	1	120.214	30.2576	516. Chen H. A case of paragonimiasis with pleural effusion as the main manifestation. Zhejiang Med J2005,27(11):864. DOI:10.3969/j.issn.1006-2785.2005.11.034. Chinese
517	A case analysis report of misdiagnosis of concurrent paragonimiasis	2005	2005	Fujian	Not specified	4	4	0	4	0	Not specified	Not specified	119.305	26.0809	517. Chen S, Wang Y, Hu J. A case analysis report of misdiagnosis of concurrent paragonimiasis. Chin J Zoonoses2005,21(7):640-640. DOI:10.3969/j.issn.1002-2694.2005.07.032. Chinese
518	Diagnosis and treatment of 13 cases of cerebral paragonimiasis	2005	2005	Sichuan	Not specified	13	Not specified	Not specified	8	5	Not specified	Not specified	104.291	30.9819	518. Cheng XJ, Xu XD, Lei XP. Diagnosis and treatment of 13 cases of cerebral paragonimiasis. Sichan Med J2005,26(10):1134-135. DOI:10.3969/j.issn.1004-0501.2005.10.044. Chinese
519	Analysis of 427 cases of paragonimiasis pleurisy	2005	2005	Liaoning	Not specified	427	Not specified	Not specified	330	97	Not specified	Not specified	124.189	40.0104	519. Guan SR. Analysis of 427 cases of paragonimiasis pleurisy. J Parasit Biol2005,18(2):102-102. DOI:10.3969/j.issn.1673-5234.2005.02.029. Chinese
520	Imaging observation of 47 cases of Paragonimus westerman	2005	2005	Zhejiang	P. westermani	47	Not specified	Not specified	34	13	Not specified	Not specified	119.051	29.6104	520. Hu JM. Imaging observation of 47 cases of Paragonimus westerman. Chin J Parasitol Parasi Dis2005,(01):66-67. Chinese
521	Analysis of 137 cases of paragonimiasis in Chongqing Municipality	2005	1991-2002	Chongqing	Not specified	137	Not specified	Not specified	117	20	Not specified	Not specified	106.558	29.569	521. Lai J, Jiang SG, Song P,Yan W, Wu CG, Li JG. Analysis of 137 cases of paragonimiasis in Chongqing Municipality. J Parasit Biol2004,(06):78. Chinese
522	Diagnosis and treatment of 106 cases of paragonimus larval migrans in children	2005	1978-2004	Zhejiang	Not specified	106	106	0	65	41	0	106	119.932	28.4748	522. Lei HX, Dai LZ, Fang GM. Diagnosis and treatment of 106 cases of paragonimus larval migrans in children. Chin J Parasitol Parasi Dis2005,23(3):184-85. DOI:10.3969/j.issn.1000-7423.2005.03.019. Chinese
523	Diagnosis and treatment analysis of 21 cases of cerebral paragonimiasis in children	2005	2005	Zhejiang	Not specified	21	21	0	17	4	Not specified	Not specified	119.932	28.4748	523. Lei HX, Dai LZ, Lei WF, Fan HS, Wu J. Diagnosis and treatment analysis of 21 cases of cerebral paragonimiasis in children. Chin J Emer Med2005,(10):74. Chinese
524	Diagnosis and treatment analysis of extra paragonimiasis	2005	1998-2003	Sichuan	Not specified	4	0	4	4	0	Not specified	Not specified	104.073	30.5825	524. Li HY, Jiang KY, Xia QM. Diagnosis and treatment analysis of extra paragonimiasis. J Mil Suegeon Southwest Chin2005,7(2):23-24. DOI:10.3969/j.issn.1672-7193.2005.02.011 Chinese
525	A case of paediatric Paragonimid pericardial effusion	2005	2005	Chongqing	Not specified	1	1	0	1	0	Not specified	Not specified	106.558	29.569	525. Liu XD, Jiang DC. A case of paediatric Paragonimid pericardial effusion. J Army Med Univ2005,27(22):2265,2269. DOI:10.3321/j.issn:1000-5404.2005.22.037. Chinese
526	One case of long-term misdiagnosis of paragonimiasis	2005	2005	Shannxi	Not specified	1	0	1	0	1	Not specified	Not specified	107.245	34.3684	526. Lv BT, Han YB. One case of long-term misdiagnosis of paragonimiasis. Clin Misdiagn Misther2005,18(11):792-92. DOI:10.3969/j.issn.1002-3429.2005.11.013. Chinese
527	Epidemiological examination of 60 cases of imported paragonimiasis in Dandong City.	2005	1998	Liaoning	Not specified	60	Not specified	Not specified	37	23	Not specified	Not specified	124.189	40.0104	527. Pan YN, Zhang YG, Yin CC, Dai D. Epidemiological examination of 60 cases of imported paragonimiasis in Dandong City.. J Parasit Biol2005,(05):93. Chinese
528	A case of misdiagnosis of paragonimiasis	2005	2005	Guizhou	Not specified	1	0	1	1	0	0	1	106.755	26.6076	528. Shi WY, Zhu Y. A case of misdiagnosis of paragonimiasis. J Qiannan Med Coll N2005,18(3):144-44. DOI:10.3969/j.issn.1008-4983.2005.03.043. Chinese
529	Diagnosis of human and murine paragonimiasis by intradermal test	2005	2005	Hubei	Not specified	52	Not specified	Not specified	Not specified	Not specified	Not specified	Not specified	110.81	32.6351	529. Song MH, Zhu MS. Diagnosis of human and murine paragonimiasis by intradermal test. J Med Pest Ctrl2005,21(1):51-52. DOI:10.3969/j.issn.1003-6245.2005.01.031 Chinese
530	A case report of paragonimid japonicum eggs found in thyroid tissue	2005	2005	Beijing	Not specified	1	0	1	0	1	1	0	116.41	39.914	530. Sun HZ, Chang ZS, Guo J. A case report of paragonimid japonicum eggs found in thyroid tissue. Chin J Parasitol Parasi Dis2005,23(6):414-14. DOI:10.3969/j.issn.1000-7423.2005.06.027. Chinese
531	A case of subcutaneous nodule of paragonimiasis.	2005	2005	Fujian	Not specified	1	1	0	1	0	0	1	117.811	26.7981	531. Tang GF. A case of subcutaneous nodule of paragonimiasis.. Chin J Misdiagn2005,5(17):3393. DOI:10.3969/j.issn.1009-6647.2005.17.190. Chinese
532	Analysis of 43 cases of misdiagnosis of paragonimiasis	2005	1994-2004	Sichuan	Not specified	43	Not specified	Not specified	36	7	9	34	105.449	28.8787	532. Tang L, Zhong L, Ren XH. Analysis of 43 cases of misdiagnosis of paragonimiasis. Chin J Misdiagn2005,5(17):3332-333. DOI:10.3969/j.issn.1009-6647.2005.17.112. Chinese
533	A case of misdiagnosis of paragonimid japonicum.	2005	2005	Zhejiang	Not specified	1	Not specified	Not specified	Not specified	Not specified	Not specified	Not specified	120.214	30.2576	533. Tong YL, Huang JR, Chen SF. A case of misdiagnosis of paragonimid japonicum.. Clin Misdiagn Misther2005,18(8):548-49. DOI:10.3969/j.issn.1002-3429.2005.08.009. Chinese
534	Analysis of 87 cases of Pagumogonimus skrjabini	2005	2005	Sichuan	P. skrjabini	87	87	0	43	30	0	87	104.072	30.583	534. Wang M, Li L, She JP. Analysis of 87 cases of Pagumogonimus skrjabini. Chin J Mod Med2005,003 (12). Chinese
535	A case of paragonimiasis constrictive pericarditis	2005	2005	Sichuan	Not specified	1	1	0	1	0	Not specified	Not specified	104.072	30.583	535. Wang W，Dong L, Yuan HS, Hou JL, Duan M. A case of paragonimiasis constrictive pericarditis. CHin J Clin Th Cv S2005,12(3):180-180. DOI:10.3969/j.issn.1007-4848.2005.03.035. Chinese
536	Clinical analysis of 32 cases of paediatric cerebral paragonimiasis	2005	1990-2003	Hubei	Not specified	32	32	0	21	11	5	27	110.81	32.6351	536. Wang XJ, Ji HS, Zhou YM, Dong JP, Wan P. Clinical analysis of 32 cases of paediatric cerebral paragonimiasis. J Clin Pediatr2005,23(8):556-57. DOI:10.3969/j.issn.1000-3606.2005.08.020. Chinese
537	A case of pleural effusion and pulmonary cyst of Paragonimus westerman	2005	2005	Fujian	P. westermani	1	1	0	0	1	Not specified	Not specified	117.656	24.521	537. Yang S, Zhnag YT,. A case of pleural effusion and pulmonary cyst of Paragonimus westerman. Chin J Tb Resp Dis2005,28(12):878-879. DOI:10.3760/j:issn:1001-0939.2005.12.027. Chinese
538	A case of paragonimiasis eggs detected in pleural fluid.	2005	2004	Anhui	Not specified	1	0	1	1	0	Not specified	Not specified	117.239	31.8291	538. Yv XQ. A case of paragonimiasis eggs detected in pleural fluid.. J Parasit Biol2005,18(4):3. DOI:10.3969/j.issn.1673-5234.2005.04.046. Chinese
539	A case of paragonimiasis misdiagnosed as haemophagocytic eosinophilia	2005	2004	Shanghai	Not specified	1	0	1	0	1	Not specified	Not specified	121.481	31.2374	539. Zang YS, Li Q, Han YP. A case of paragonimiasis misdiagnosed as haemophagocytic eosinophilia. Chin J Resp Cri Care Med2005,(02):73. Chinese
540	A case of tuberculosis complicated with paragonimiasis.	2005	2005	Jiangxi	Not specified	1	Not specified	Not specified	Not specified	Not specified	Not specified	Not specified	114.552	29.0332	540. Zhang HX. A case of tuberculosis complicated with paragonimiasis.. J Pract Med Educ2005,33(2):127-28 Chinese
541	Misdiagnosis of Paragonimid pleurisy as tuberculous pleurisy 1 case	2005	2005	Chongqing	Not specified	1	1	0	0	1	0	1	106.514	29.5094	541. Zhang YM, Zhu XY. Misdiagnosis of Paragonimid pleurisy as tuberculous pleurisy 1 case. J Mod Med He2005,21(20):2864-864. DOI:10.3969/j.issn.1009-5519.2005.20.169. Chinese
542	Analysis of a case of misdiagnosis of paragonimiasis in paediatric disease	2005	2005	Inner Mongoria	Not specified	1	1	0	0	1	Not specified	Not specified	122.254	43.6596	542. Zhang ZH. Analysis of a case of misdiagnosis of paragonimiasis in paediatric disease. Clin Misdiag Mistreat2005,18(3):174 Chinese
543	Clinical and X-ray analysis of paragonimiasis in children	2005	2005	Shannxi	Not specified	24	24	0	18	6	0	24	109.924	33.8808	543. Zhao SL. Clinical and X-ray analysis of paragonimiasis in children. Mod Med Img2005,14(1):40-41. DOI:10.3969/j.issn.1006-7035.2005.01.017. Chinese
544	Clinical analysis of 176 cases of Pagumogonimus skrjabini in northwestern E region	2005	2005	Hubei	P. skrjabini	176	Not specified	Not specified	124	52	Not specified	Not specified	110.81	32.6351	544. Zhu MS, Geng JR,. Clinical analysis of 176 cases of Pagumogonimus skrjabini in northwestern E region. West Chin Med J2005,(02):331. Chinese
545	Clinical analysis of 52 cases of pulmonary tuberculosis complicated by paragonimiasis	2006	1995-2002	Zhejiang	Not specified	52	Not specified	Not specified	35	17	Not specified	Not specified	120.213	30.2536	545. Bao SH, Lu JL, Su JL, Zhou YF, Chen GL. Clinical analysis of 52 cases of pulmonary tuberculosis complicated by paragonimiasis. Chin J Antituberc2006,(05):305-308. Chinese
546	1 case of paragonimiasis of the thyroid gland	2006	2006	Shanghai	Not specified	1	0	1	0	1	Not specified	Not specified	121.481	31.2374	546. Chen QF, Cai QP. 1 case of paragonimiasis of the thyroid gland. Chin J G S2006,21(4):286. DOI:10.3760/j.issn:1007-631X.2006.04.038. Chinese
547	A case report of paragonimiasis in Hainan Province	2006	2006	Hainan	P. westermani	1	1	0	1	0	0	1	110.208	20.0508	547. Chen XD, Wen J, Wen XM. A case report of paragonimiasis in Hainan Province. Chin J Clin Med H2006,004 (9):55-56. Chinese
548	Analysis of the clinical manifestations and misdiagnosis of paragonimiasis.	2006	2006	Hubei	Not specified	80	Not specified	Not specified	52	28	Not specified	Not specified	114.31	30.5985	548. Ding HF, Tian DY. Analysis of the clinical manifestations and misdiagnosis of paragonimiasis.. J Intern Intensive Med2006,12(1):16-17,45. DOI:10.3969/j.issn.1007-1024.2006.01.007. Chinese
549	A case of paragonimiasis with paroxysmal abdominal pain as the main manifestation	2006	2003	Zhejiang	Not specified	1	1	0	0	1	Not specified	Not specified	122.223	30.2722	549. Feng BH. A case of paragonimiasis with paroxysmal abdominal pain as the main manifestation. Chin J Ped2006,44(12):936. DOI:10.3760/j.issn:0578-1310.2006.12.022. Chinese
550	Diagnosis and treatment of 31 cases of foodborne paragonimiasis	2006	2006	Zhejiang	Not specified	31	Not specified	Not specified	17	14	21	10	120.213	30.2536	550. Gan XX, Wang Y, Shi XH. Diagnosis and treatment of 31 cases of foodborne paragonimiasis. Int J Epidemiol Infect Dis2006,33(6):368-70. DOI:10.3760/cma.j.issn.1673-4149.2006.06.003. Chinese
551	Analysis of 65 cases of Pagumogonimus skrjabini in Yichang City, Hubei Province, China.	2006	2002-2004	Hubei	P. skrjabini	65	Not specified	Not specified	48	17	Not specified	Not specified	111.298	30.6984	551. Li SY, Wang HY. Analysis of 65 cases of Pagumogonimus skrjabini in Yichang City, Hubei Province, China.. J Parasit Biol2006,1(1):1. DOI:10.3969/j.issn.1673-5234.2006.01.029. Chinese
552	Severe paragonimiasis caused by eating pickled crabs in a student travelling to Japan.	2006	2006	Fujian	Not specified	1	0	1	1	0	Not specified	Not specified	119.305	26.0809	552. Liu L, Yang XY, Li YS. Severe paragonimiasis caused by eating pickled crabs in a student travelling to Japan.. Chin J Zoonoses2006,22(10):3. DOI:10.3969/j.issn.1002-2694.2006.10.035. Chinese
553	Misdiagnosis of paragonimiasis as tuberculosis in 3 cases	2006	2006	Shannxi	Not specified	3	2	1	3	0	0	1	108.948	34.3477	553. Liu ZX, Lei JC, Huang YX, Xue CF. Misdiagnosis of paragonimiasis as tuberculosis in 3 cases. Chin J Misdiagn2006,6(7):1399-400. DOI:10.3969/j.issn.1009-6647.2006.07.170. Chinese
554	Misdiagnosis of paragonimiasis 3 years 1 case report	2006	2005	Hainan	Not specified	1	1	0	1	0	Not specified	Not specified	110.208	20.0508	554. Shen B. Misdiagnosis of paragonimiasis 3 years 1 case report. J Hainan Med Univ2006,12(1):33-33. DOI:10.3969/j.issn.1007-1237.2006.01.023. Chinese
555	A case of paragonimiasis in clouded leopard	2006	2004	Fujian	P. westermani	1	Not specified	Not specified	Not specified	Not specified	Not specified	Not specified	119.306	26.082	555. Tang Y, Cai QH, Chen YZ. A case of paragonimiasis in clouded leopard. Chin J Vet Med2006,42(10):51-52. DOI:10.3969/j.issn.0529-6005.2006.10.037. Chinese
556	Analysis of 3 cases of paragonimiasis	2006	2006	Shanghai	Not specified	3	0	3	3	0	Not specified	Not specified	121.481	31.2374	556. Wang GD,, Li RY. Analysis of 3 cases of paragonimiasis. Chin J Misdiagn2006,6(16):3198-198. DOI:10.3969/j.issn.1009-6647.2006.16.133. Chinese
557	Clinical analysis of 23 cases of paragonimiasis in children	2006	2006	Shannxi	Not specified	23	23	0	19	4	Not specified	Not specified	108.952	34.2854	557. Wang HX. Clinical analysis of 23 cases of paragonimiasis in children. Med Info2006,19(10):1832-834. DOI:10.3969/j.issn.1006-1959.2006.10.073. Chinese
558	Clinical analysis of six cases of paediatric paragonimiasis	2006	2003-2005	Shanghai	Not specified	6	6	0	4	2	Not specified	Not specified	121.481	31.2374	558. WangW, Xiao J. Clinical analysis of six cases of paediatric paragonimiasis. Chin Ped Emer Med2006,13(4):396-396. DOI:10.3760/cma.j.issn.1673-4912.2006.04.042. Chinese
559	Paragonimiasis of the lungs 1 case report	2006	2005	Shanghai	Not specified	1	0	1	1	0	Not specified	Not specified	121.481	31.2374	559. Wei WL, Lv HJ, Qiu ZM. Paragonimiasis of the lungs 1 case report. J Tongji Univ(Med Sci)2006,27(4):98-98,100. DOI:10.3969/j.issn.1008-0392.2006.04.031. Chinese
560	Syndromic paragonimiasis cerebral type 1 case report	2006	2006	Shannxi	Not specified	1	1	0	1	0	Not specified	Not specified	108.952	34.2854	560. Xie XF. Syndromic paragonimiasis cerebral type 1 case report. Chin Comm Phy2006, (18):117. Chinese
561	Nursing care of four cases of paediatric paragonimiasis with multiple plasma lumen effusions	2006	2003-2005	Zhejiang	Not specified	4	4	0	3	1	Not specified	Not specified	120.213	30.2536	561. Xie X, Hu Y, Xu X, Su WJ. Nursing care of four cases of paediatric paragonimiasis with multiple plasma lumen effusions. Chin J Pract N2006,(32):37. Chinese
562	A case of Paragonimus westerman with subcutaneous nodules as its main manifestation	2006	2004	Chongqing	P. westermani	1	1	0	1	0	Not specified	Not specified	106.558	29.569	562. Yan H, Deng J, Yang XC, Ye QY, Hao F. A case of Paragonimus westerman with subcutaneous nodules as its main manifestation. J Clin Derm2006,(03):179-180. Chinese
563	A case report of orbital paragonimiasis infection	2006	2006	Shannxi	Not specified	1	1	0	0	1	Not specified	Not specified	108.948	34.3477	563. Yang G. A case report of orbital paragonimiasis infection. Int Eye Sci2006,6(4):942. DOI:10.3969/j.issn.1672-5123.2006.04.091. Chinese
564	Clinical analysis of 86 cases of paragonimiasis	2006	2006	Sichuan	Not specified	86	Not specified	Not specified	63	23	Not specified	Not specified	104.072	30.583	564. Yi DY, Zhang LZ, Cao Y. Clinical analysis of 86 cases of paragonimiasis. Parasi Infect Dis2006,4(4):211-11. DOI:10.3969/j.issn.1672-2116.2006.04.024. Chinese
565	Chest X-ray analysis of 22 cases of paragonimiasis in children	2006	2006	Hunan	Not specified	22	22	0	16	6	0	22	110.009	27.5741	565. Zhang JB, Zhang YJ. Chest X-ray analysis of 22 cases of paragonimiasis in children. Mod Pract Med2006,33(4):610-11. DOI:10.3969/j.issn.1003-8507.2006.04.076. Chinese
566	Clinical analysis of 39 cases of constrictive pericarditis in children	2006	1980-2003	Chongqing	Not specified	39	39	0	27	12	Not specified	Not specified	106.558	29.569	566. Zhang J, Tian J, Qian YR. Clinical analysis of 39 cases of constrictive pericarditis in children. Chin J Pract Ped2006,21(10):748-50. DOI:10.3969/j.issn.1005-2224.2006.10.011. Chinese
567	Misdiagnosis of paragonimiasis with pleural effusion as pneumonia.	2007	2007	Yunnan	Not specified	1	1	0	1	0	Not specified	Not specified	102.838	24.8878	567. An LH, Zhao L. Misdiagnosis of paragonimiasis with pleural effusion as pneumonia.. Clin Misdiagn Misther2007,(05):87. Chinese
568	Ultrasonographic diagnostic value of hepatic paragonimiasis with liver occupancy	2007	2007	Sichuan	Not specified	16	0	16	9	7	Not specified	Not specified	104.072	30.583	568. Cai DM, Li YZ, Li L, Lu Q. Ultrasonographic diagnostic value of hepatic paragonimiasis with liver occupancy. J Chin Med Img2007,18(9):670-71. DOI:10.3969/j.issn.1008-1062.2007.09.022. Chinese
569	Diagnosis, treatment and care of 21 cases of cerebral paragonimiasis in children.	2007	2007	Zhejiang	Not specified	21	21	0	17	4	Not specified	Not specified	119.932	28.4748	569. Chen MH. Diagnosis, treatment and care of 21 cases of cerebral paragonimiasis in children.. Chin J Zoonoses2007,23(6):633-633. DOI:10.3969/j.issn.1002-2694.2007.06.032. Chinese
570	A case of skin infection of paragonimiasis and sonographic presentation of live larvae.	2007	2007	Shanghai	Not specified	1	0	1	0	1	Not specified	Not specified	121.481	31.2374	570. Chen NN, Wang W, Gu LM. A case of skin infection of paragonimiasis and sonographic presentation of live larvae.. Chin J Med Us(Elec Edn)2007,4(3):135. DOI:10.3969/j.issn.1672-6448.2007.03.024. Chinese
571	A report of 5 cases of epilepsy secondary to paragonimiasis of the lungs	2007	2000-2005	Sichuan	Not specified	5	4	1	5	0	Not specified	Not specified	105.449	28.8787	571. Guan M, Guan Y, Liu L, Ming Y, Li H, Li DJ. A report of 5 cases of epilepsy secondary to paragonimiasis of the lungs. Chin J Neurosurg2007,23(1):3. DOI:10.3760/j.issn:1001-2346.2007.01.031. Chinese
572	Combined secondary thrombocythemia and eosinophilia in a child with paragonimiasis: a case report	2007	2006	Hunan	Not specified	1	1	0	0	1	0	1	112.946	28.2385	572. He XL, Jiao SM, Pang H. Combined secondary thrombocythemia and eosinophilia in a child with paragonimiasis: a case report. J China Pediatr Blood Cancer2007,12(5):226-227. DOI:10.3969/j.issn.1673-5323.2007.05.011 Chinese
573	A case of thyroid complication with paragonimiasis	2007	2007	Shanghai	Not specified	1	0	1	0	1	Not specified	Not specified	121.481	31.2374	573. Hu JZ, Li YL, Liu HM, Zhang YN. A case of thyroid complication with paragonimiasis. Chin J Clin Exp Pathol2007,23(2):228. DOI:10.3969/j.issn.1001-7399.2007.02.038. Chinese
574	Clinical analysis of 23 cases of paediatric paragonimiasis	2007	2007	Hunan	Not specified	23	23	0	16	7	0	23	112.946	28.2385	574. Huang XG. Clinical analysis of 23 cases of paediatric paragonimiasis. J Clin Res2007,24(4):658-59. DOI:10.3969/j.issn.1671-7171.2007.04.053. Chinese
575	Diagnosis and treatment analysis of 65 cases of paragonimiasis	2007	2007	Zhejiang	Not specified	65	0	65	43	22	15	50	120.213	30.2536	575. Lei SX, Shang ZQ, Sun HL, Li MH, Lan WS, Chen C, et al. Diagnosis and treatment analysis of 65 cases of paragonimiasis. Zhejiang Pract Med2007,12(5):351-352. DOI:10.3969/j.issn.1007-3299.2007.05.022. Chinese
576	Retrospective investigation and analysis of 2090 cases of parasitic diseases in Guizhou Province.	2007	1991-2002	Guizhou	Not specified	67	Not specified	Not specified	54	13	0	67	106.755	26.6076	576. Li AM, Chen ZY, Tang LN, Xu LN, Zhou GR. Retrospective investigation and analysis of 2090 cases of parasitic diseases in Guizhou Province.. J Trop Dis Parasitol2007,(02):88-90. Chinese
577	Analysis of a case of Paragonimus westerman misdiagnosed as lung disease	2007	2004	Hebei	P. westermani	1	0	1	0	1	Not specified	Not specified	114.54	36.6303	577. Li FM, Du WT. Analysis of a case of Paragonimus westerman misdiagnosed as lung disease. Pract J Cardiac Cerebral Pneumal Vasc Dis2007,15(6):477. DOI:10.3969/j.issn.1008-5971.2007.06.039. Chinese
578	Clinical analysis of a case of misdiagnosis of paragonimiasis	2007	2007	Guangdong	Not specified	1	1	0	1	0	Not specified	Not specified	113.272	23.1385	578. Li JL, Li CL, Tan HX. Clinical analysis of a case of misdiagnosis of paragonimiasis. Int Med He Guidance News2007,13(20):59-60. DOI:10.3760/cma.j.issn.1007-1245.2007.20.024. Chinese
579	Nursing care of a child with paragonimiasis of the lungs	2007	2005	Jiangsu	Not specified	1	1	0	1	0	Not specified	Not specified	120.594	31.3036	579. Li J, Yv PY, Zhang F. Nursing care of a child with paragonimiasis of the lungs. Nursing Pract Res2007,4(7):95. DOI:10.3969/j.issn.1672-9676.2007.07.072. Chinese
580	Analysis of a case of subcutaneous mass of paragonimid japonicum	2007	2007	Heilongjiang	Not specified	1	0	1	0	1	Not specified	Not specified	126.676	45.754	580. Li XS, Zhang XD, An YF. Analysis of a case of subcutaneous mass of paragonimid japonicum. Chin J Misdiagn2007,7(19):4684-684. DOI:10.3969/j.issn.1009-6647.2007.19.248. Chinese
581	A case report of repeated fluid pneumothorax caused by paragonimiasis	2007	2004	Jiangxi	Not specified	1	0	1	0	1	0	1	115.949	28.6568	581. Liu N. A case report of repeated fluid pneumothorax caused by paragonimiasis. Pract Clin Med2007,8(3):40-40. DOI:10.3969/j.issn.1009-8194.2007.03.022. Chinese
582	Three cases of cerebral paragonimiasis combined with cerebral haemorrhage	2007	2007	Hunan	Not specified	3	3	0	2	1	Not specified	Not specified	112.946	28.2385	582. Liu N, Liu YH, Huang Q. Three cases of cerebral paragonimiasis combined with cerebral haemorrhage. Chin J Neurol2007,40(4):252. DOI:10.3760/j.issn:1006-7876.2007.04.017. Chinese
583	Diagnosis and imaging changes of paragonimiasis encephalopathy (1 case report and literature review)	2007	2007	Sichuan	Not specified	1	1	0	1	0	Not specified	Not specified	104.072	30.583	583. Liu YH, Shang HF, Xiao JH, Wei SL, Zhou D. Diagnosis and imaging changes of paragonimiasis encephalopathy (1 case report and literature review). Chin J Nvs M Dis2007,33(7):429-30. DOI:10.3969/j.issn.1002-0152.2007.07.013. Chinese
584	A case of misdiagnosis of hepatic paragonimiasis as hepatocellular carcinoma	2007	2007	Sichuan	Not specified	1	0	1	0	1	Not specified	Not specified	104.073	30.5825	584. Shang L, Xing Y, Kong WF. A case of misdiagnosis of hepatic paragonimiasis as hepatocellular carcinoma. Chin J Radiol2007, 41(10): 1149-1149 Chinese
585	Pathological biopsy analysis of subcutaneous nodules in 22 cases of paragonimiasis	2007	2007	Shannxi	Not specified	22	Not specified	Not specified	19	3	0	22	108.952	34.2854	585. Wang HM. Pathological biopsy analysis of subcutaneous nodules in 22 cases of paragonimiasis. Mod Pract Med2007,(04):883-84. Chinese
586	Comparison of detection and treatment of different clinical types of paragonimiasis	2007	1990	Hubei	P. skrjabini	85	Not specified	Not specified	40	45	Not specified	Not specified	110.81	32.6351	586. Zhang GY, Zhong P, Huang CF, Wang YF. Comparison of detection and treatment of different clinical types of paragonimiasis. Chin J Zoonoses2007,23(11):1165. DOI:10.3969/j.issn.1002-2694.2007.11.028. Chinese
587	Analysis of 369 cases of concurrent paragonimiasis in Ningbo city	2007	2000-2004	Zhejiang	Not specified	369	Not specified	Not specified	171	198	0	369	121.63	29.8676	587. Zhang JN, Ye LP, Sun YW, Lu F. Analysis of 369 cases of concurrent paragonimiasis in Ningbo city. Chin Prev Med J2007,19(2):82-83. DOI:10.3969/j.issn.1007-0931.2007.02.055. Chinese
588	Analysis of 324 cases of paragonimiasis of lungs in Fujian Province by pathogen examination and efficacy of different drugs	2007	2007	Fujian	Not specified	324	Not specified	Not specified	205	119	0	324	119.305	26.0809	588. Zhang X. Analysis of 324 cases of paragonimiasis of lungs in Fujian Province by pathogen examination and efficacy of different drugs. Fujian Med J2007,(05):143-44. Chinese
589	Surgical resection report of 6 cases of huge encapsulated cyst in pleural cavity secondary to paragonimiasis	2007	1999-2005	Liaoning	Not specified	6	0	6	5	1	Not specified	Not specified	121.621	38.9221	589. Zhang YD. Surgical resection report of 6 cases of huge encapsulated cyst in pleural cavity secondary to paragonimiasis. Chin Med Hrd2007,4(9):80-80. DOI:10.3969/j.is Chinese
590	Two cases of chest wall granuloma caused by paragonimiasis infection	2007	2002-2003	Liaoning	Not specified	2	0	2	0	2	Not specified	Not specified	121.621	38.9221	590. Zhao BG, Luan XG, Huang QD. Two cases of chest wall granuloma caused by paragonimiasis infection. Chin Med J Metallurg Ind2007,24(3):381. DOI:10.3969/j.issn.1005-5495.2007.03.143. Chinese
591	CT and MRI diagnosis of cerebral paragonimiasis.	2007	2007	Sichuan	Not specified	15	Not specified	Not specified	9	6	Not specified	Not specified	105.449	28.8787	591. Zhao GDM, Chen D, Han FG, Qiu LH, Mao QY, Chen G. CT and MRI diagnosis of cerebral paragonimiasis.. J Pract Radiol2007,23(11):1445-448. DOI:10.3969/j.issn.1002-1671.2007.11.002. Chinese
592	One case of misdiagnosis of paragonimiasis as tuberculosis	2007	2007	Zhejiang	Not specified	1	1	0	1	0	Not specified	Not specified	120.597	30.0602	592. Zhong B. One case of misdiagnosis of paragonimiasis as tuberculosis. Zhejiang Med J2007,29(11):1233. DOI:10.3969/j.issn.1006-2785.2007.11.046. Chinese
593	Analysis of the causes of misdiagnosis and treatment effect of 12 cases of cerebral paragonimiasis in the Three Gorges reservoir area	2007	2002	Sichuan	Not specified	95	Not specified	Not specified	10	2	Not specified	Not specified	104.072	30.583	593. Zhou TL, Zhang XL, Zhang JR. Analysis of the causes of misdiagnosis and treatment effect of 12 cases of cerebral paragonimiasis in the Three Gorges reservoir area. J Army Med Univ2007,29(7):648-49. DOI:10.3321/j.issn:1000-5404.2007.07.028. Chinese
594	Report of a case of abdominal paragonimiasis	2008	2007	Hunan	Not specified	1	0	1	1	0	Not specified	Not specified	112.937	28.2486	594. Chen D, Xiong GZ. Report of a case of abdominal paragonimiasis. Chin J Postgrad Med2008,31(4):78. DOI:10.3760/cma.j.issn.1673-4904.2008.04.037. Chinese
595	Clinical analysis and misdiagnosis report of 38 cases of paragonimiasis in children	2008	2008	Sichuan	Not specified	38	38	0	24	14	0	38	104.072	30.583	595. Deng JJ, Yv T, Xu AL, Shu M. Clinical analysis and misdiagnosis report of 38 cases of paragonimiasis in children. West Chin Med J2008,23(6):1348-349. Chinese
596	Diagnosis and treatment analysis of 1 case of liver and lung paragonimiasis	2008	2008	Guizhou	Not specified	1	0	1	0	1	Not specified	Not specified	106.639	26.6569	596. Dong LB, Wang XH. Diagnosis and treatment analysis of 1 case of liver and lung paragonimiasis. J Hepatobiliary Surg2008,16(1):52-53. DOI:10.3969/j.issn.1006-4761.2008.01.020. Chinese
597	Analysis of clinical data of 31 cases of concurrent paragonimiasis	2008	2008	Zhejiang	Not specified	31	Not specified	Not specified	17	14	21	10	120.214	30.2576	597. Ge RY, Wang GY, Gan XX. Analysis of clinical data of 31 cases of concurrent paragonimiasis. J Parasit Biol2008,3(4):310-11,294. DOI:10.3969/j.issn.1673-5234.2008.04.020. Chinese
598	Analysis of 10 cases of paragonimiasis with pneumothorax as the main manifestation	2008	2008	Zhejiang	Not specified	10	Not specified	Not specified	Not specified	Not specified	Not specified	Not specified	121.63	29.8676	598. Gu X. Analysis of 10 cases of paragonimiasis with pneumothorax as the main manifestation. J Clin P Med2008,13(9):1180. DOI:10.3969/j.issn.1009-6663.2008.09.052. Chinese
599	Analysis of clinical data of 53 cases of Pagumogonimus skrjabini	2008	2003-2006	Hubei	P. skrjabini	53	Not specified	Not specified	38	15	29	24	110.81	32.6351	599. Gua EP, Zhu J, Zhuang GY, Fang XM, Song MG. Analysis of clinical data of 53 cases of Pagumogonimus skrjabini. J Shanxi Med Univ2008,39(2):147-49. DOI:10.3969/j.issn.1007-6611.2008.02.015. Chinese
600	Analysis of the causes of misdiagnosis of paragonimiasis of the lungs in one case	2008	2006	Shannxi	Not specified	1	1	0	1	0	Not specified	Not specified	110.155	34.0985	600. Guo ZW. Analysis of the causes of misdiagnosis of paragonimiasis of the lungs in one case. Chin J Rural Med Pharm2008,(S1):87. Chinese
601	Misdiagnosis of liver cancer in 1 case of hepatic paragonimiasis	2008	2007	Sichuan	Not specified	1	0	1	1	0	Not specified	Not specified	104.073	30.5825	601. Hao RA, Wang DH, She L, Gao BY. Misdiagnosis of liver cancer in 1 case of hepatic paragonimiasis. J Cancer Control Treat2008(02):231-232. Chinese
602	Analysis of 7 cases of misdiagnosis of paragonimiasis as tuberculosis	2008	2008	Guizhou	Not specified	7	7	0	7	0	Not specified	Not specified	106.639	26.6569	602. Li JJ, Wang RS, Zhou ZL. Analysis of 7 cases of misdiagnosis of paragonimiasis as tuberculosis. J Clin Pulm Med2008(04):417. Chinese
603	Analysis of clinical type and therapeutic effect of 280 cases of paediatric paragonimiasis	2008	2008	Hubei	Not specified	280	280	0	208	72	Not specified	Not specified	110.81	32.6351	603. Li P, Fu P, He JC. Analysis of clinical type and therapeutic effect of 280 cases of paediatric paragonimiasis. J Pathogen Biol2008,3(06):482-483. Chinese
604	Misdiagnosis of paragonimiasis	2008	2008	Chongqing	Not specified	1	0	1	0	1	Not specified	Not specified	108.125	30.0051	604. Liu XH. Misdiagnosis of paragonimiasis. Clin Misdiagn Misther2008,21(8):37-37. Chinese
605	Analysis of 1 case of paragonimiasis	2008	2008	Hainan	Not specified	1	1	0	0	1	0	1	110.208	20.0508	605. Mao GC, Deng CH. Analysis of 1 case of paragonimiasis. Chin J Misdiagn2008(25):6287-288. Chinese
606	Clinical significance of needle aspiration cytological diagnosis of subcutaneous mass-type paragonimiasis	2008	2008	Hubei	Not specified	58	Not specified	Not specified	Not specified	Not specified	Not specified	Not specified	111.298	30.6984	606. Pei XJ, Lang BJ, Hu YH. Clinical significance of needle aspiration cytological diagnosis of subcutaneous mass-type paragonimiasis. Chin J Postgraduates Med2008,31(15):33-34. Chinese
607	Analysis of 3 cases of subcutaneous paragonimiasis	2008	2008	Guizhou	Not specified	3	3	0	3	0	Not specified	Not specified	105.292	27.2938	607. Qiu J, Shi CF. Analysis of 3 cases of subcutaneous paragonimiasis. Jiangxi Med J2008(09):914-915. Chinese
608	Analysis of 49 cases of paragonimiasis	2008	1992-2006	Zhejiang	Not specified	49	Not specified	Not specified	29	20	10	39	121.63	29.8676	608. Song YJ, Ceng WS, Xu T. Analysis of 49 cases of paragonimiasis. Zhejiang Clin Med J2008(04):497. Chinese
609	Analysis of 3 cases of misdiagnosis of paediatric paragonimiasis	2008	2008	Hubei	Not specified	3	Not specified	Not specified	Not specified	Not specified	Not specified	Not specified	114.31	30.5985	609. Wang CM. Analysis of 3 cases of misdiagnosis of paediatric paragonimiasis. Chin J Clin Res 2008(13). Chinese
610	Misdiagnosis of intracranial glioma in a case of cerebral paragonimiasis	2008	2008	Beijing	Not specified	1	0	1	0	1	Not specified	Not specified	116.41	39.914	610. Wang HW, Tian ZM. Misdiagnosis of intracranial glioma in a case of cerebral paragonimiasis. Med J Chin People's Liberation Army 2008(12):1401. Chinese
611	Analysis of 12 cases of misdiagnosis of concurrent paragonimiasis	2008	1997-2006	Guizhou	Not specified	15	0	15	15	0	Not specified	Not specified	107.726	27.9607	611. Xu YK. Analysis of 12 cases of misdiagnosis of concurrent paragonimiasis. Chin J Misdiagn2008(15):3641. Chinese
612	3 cases of paediatric paragonimiasis diagnosed with multiple plasma cavities	2008	2006-2007	Guizhou	Not specified	3	3	0	3	0	Not specified	Not specified	106.639	26.6569	612. Yang J, Cheng SQ. 3 cases of paediatric paragonimiasis diagnosed with multiple plasma cavities. Clin Focus2008(11):818-19. Chinese
613	Nursing care of a patient with paragonimiasis	2008	2007	Beijing	Not specified	1	0	1	1	0	Not specified	Not specified	116.41	39.914	613. You LL, Zahng YZ. Nursing care of a patient with paragonimiasis. J Clin Nurs2008(02):26. Chinese
614	Clinicopathological analysis of 32 cases of paragonimiasis	2008	2008	Guizhou	Not specified	32	Not specified	Not specified	26	6	0	32	105.292	27.2938	614. Zhang DY, Xiang YN. Clinicopathological analysis of 32 cases of paragonimiasis. Chin J Diagn Pathol2008,15(06):452-54. Chinese
615	A case of cerebral paragonimiasis combined with pleural effusion in a young child	2008	2007	Fujian	Not specified	1	1	0	0	1	0	1	119.305	26.0809	615. Zhang RY, Li YR, Lin JY. A case of cerebral paragonimiasis combined with pleural effusion in a young child. Strait J Prevent Med2008(02):93. Chinese
616	A case of cerebral paragonimiasis with pleural effusion in a young child	2008	2006	Jiangsu	Not specified	1	0	1	1	0	0	1	120.317	31.4963	616. Zhang RR, Tang W, Cai Y, Sun P. A case of cerebral paragonimiasis with pleural effusion in a young child. Chin J Clin Exp Pathol2008(02):250-51. Chinese
617	Two cases of paragonimiasis pleurisy with pleural effusion	2008	2008	Guizhou	Not specified	2	1	1	2	0	0	2	106.755	26.6076	617. Zhang XY, Zhou ZY. Two cases of paragonimiasis pleurisy with pleural effusion. Guizhou Med J2008(02):118. Chinese
618	paragonimiasis with pleural effusion as its main manifestation	2008	2008	Guizhou	Not specified	2	1	1	2	0	0	2	106.755	26.6076	618. Zhang XY, Zhou ZY. paragonimiasis with pleural effusion as its main manifestation. Clin Misdiagn Misther2008(08):36. Chinese
619	A case of misdiagnosis of cerebral paragonimiasis	2008	2008	Sichuan	Not specified	1	1	0	1	0	Not specified	Not specified	105.843	32.4392	619. Zhao GF. A case of misdiagnosis of cerebral paragonimiasis. Proc Clin Med2008(02):147. Chinese
620	One case of liver disease complicated with paragonimiasis caused by Clonorchis sinensis and literature review	2008	2008	Heilongjiang	Not specified	1	0	1	1	0	Not specified	Not specified	126.676	45.754	620. Zheng SJ, Liu JF, Qi YH, Zhou K. One case of liver disease complicated with paragonimiasis caused by Clonorchis sinensis and literature review . J Rare Uncommon Dis2008(05):31-33. Chinese
621	A case of paragonimiasis	2008	2008	Shannxi	Not specified	1	1	0	0	1	Not specified	Not specified	108.948	34.3477	621. Zhou SY, Xu SD, Cui GB. A case of paragonimiasis. J Med Imaging2008(02):124+128. Chinese
622	Ultrasonographic diagnosis of paragonimiasis pericarditis	2008	2008	Shannxi	Not specified	1	Not specified	Not specified	8	3	Not specified	Not specified	109.038	32.692	622. Zhou XW, Zhang SR, Zhang K. Ultrasonographic diagnosis of paragonimiasis pericarditis. J Clin Ultrasound2008(04):275. Chinese
623	Diagnosis and treatment of 324 cases of Pagumogonimus skrjabini in Shiyan City, Hubei Province, China.	2008	2008	Hubei	P. skrjabini	324	Not specified	Not specified	226	98	Not specified	Not specified	110.81	32.6351	623. Zhu MS, Song MH, Wang SJ. Diagnosis and treatment of 324 cases of Pagumogonimus skrjabini in Shiyan City, Hubei Province, China.. J Pathogen Biol2008(03):165+169. Chinese
624	A case of liver fluke combined with paragonimiasis caused by eating raw loach	2008	2008	Zhejiang	Not specified	1	0	1	0	1	Not specified	Not specified	121.159	30.0447	624. Zhu WY. A case of liver fluke combined with paragonimiasis caused by eating raw loach. Mod J Integr Tradit Chin West Med2008(15):2379. Chinese
625	A case of paragonimiasis caused by eating raw toad liver	2009	2009	Jiangsu	Not specified	1	0	1	1	0	Not specified	Not specified	118.8	32.0627	625. Cao M, Cai HR. A case of paragonimiasis caused by eating raw toad liver. Chin J Respir Crit Care Med2009,8(5):504-505. Chinese
626	A case of paragonimiasis associated with anaphylactic purpura	2009	2004	Zhejiang	Not specified	1	1	0	1	0	Not specified	Not specified	119.636	27.9775	626. Chen BQ. A case of paragonimiasis associated with anaphylactic purpura. Chin J Rural Med Pharm2009,16(03):55. Chinese
627	Clinical analysis of 110 cases of paragonimiasis in children	2009	2009	Hubei	Not specified	110	Not specified	Not specified	Not specified	Not specified	5	105	111.298	30.6984	627. Chen CB, Wang M, Ju WW, Yao JL. Clinical analysis of 110 cases of paragonimiasis in children. J TROP MED2009,9(11):2121-122. Chinese
628	Misdiagnosis of Paragonimus westerman as breast tumour: 1 case	2009	2009	Hubei	P. westermani	1	0	1	1	0	Not specified	Not specified	108.944	30.2997	628. Chen MX, Guan HP. Misdiagnosis of Paragonimus westerman as breast tumour: 1 case. Chin J Rural Med Pharm2009,16(12):43. Chinese
629	Misdiagnosis of paragonimiasis as tuberculosis in children: a clinical analysis	2009	2009	Sichuan	Not specified	17	1	0	10	7	0	17	104.073	30.5825	629. Deng JJ, Lei MY, Wang CW, Yu T. Misdiagnosis of paragonimiasis as tuberculosis in children: a clinical analysis. Med J West China2009,21(05):725-26. Chinese
630	Diagnosis and treatment of cerebral paragonimiasis in children	2009	2009	Chongqing	Not specified	59	59	0	34	25	Not specified	Not specified	106.558	29.569	630. Zhai X, Xia ZZ, Liang P, Li YL, Zhou YD, Li LS. Diagnosis and treatment of cerebral paragonimiasis in children. 2008:129. Chinese
631	CT manifestations of cerebral paragonimiasis.	2009	2009	Zhejiang	Not specified	30	Not specified	Not specified	18	12	Not specified	Not specified	120.706	27.9996	631. Dong XP. CT manifestations of cerebral paragonimiasis.. J Hebei Med Univ2009,30(04):404-406+391. Chinese
632	Diagnosis and treatment analysis of 15 cases of paragonimiasis with pleural effusion as the main manifestation	2009	2009	Zhejiang	Not specified	15	0	15	9	6	Not specified	Not specified	121.554	29.8272	632. Gu X. Diagnosis and treatment analysis of 15 cases of paragonimiasis with pleural effusion as the main manifestation. Zhejiang Med J2009,31(9):1287-288. Chinese
633	A case of paragonimiasis of the right pectoralis major muscle	2009	2009	Chongqing	Not specified	1	1	0	0	1	Not specified	Not specified	106.558	29.569	633. Li H. A case of paragonimiasis of the right pectoralis major muscle. Radiologic Pract2009,24(3):273-73. Chinese
634	A case of transient central nervous system dysfunction after praziquantel treatment for paragonimiasis.	2009	2002	Sichuan	Not specified	1	1	0	0	1	Not specified	Not specified	104.072	30.583	634. Li L, Jiang CD, Li Y, Duan M. A case of transient central nervous system dysfunction after praziquantel treatment for paragonimiasis.. Parasitoses Infect Dis2009,7(03):171. Chinese
635	A case of intracranial paragonimiasis with haemorrhage	2009	2009	Chongqing	Not specified	1	1	0	1	0	Not specified	Not specified	106.558	29.569	635. Li XY, Shi JT, Lai ZP, Gao BY. A case of intracranial paragonimiasis with haemorrhage. J Third Mil Med Univ2009,31(04):373. Chinese
636	A case report of paragonimiasis presenting as right lower bronchopneumonia	2009	2009	Zhejiang	Not specified	1	1	0	1	0	Not specified	Not specified	120.214	30.2576	636. Li XM, Mao YY, Yao JH. A case report of paragonimiasis presenting as right lower bronchopneumonia. The J Clin Pediat2009,27(01):50. Chinese
637	A report of 2 cases of liver injury caused by Pagumogonimus skrjabini	2009	2009	Chongqing	P. skrjabini	2	1	1	2	0	0	2	106.558	29.569	637. Liu WJ, He W, Gao HW, Zhang XL. A report of 2 cases of liver injury caused by Pagumogonimus skrjabini. Parasitoses Infect Dis2009,7(03):174-75. Chinese
638	A case of paragonimiasis with plasmacytosis	2009	2009	Chongqing	Not specified	1	1	0	1	0	Not specified	Not specified	106.558	29.569	638. Liu Y. A case of paragonimiasis with plasmacytosis. Chongqing Med J2009,38(22):2904. Chinese
639	CT and MRI manifestations of acute stage of paragonimiasis encephalopathy	2009	2009	Sichuan	Not specified	9	9	0	6	3	Not specified	Not specified	107.476	31.2158	639. Liu ZZ, Zhang LS. CT and MRI manifestations of acute stage of paragonimiasis encephalopathy. J North Sichuan Med Coll2009,24(06):580-82. Chinese
640	Two cases of paragonimiasis of the lungs	2009	2009	Shanghai	Not specified	2	0	2	0	2	Not specified	Not specified	121.481	31.2374	640. Lu JJ, Rui ZH, Ren T, Liang YJ. Two cases of paragonimiasis of the lungs. J Clin Pulm Med2009,14(06):781. Chinese
641	A case report of tuberculosis combined with paragonimiasis	2009	2009	Chongqing	Not specified	1	0	1	0	1	Not specified	Not specified	106.558	29.569	641. Lv SY. A case report of tuberculosis combined with paragonimiasis. Chongqing Med J2009,38(02):244-45. Chinese
642	A case of paragonimiasis	2009	2009	Guangdong	Not specified	1	0	1	1	0	Not specified	Not specified	113.272	23.1385	642. Ma J, Zou MC, Liu M, Cai SX. A case of paragonimiasis. J South Med Univ2009,29(08):1761. Chinese
643	Differences in clinical manifestations of liver disease caused by Paragonimus westerman and Pagumogonimus skrjabini(Sichuan type)	2009	2009	Zhejiang	Not specified	2	Not specified	Not specified	Not specified	Not specified	Not specified	Not specified	120.706	27.9996	643. Shao XY, Liu MD, Hong JL. Differences in clinical manifestations of liver disease caused by Paragonimus westerman and Pagumogonimus skrjabini(Sichuan type). Chin J Clin Infect Dis2009,2(4):250-251. Chinese
644	Regression and long-term follow-up of 34 patients with liver-type paragonimiasis.	2009	2009	Zhejiang	P. westermani	34	Not specified	Not specified	26	9	Not specified	Not specified	120.706	27.9996	644. Shao XY, Liu MD, Hong JL. Regression and long-term follow-up of 34 patients with liver-type paragonimiasis.. Chin J Zoonoses2009,25(06):609-610. Chinese
645	A case of paragonimiasis with severe abdominal pain as its prominent manifestation.	2009	2008	Chongqing	Not specified	1	0	1	1	0	Not specified	Not specified	106.558	29.569	645. Shao XJ, Chen DF, Yan LL, He Y. A case of paragonimiasis with severe abdominal pain as its prominent manifestation.. Chongqing Med J2009,38(06):759. Chinese
646	A case of early misdiagnosis of paragonimiasis as tuberculosis.	2009	2009	Zhejiang	Not specified	1	1	0	1	0	0	1	120.706	27.9996	646. Shi XL, Ye XY, Lin ZD. A case of early misdiagnosis of paragonimiasis as tuberculosis.. Chin J Contemp Pediatr2009,11(05):411-12. Chinese
647	Analysis of a case of paediatric paragonimiasis with multiple plasma cavities combined with constrictive pericarditis.	2009	2009	Sichuan	Not specified	1	1	0	1	0	Not specified	Not specified	105.449	28.8787	647. Wang B, Huang X. Analysis of a case of paediatric paragonimiasis with multiple plasma cavities combined with constrictive pericarditis.. Chin J Misdiagn2009,9(07):1744-745. Chinese
648	Analysis of clinical manifestations and causes of misdiagnosis of civet Pagumogonimus skrjabini in South Sichuan region.	2009	2003-2007	Sichuan	Not specified	38	Not specified	Not specified	Not specified	Not specified	Not specified	Not specified	105.449	28.8787	648. Wang GX, Chen WB, Wang M, Mao YY, She JP. Analysis of clinical manifestations and causes of misdiagnosis of civet Pagumogonimus skrjabini in South Sichuan region.. 2008:95-96. Chinese
649	Clinical diagnosis and treatment results of 4 cases of cerebral paragonimiasis	2009	2009	Zhejiang	Not specified	4	Not specified	Not specified	1	3	Not specified	Not specified	121.63	29.8676	649. Wang HF, Xie GM, Miu GS, Chen F. Clinical diagnosis and treatment results of 4 cases of cerebral paragonimiasis. Zhejiang J Prevent Med2009,21(09):87+89. Chinese
650	Analysis of 78 cases of cerebral parasitic disease	2009	2003-2008	Shanghai	Not specified	78	Not specified	Not specified	52	26	Not specified	Not specified	121.481	31.2374	650. Wang SM, Yang FF, Huang YX, Shi GF, Weng XH. Analysis of 78 cases of cerebral parasitic disease. Chin J Parasistic Dis2009,27(03):245-48. Chinese
651	Clinical analysis of 19 cases of pleural effusion caused by paragonimiasis.	2009	2005-2008	Guizhou	Not specified	19	Not specified	Not specified	13	6	4	15	106.639	26.6569	651. Xi XL. Clinical analysis of 19 cases of pleural effusion caused by paragonimiasis.. Clin Focus2009,24(11):916. Chinese
652	One case of organic haemothorax caused by paragonimiasis	2009	2008	Guizhou	Not specified	1	0	1	1	0	Not specified	Not specified	106.639	26.6569	652. Xi XL, Liu W, Hu X. One case of organic haemothorax caused by paragonimiasis. J Third Mil Med Univ2009,31(09):846+849. Chinese
653	Misdiagnosis of paragonimiasis as malignant tumour in 3 cases	2009	2009	Fujian	Not specified	3	2	1	2	1	1	1	119.305	26.0809	653. Xu LJ, Hu Y, Li YS, Lou HQ, Sheng XS. Misdiagnosis of paragonimiasis as malignant tumour in 3 cases. Chin J Zoonoses2009,25(02):202-203. Chinese
654	Eosinophilic lipomatosis associated with Paragonimus westerman infection 1 case	2009	2007	Chongqing	P. westermani	1	1	0	0	1	Not specified	Not specified	106.558	29.569	654. Yan J, Yang XC, Hao F, Ye QY. Eosinophilic lipomatosis associated with Paragonimus westerman infection 1 case. J Clin Dermatol2009,38(08):531-32. Chinese
655	A case report of paragonimiasis of the liver	2009	2009	Sichuan	Not specified	1	0	1	0	1	Not specified	Not specified	104.073	30.5825	655. Ys H, Li N, Zhou Y, Ye DY. A case report of paragonimiasis of the liver. Chin J Bases Clin in Gen Surg2009,16(09):697. Chinese
656	Chest CT diagnosis of paragonimiasis	2009	2009	Zhejiang	Not specified	42	Not specified	Not specified	Not specified	Not specified	Not specified	Not specified	120.213	30.2536	656. Zhang ZJ, Zhu XZ, Chen WQ. Chest CT diagnosis of paragonimiasis. Chin J Primary Med Pharm2009,16(11):2078-2079. Chinese
657	Clinical analysis of 10 cases of paragonimiasis	2009	2009	Henan	Not specified	10	10	0	7	3	0	10	113.63	34.7556	657. Zhou JW. Clinical analysis of 10 cases of paragonimiasis. Henan J Prevent Med2009,20(03):241-42. Chinese
658	CT diagnosis of lung-type paragonimiasis	2009	2009	Zhejiang	Not specified	16	Not specified	Not specified	12	4	Not specified	Not specified	120.213	30.2536	658. Zhou YF, Hong JL, Xu CY, Wu AR, Zeng QJ, Fang BD. CT diagnosis of lung-type paragonimiasis. Chin J Zoonoses2009,25(08):819-21. Chinese
659	Chest CT manifestations of patients with paragonimiasis in different clinical periods and their clinical significance.	2009	2000-2007	Shanghai	Not specified	48	Not specified	Not specified	30	18	Not specified	Not specified	121.481	31.2374	659. Zhu XH, You ZQ, Ma J. Chest CT manifestations of patients with paragonimiasis in different clinical periods and their clinical significance.. Chin J Tubere Respir Dis2009,32(10):744-47. Chinese
660	Analysis of 42 cases of tuberculosis combined with paragonimiasis.	2009	1998-2008	Zhejiang	Not specified	42	Not specified	Not specified	24	18	13	29	121.63	29.8676	660. Zhu YY, Ye CJ, Fang Q, Zhang L. Analysis of 42 cases of tuberculosis combined with paragonimiasis.. The J Pract Med2009,25(12):2041-2043. Chinese
661	Two cases of paragonimiasis	2010	2010	Shanghai	Not specified	2	Not specified	Not specified	Not specified	Not specified	Not specified	Not specified	121.481	31.2374	661. Chen JH, Shu Z. Two cases of paragonimiasis. Chin J Pract Chin Modern Med2010(5). Chinese
662	A case report of concurrent infection with paragonimid hepaticum and paragonimiasis	2010	2008	Zhejiang	Not specified	1	0	1	1	0	Not specified	Not specified	121.63	29.8676	662. Shan LH, Zhang XS, TangYW. A case report of concurrent infection with paragonimid hepaticum and paragonimiasis. Zhejiang Clin Med J2010,12(10):1114-115. Chinese
663	Three cases of multiple plasma cavities in children caused by paragonimid coelicolor	2010	2010	Hubei	Not specified	3	3	0	3	0	Not specified	Not specified	114.315	30.5974	663. Du YQ, Fan ZL, Ren DM, Zhang YQ, Liu Y. Three cases of multiple plasma cavities in children caused by paragonimid coelicolor. J Pathogen Biol2010,5(09):723-24. Chinese
664	A case report of spontaneous pneumothorax caused by paragonimiasis	2010	2010	Zhejiang	Not specified	1	0	1	0	1	Not specified	Not specified	121.63	29.8676	664. Geng DD, Sun SF, Deng ZC. A case report of spontaneous pneumothorax caused by paragonimiasis. J Clin Pulm Med2010,15(11):1601. Chinese
665	A case of cerebro-thoracic paragonimiasis	2010	2009	Sichuan	Not specified	1	0	1	1	0	Not specified	Not specified	103.77	29.5594	665. Guan J. A case of cerebro-thoracic paragonimiasis. Chin J Radiol2010,44(11):1212. Chinese
666	Clinical analysis of 16 cases of paragonimiasis in children	2010	2001	Chongqing	Not specified	16	16	0	12	4	3	13	106.558	29.569	666. He ZM, Liao W, Long T, Zhao CM. Clinical analysis of 16 cases of paragonimiasis in children. Laser J2010,31(02):91-92. Chinese
667	Imaging analysis of paragonimiasis	2010	2005-2008	Sichuan	Not specified	17	Not specified	Not specified	10	7	Not specified	Not specified	104.653	28.7585	667. Huang Y, Qiu LH, Xia YP, Zhu J, Cao YY, Ao YS. Imaging analysis of paragonimiasis. J Pract Med Imaging2010,11(01):9-11. Chinese
668	Nursing care of a patient with opportunistic haemothorax caused by paragonimiasis	2010	2010	Guizhou	Not specified	1	0	1	1	0	Not specified	Not specified	106.639	26.6569	668. Li J, Xi XL, Jiang RH. Nursing care of a patient with opportunistic haemothorax caused by paragonimiasis. J Nurs Training2010,25(02):192-93. Chinese
669	Clinical analysis of 62 cases of paragonimiasis	2010	2010	Sichuan	Not specified	62	Not specified	Not specified	42	20	Not specified	Not specified	104.072	30.583	669. Li L, Wang RK, Jiang CD, Duan M. Clinical analysis of 62 cases of paragonimiasis. Parasitoses Infect Dis2010,8(03):166-68. Chinese
670	Analysis of 199 cases of misdiagnosis of paragonimiasis	2010	2010	Sichuan	Not specified	296	Not specified	Not specified	Not specified	Not specified	Not specified	Not specified	104.072	30.583	670. Li Y, Sun L, Chen C. Analysis of 199 cases of misdiagnosis of paragonimiasis. Parasitoses Infect Dis2010,8(01):46-48. Chinese
671	A case report of misdiagnosis of paragonimiasis as tuberculosis	2010	2010	Hubei	Not specified	1	0	1	1	0	Not specified	Not specified	109.486	30.3014	671. Liu E, Yin XX. A case report of misdiagnosis of paragonimiasis as tuberculosis. Clin Misdiagn Misther2010,23(S1):27. Chinese
672	A case of misdiagnosis of paragonimiasis combined with bilateral pleural and pericardial effusion	2010	2010	Beijing	Not specified	1	1	0	0	1	Not specified	Not specified	116.41	39.914	672. Liu YZ, Yuan Y, Zhang YL. A case of misdiagnosis of paragonimiasis combined with bilateral pleural and pericardial effusion. Chin J Pediatr2010,48(5):396-97. Chinese
673	Analysis, investigation and follow-up of 21 cases of misdiagnosis of imported paragonimiasis in children	2010	2010	Liaoning	Not specified	21	21	0	7	14	Not specified	Not specified	124.189	40.0104	673. Pan YN, Zhang YG. Analysis, investigation and follow-up of 21 cases of misdiagnosis of imported paragonimiasis in children. China Healthc Innov2010,5(23):50+36. Chinese
674	A case of Paragonimid granuloma invading the spinal canal.	2010	2009	Chongqing	Not specified	1	1	0	1	0	Not specified	Not specified	106.558	29.569	674. Qin Y, Cai JH. A case of Paragonimid granuloma invading the spinal canal.. Chin J Radiol2010,44(8):896-96. Chinese
675	Analysis of 32 cases of misdiagnosis of Paragonimus westerman in children	2010	1995-2008	Zhejiang	P. westermani	32	Not specified	Not specified	22	10	Not specified	Not specified	121.554	29.8272	675. Wu CH, Xu FF. Analysis of 32 cases of misdiagnosis of Paragonimus westerman in children. Chin J Rural Med Pharm2010,17(04):52. Chinese
676	Misdiagnosis and analysis of 7 cases of paediatric Paragonimus westerman	2010	2003-2008	Zhejiang	P. westermani	7	7	0	6	1	Not specified	Not specified	120.706	28.0953	676. Wu NH. Misdiagnosis and analysis of 7 cases of paediatric Paragonimus westerman. Chin J Rural Med Pharm2010,17(01):51. Chinese
677	Nursing care of a case of orbital cutaneous paragonimiasis	2010	2009	Hubei	Not specified	1	1	0	1	0	Not specified	Not specified	112.248	30.3412	677. Wu QC, Li GQ. Nursing care of a case of orbital cutaneous paragonimiasis. Chin J Misdiagn2010,10(35):8768. Chinese
678	Report of 2 cases of cerebral paragonimiasis and review of the literature	2010	2010	Jiangsu	Not specified	2	1	1	1	1	Not specified	Not specified	118.803	32.0624	678. Wu W, Huang YX. Report of 2 cases of cerebral paragonimiasis and review of the literature. Chin J Schistosomiasis Control 2010,22(06):619-21. Chinese
679	A case of eosinophilia syndrome caused by Paragonimus westerman infection	2010	2010	Jiangsu	P. westermani	1	1	0	1	0	0	1	118.803	32.0624	679. Wu W, Huang YX. A case of eosinophilia syndrome caused by Paragonimus westerman infection. Chin J Schistosomiasis Control 2010,22(02):173. Chinese
680	Lessons of diagnosis and treatment of paragonimiasis with multiple organ damage as the main manifestation and literature review	2010	2010	Chongqing	Not specified	1	1	0	0	1	0	1	106.558	29.569	680. Yao YX, Liu Y, Cao YL, Zou SQ. Lessons of diagnosis and treatment of paragonimiasis with multiple organ damage as the main manifestation and literature review. Chin Med Guidelines2010,8(34):131-132. Chinese
681	MRI presentation of Paragonimid encephalopathy	2010	2010	Zhejiang	Not specified	2	2	0	2	0	Not specified	Not specified	120.76	30.7544	681. Zhang WQ, Chen Y, Sun JH. MRI presentation of Paragonimid encephalopathy. J Diagnostic Imaging Interventional Radiol2010,19(01):21-22. Chinese
682	Analysis of a case of misdiagnosis and mistreatment of paragonimiasis.	2010	2010	Shannxi	Not specified	1	0	1	1	0	Not specified	Not specified	108.948	34.3477	682. Zhao HX, Zhang LY. Analysis of a case of misdiagnosis and mistreatment of paragonimiasis.. Clin Misdiagn Misther2010,23(05):470. Chinese
683	Clinical analysis of 9 cases of multiple plasma lumen effusion and Paragonimid encephalopathy caused by paragonimid boydii infection	2010	2000-2008	Zhejiang	Not specified	9	9	0	8	1	Not specified	Not specified	120.706	27.9996	683. Zhen YM, Zhang HL, Li CC. Clinical analysis of 9 cases of multiple plasma lumen effusion and Paragonimid encephalopathy caused by paragonimid boydii infection. Chin Gen Pract2010,13(04):443-45. Chinese
684	Nursing care of a case of cerebral paragonimiasis in a child	2010	2010	Chongqing	P. westermani	1	1	0	1	0	0	1	106.558	29.569	684. Zhou J, Zhang P. Nursing care of a case of cerebral paragonimiasis in a child. Nurs Pract Res2010,7(03):126-27. Chinese
685	1 case of paragonimiasis of the liver	2011	2011	Fujian	Not specified	1	0	1	0	1	Not specified	Not specified	117.656	24.521	685. Chen H, Wang KJ, Wu WQ. 1 case of paragonimiasis of the liver. J Chin Clin Med Imaging2011,22(02):148-49. Chinese
686	Analysis of a significant increase of lactate dehydrogenase in pleural effusion of a patient with paragonimiasis: with two case reports	2011	2011	Chongqing	Not specified	2	0	2	2	0	Not specified	Not specified	106.558	29.569	686. Chen XM, Meng X, Wang X. Analysis of a significant increase of lactate dehydrogenase in pleural effusion of a patient with paragonimiasis: with two case reports. J Clin Pulm Med2011,16(10):1647. Chinese
687	Surgical treatment of acute haematomatous Paragonimid encephalopathy in children	2011	2011	Chongqing	Not specified	16	Not specified	Not specified	Not specified	Not specified	Not specified	Not specified	106.558	29.569	687. Zhai X, Liang P, Xia ZZ. Surgical treatment of acute haematomatous Paragonimid encephalopathy in children. Chin J Pediatr Surg2011,32(12):884-86. Chinese
688	A retrospective analysis of 39 cases of paragonimiasis in children.	2011	2008-2010	Chongqing	Not specified	39	39	0	25	14	4	35	106.558	29.569	688. Guo M, Wang W, Jiang JY. A retrospective analysis of 39 cases of paragonimiasis in children.. Chin J Parasistic Dis2011,29(04):251-53. Chinese
689	A case of paragonimiasis combined with trichinellosis.	2011	2010	Guangdong	Not specified	1	1	0	1	0	Not specified	Not specified	114.067	22.5474	689. He C, Li YG, Xu XF, Zhong D. A case of paragonimiasis combined with trichinellosis.. Guangdong Med J2011,32(12):1550. Chinese
690	Clinical analysis of 38 cases of cerebral paragonimiasis	2011	2011	Chongqing	P. skrjabini	38	38	0	31	7	Not specified	Not specified	106.558	29.569	690. Hou CY, Li M. Clinical analysis of 38 cases of cerebral paragonimiasis. J Third Mil Med Univ2011,33(02):214-15. Chinese
691	MRI diagnosis and differential diagnosis of Schistosoma cerebralis and Schistosoma cerebralis	2011	2011	Chongqing	Not specified	10	0	10	6	4	Not specified	Not specified	106.558	29.569	691. Li CM, Wang J, Chen K, Bai L, Xie B. MRI diagnosis and differential diagnosis of Schistosoma cerebralis and Schistosoma cerebralis. Prog Mod Biomed2011,11(19):3697-699. Chinese
692	Surgical treatment of paediatric paragonimiasis pericarditis	2011	2000-2009	Chongqing	Not specified	54	Not specified	Not specified	Not specified	Not specified	Not specified	Not specified	106.558	29.569	692. Li HB, Wu C, Pan ZX. Surgical treatment of paediatric paragonimiasis pericarditis. Chin J Pediatr Surg2011,32(5):339-41. Chinese
693	Analysis of 10 cases of misdiagnosis of concurrent paragonimiasis	2011	1991	Henan	Not specified	11	Not specified	Not specified	Not specified	Not specified	Not specified	Not specified	113.053	34.4611	693. Li S, Li ZQ. Analysis of 10 cases of misdiagnosis of concurrent paragonimiasis. J Clin Med2011,31(06):117-18. Chinese
694	A case of pneumothorax and pleural effusion caused by paragonimiasis.	2011	2011	Guangdong	Not specified	1	0	1	1	0	Not specified	Not specified	113.272	23.1385	694. Lin JS, Huang XY, Li X. A case of pneumothorax and pleural effusion caused by paragonimiasis.. Chin J Tubere Respir Dis2011,34(10):792-93. Chinese
695	Misdiagnosis of paragonimiasis infection	2011	2011	Guizhou	Not specified	1	0	1	1	0	Not specified	Not specified	107.037	27.7319	695. Liu L, Yan R, Liu H, He LF. Misdiagnosis of paragonimiasis infection. Chin J Clin Lab Sci2011,29(05):399. Chinese
696	Clinical analysis of 38 cases of paragonimiasis	2011	2011	Zhejiang	Not specified	38	Not specified	Not specified	26	12	Not specified	Not specified	120.706	28.0953	696. Pan JZ, Huang YQ, Hong JL, Hu ZH. Clinical analysis of 38 cases of paragonimiasis. Zhejiang J Prevent Med2011,23(01):49+54. Chinese
697	Analysis of the causes of misdiagnosis of paragonimiasis as tuberculosis	2011	2005-2011	Chongqing	Not specified	15	0	15	9	6	0	8	106.558	29.569	697. Song YY, Zhou LC, Sun QZ. Analysis of the causes of misdiagnosis of paragonimiasis as tuberculosis. J Med Forum2011,32(15):22-23+26. Chinese
698	CT and MRI characteristics of liver damage in paragonimid coelicolor	2011	2011	Zhejiang	Not specified	18	Not specified	Not specified	13	5	Not specified	Not specified	119.932	28.4748	698. Su JL, Ji JS, Zhou LM, Wang ZF, Zhang WW, Lu CY. CT and MRI characteristics of liver damage in paragonimid coelicolor. Chin J Zoonoses2011,27(08):757-60. Chinese
699	Discussion on the causes of misdiagnosis of paragonimiasis	2011	2011	Shannxi	Not specified	3	1	2	3	0	Not specified	Not specified	109.924	33.8808	699. Wang ZN, Zhan ZM, Ni GS. Discussion on the causes of misdiagnosis of paragonimiasis. Clin Misdiagn Misther2011,24(09):41-42. Chinese
700	CT manifestations and differential diagnosis of cerebral paragonimiasis	2011	2011	Chongqing	Not specified	19	Not specified	Not specified	Not specified	Not specified	Not specified	Not specified	106.558	29.569	700. Luo HX, Liu H, Yao W, Wang ZL. CT manifestations and differential diagnosis of cerebral paragonimiasis. Med Inform2011,24(4):266-67. Chinese
701	Diagnosis and treatment of 65 cases of cerebral paragonimiasis	2011	2011	Sichuan	Not specified	65	65	0	45	20	0	65	104.653	28.7585	701. Yang AQ. Diagnosis and treatment of 65 cases of cerebral paragonimiasis. SCSA2011,32(02):193-94. Chinese
702	Analysis of 22 cases of misdiagnosis of paragonimiasis	2011	2011	Henan	Not specified	22	Not specified	Not specified	16	6	Not specified	Not specified	112.607	35.0753	702. Yang CY，Han Y. Analysis of 22 cases of misdiagnosis of paragonimiasis. Journal Chinese Practical Diagnosis Therapy2011,25(04):406-407. Chinese
703	A case of Paragonimid encephalopathy combined with cerebral haemorrhage epilepsy	2011	2009	Hunan	Not specified	1	Not specified	Not specified	Not specified	Not specified	Not specified	Not specified	112.937	28.2486	703. Zhang lT，Fan XJ. A case of Paragonimid encephalopathy combined with cerebral haemorrhage epilepsy. J. Med. Intell.2011,24(4):129-29. Chinese
704	A case of Paragonimus infection caused by paragonimus eggs detected in sputum	2011	2009	Beijing	P. westermani	1	0	1	1	0	0	1	116.41	39.914	704. Zhou Y，Wang F，Zhao XY，Qi ZQ ，Li SG，Feng Ml . A case of Paragonimus infection caused by paragonimus eggs detected in sputum. J TROP MED2011,11(12):1466-468. Chinese
705	Report of 2 cases of atypical liver paragonimiasis	2011	2011	Beijing	Not specified	2	0	2	2	0	Not specified	Not specified	116.41	39.914	705. Zhou Y，Wang F，Zhao XY，Qi ZQ ，Li SG，Feng Ml . Report of 2 cases of atypical liver paragonimiasis. J TROP MED2011,11(12):1466-468+1480. Chinese
706	MRI diagnosis of Paragonimid encephalopathy in children	2012	2012	Chongqing	Not specified	23	23	0	16	7	Not specified	Not specified	106.558	29.569	706. Gao YL,Cai LH. MRI diagnosis of Paragonimid encephalopathy in children. J Clin Radiol2012,31(11):1610-612. Chinese
707	Diagnosis and treatment analysis of 30 cases of paragonimiasis	2012	2012	Zhejiang	Not specified	30	0	30	8	22	Not specified	Not specified	121.63	29.8676	707. Ge T,Wu HC. Diagnosis and treatment analysis of 30 cases of paragonimiasis. Mod Pract Med2012,24(04):382-83 Chinese
708	A case of paragonimiasis cerebral combined with subcutaneous nodule of eyebrow arch surgically removed.	2012	2009	Hubei	Not specified	1	1	0	1	0	0	1	112.248	30.3412	708. Hu SQ,Zhu LP. A case of paragonimiasis cerebral combined with subcutaneous nodule of eyebrow arch surgically removed.. Chin J Ocular Trauma Occup Eye Dis2012,34(9):719-20. Chinese
709	38 cases of multiple plasmacytoma in children	2012	2000-2011	Zhejiang	Not specified	38	38	0	24	14	Not specified	Not specified	120.706	27.9996	709. Li HY,Zhang HL,Dong L. 38 cases of multiple plasmacytoma in children. Chin. J. Appl. Clin. Pediatr2012,27(16):1261-263. Chinese
710	Report of a case of subcutaneous infection with Pagumogonimus skrjabini in an adult	2012	2011	Yunnan	P. skrjabini	1	0	1	0	1	0	1	100.306	25.684	710. Li WX,Li QC. Report of a case of subcutaneous infection with Pagumogonimus skrjabini in an adult. J. Trop. Dis. Parasitol.2012,10(01):58. Chinese
711	Misdiagnosis of paragonimiasis as acute appendicitis: a case analysis	2012	2009	Beijing	Not specified	1	0	1	0	1	Not specified	Not specified	116.41	39.914	711. Liu Y,Si YM,Zhang Y. Misdiagnosis of paragonimiasis as acute appendicitis: a case analysis. Chin. J. Misdiagn.2012,12(13):3198. Chinese
712	Misdiagnosis of tuberculosis in a case of paragonimiasis	2012	2011	Hubei	Not specified	1	1	0	1	0	0	1	110.81	32.6351	712. Liu ZJ,Cao DW. Misdiagnosis of tuberculosis in a case of paragonimiasis. Chin. J. Antituberc.2012,34(07):477. Chinese
713	A case of paragonimiasis of the liver	2012	2011	Sichuan	Not specified	1	0	1	0	1	Not specified	Not specified	104.073	30.5825	713. Luo J, Zhang N ,Yan H, Hao F. A case of paragonimiasis of the liver. Chin J Dermatovenereol2012,26(10):924-25 Chinese
714	A case of cutaneous nodular paragonimiasis	2012	2012	Chongqing	Not specified	1	1	0	1	0	Not specified	Not specified	106.558	29.569	714. Luo J,Zhang l,Yan C,Hao F. A case of cutaneous nodular paragonimiasis. Chin J Dermatovenereol2012,26(10):924-25. Chinese
715	A case report of paragonimiasis with pleural effusion as the main manifestation	2012	2011	Hubei	Not specified	1	0	1	1	0	Not specified	Not specified	111.298	30.6984	715. Penv XG,Gao BL,Zhou W,Chen SX. A case report of paragonimiasis with pleural effusion as the main manifestation. Tianjin Med J2012,40(11):1106+1185. Chinese
716	Analysis of 11 cases of misdiagnosis of paragonimiasis	2012	2012	Guizhou	Not specified	11	Not specified	Not specified	10	1	2	8	106.639	26.6569	716. Ruan SS. Analysis of 11 cases of misdiagnosis of paragonimiasis. JCPM2012,17(02):365. Chinese
717	A case report of misdiagnosis of paragonimiasis as tuberculous pleurisy	2012	2012	Jiangsu	Not specified	1	0	1	1	0	Not specified	Not specified	119.433	32.1957	717. Sang YY. A case report of misdiagnosis of paragonimiasis as tuberculous pleurisy. Chin Community Doctors2012,14(24):245. Chinese
718	Clinical analysis of misdiagnosis of paediatric paragonimiasis	2012	2012	Jiangsu	P. westermani	1	1	0	1	0	0	1	118.8	32.0627	718. Shen X,You XH,Zhou XY. Clinical analysis of misdiagnosis of paediatric paragonimiasis. Jiangsu Med J2012,38(19):2357-358. Chinese
719	A case of unexplained anaemia, pleural and abdominal effusion and pneumothorax diagnosed as paragonimiasis.	2012	2011	Hubei	Not specified	1	0	1	1	0	Not specified	Not specified	111.298	30.6984	719. Tan HH,Liu DQ. A case of unexplained anaemia, pleural and abdominal effusion and pneumothorax diagnosed as paragonimiasis.. Clin Focus2012,27(10):911-12. Chinese
720	Preliminary study on the source of paragonimiasis in Weixin County, Yunnan--analysis of 24 cases	2012	2008-2011	Yunnan	Not specified	24	Not specified	Not specified	Not specified	Not specified	Not specified	Not specified	105.058	27.8541	720. Wang GX,Huang YQ,Chen WB,Yu JL,Wang M,Mao YY. Preliminary study on the source of paragonimiasis in Weixin County, Yunnan--analysis of 24 cases. 2012:83. Chinese
721	Nursing care of surgical treatment of paediatric paragonimiasis pericarditis	2012	2000-2009	Chongqing	Not specified	54	54	0	33	21	Not specified	Not specified	106.558	29.569	721. Wang Hl. Nursing care of surgical treatment of paediatric paragonimiasis pericarditis. Chin J Pract Nurs2012,28(8):51-53. Chinese
722	A case of misdiagnosis of paragonimiasis as septic pleural effusion	2012	2012	Hubei	Not specified	1	0	1	1	0	1	0	114.31	30.5985	722. Wang P,Yang SR,Zeng YL. A case of misdiagnosis of paragonimiasis as septic pleural effusion. JCPM2012,17(02):369. Chinese
723	Diagnosis and treatment analysis and literature review of 3 cases of multiple pleural effusions caused by paragonimiasis infection in children	2012	2010-2011	Hubei	Not specified	3	3	0	1	2	0	3	114.31	30.5985	723. Wang YY,Liang Z,Liu LY,Chen JN,Xu YL,Jiang Y. Diagnosis and treatment analysis and literature review of 3 cases of multiple pleural effusions caused by paragonimiasis infection in children. Med J Wuhan Univ2012,33(02):235-37. Chinese
724	A case of paragonimiasis with massive pericardial effusion as the first manifestation	2012	2011	Jiangsu	Not specified	1	0	1	1	0	Not specified	Not specified	120.982	31.3943	724. Xie ZY,Zhou GX,Bai Y. A case of paragonimiasis with massive pericardial effusion as the first manifestation. Pract J Cardiac Cereb Pneum Vasc Dis2012,20(10):1740. Chinese
725	Analysis of 85 cases of paragonimiasis in Guizhou Province	2012	2012	Guizhou	Not specified	85	Not specified	Not specified	67	18	Not specified	Not specified	106.755	26.6076	725. Xu LN,Tang LN,Lu LD,Liu D,Huang YT,Wu ML. Analysis of 85 cases of paragonimiasis in Guizhou Province. Mod. Prev. Med2012,39(01):150-151. Chinese
726	Clinical analysis of 26 cases of paragonimiasis mainly with pleural effusion	2012	2012	Zhejiang	Not specified	26	0	26	17	9	Not specified	Not specified	121.63	29.8676	726. Xuan YY,Chu JG,Li GX. Clinical analysis of 26 cases of paragonimiasis mainly with pleural effusion. Zhejiang J Prevent Med2012,24(02):38-39. Chinese
727	12 cases of pleural effusion in children with paragonimid japonicum infection.	2012	2003-2011	Hunan	Not specified	12	12	0	8	4	0	12	112.937	28.2486	727. Yanh GX,Yi WL,Zeng DB,Wang JH,Liu PB. 12 cases of pleural effusion in children with paragonimid japonicum infection.. The J Pract Me2012,28(14):2419-421. Chinese
728	Clinical analysis of 181 cases of pleural effusion with paragonimid japonicum infection	2012	2012	Sichuan	Not specified	181	Not specified	Not specified	126	55	Not specified	Not specified	104.072	30.583	728. Zhang JR,Zhang XL,Chen L. Clinical analysis of 181 cases of pleural effusion with paragonimid japonicum infection. J Pathogen Biol2012,7(06):483+451. Chinese
729	A case of rare liver paragonimiasis in a paediatric patient	2012	2012	Henan	Not specified	1	1	0	0	1	0	1	113.631	34.7525	729. Zhao W,Yang HY,Wang JX. A case of rare liver paragonimiasis in a paediatric patient. Chin J Pediatr Surg2012,33(5):398-99. Chinese
730	Ultrasound diagnosis of ectopic paragonimiasis	2013	2011-2012	Sichuan	Not specified	44	Not specified	Not specified	26	18	Not specified	Not specified	104.073	30.5825	730. Cai DM,Li YZ,Zhang MZ,Zhang Q,Wan JZ. Ultrasound diagnosis of ectopic paragonimiasis. Chin J Med Imaging Technol2013,29(12):2055-2056. Chinese
731	Analysis of 2 cases of paragonimiasis	2013	2013	Hubei	P. westermani	2	0	2	2	0	Not specified	Not specified	112.248	30.3412	731. Zeng JW,Zhang JH,Ma JP. Analysis of 2 cases of paragonimiasis. Chin J Endemiology2013,32(6):700. Chinese
732	Report of 1 case of paragonimiasis	2013	2011	Shannxi	Not specified	1	0	1	1	0	0	1	108.948	34.3477	732. Chang XL,Zhanv J,Tian JX. Report of 1 case of paragonimiasis. Med J Gen Equip Dept2013,15(03):184-85. Chinese
733	A case of paragonimiasis misdiagnosed as chronic nephritis	2013	2013	Zhejiang	Not specified	1	0	1	0	1	Not specified	Not specified	121.554	29.8272	733. Chen JS. A case of paragonimiasis misdiagnosed as chronic nephritis. Chin Community Doctors2013,15(24):47. Chinese
734	Report of a case of paragonimiasis encephalopathy with polymembranous effusion	2013	2013	Hubei	Not specified	1	1	0	0	1	Not specified	Not specified	110.81	32.6351	734. Cheng HL,Zhang L,Lu JT. Report of a case of paragonimiasis encephalopathy with polymembranous effusion. Shandong Med J2013,53(11):96-98. Chinese
735	Report of a case of intracranial and intraorbital co-infection with paragonimid colonisation	2013	2009	Zhejiang	Not specified	1	0	1	1	0	0	1	118.415	29.1447	735. Dong WJ,Xu BS. Report of a case of intracranial and intraorbital co-infection with paragonimid colonisation. Int. J. Med. Parasit. Dis2013,40(2):110-111. Chinese
736	A case of paragonimiasis ^(18)F-FDG PET-CT imaging and literature review.	2013	2013	Shanghai	Not specified	1	0	1	1	0	0	1	121.481	31.2374	736. Feng F,Xu ZF,Zhang J. A case of paragonimiasis ^(18)F-FDG PET-CT imaging and literature review.. JCPM2013,18(03):449-51. Chinese
737	Chest X-ray analysis of paragonimiasis in a child in Sichuan province	2013	1996-2008	Chongqing	P. skrjabini	26	26	0	17	9	0	26	106.558	29.569	737. Fu Z,Cheng JX. Chest X-ray analysis of paragonimiasis in a child in Sichuan province. Lab Med Clin2013,10(0):85-86. Chinese
738	A case of pleural effusion in paragonimiasis	2013	2013	Hubei	Not specified	1	0	1	1	0	Not specified	Not specified	111.298	30.6984	738. Gong Y,Zhao BJ,Chen SX. A case of pleural effusion in paragonimiasis. Guangdong Med J2013,34(11):1755. Chinese
739	A case of paragonimiasis with multiple plasma lumen effusion as the main manifestation	2013	2013	Chongqing	Not specified	1	0	1	1	0	Not specified	Not specified	106.558	29.569	739. Gimg MS,Wang RQ,Xu WY. A case of paragonimiasis with multiple plasma lumen effusion as the main manifestation. J. Army Med. Univ2013,35(21):2384. Chinese
740	Radiofrequency ablation treatment of hepatic paragonimiasis: a case of clinical care	2013	2011	Beijing	Not specified	1	0	1	1	0	Not specified	Not specified	116.41	39.914	740. Guo Y. Radiofrequency ablation treatment of hepatic paragonimiasis: a case of clinical care. J Qilu Nurs2013,19(04):93. Chinese
741	Investigation report of 36 cases of paragonimiasis	2013	2013	Henan	Not specified	36	Not specified	Not specified	22	14	Not specified	Not specified	112.465	34.6262	741. Guo ZY,Liu Y. Investigation report of 36 cases of paragonimiasis. Mod Dis Control Prev2013,24(03):217-219. Chinese
742	Ultrasonographic manifestations of hepatic paragonimiasis	2013	2013	Sichuan	Not specified	19	0	19	11	8	Not specified	Not specified	104.073	30.5825	742. He BR,Chen YB. Ultrasonographic manifestations of hepatic paragonimiasis. J Clin Ultrasound2013,15(08):574-76. Chinese
743	Clinical analysis of 681 cases of paragonimiasis in children in Chongqing and surrounding areas	2013	2013	Chongqing	Not specified	681	681	0	495	186	Not specified	Not specified	106.558	29.569	743. Li YQ. Clinical analysis of 681 cases of paragonimiasis in children in Chongqing and surrounding areas. J. Chongqing Med. Univ.2013 Chinese
744	Nursing experience of 27 cases of cerebral paragonimiasis	2013	2013	Chongqing	Not specified	27	27	0	21	6	Not specified	Not specified	106.558	29.569	744. Liu F. Nursing experience of 27 cases of cerebral paragonimiasis. J Mod Med Health2013,29(16):2521-522. Chinese
745	A case of paragonimiasis with right-sided pleural fluid	2013	2007	Hunan	Not specified	1	0	1	1	0	Not specified	Not specified	112.937	28.2486	745. Qi JX,Li Y. A case of paragonimiasis with right-sided pleural fluid. Hainan Med. J2013,24(22):3415. Chinese
746	Analysis of a case of misdiagnosis and mistreatment of paediatric paragonimiasis.	2013	2013	Henan	Not specified	1	1	0	0	1	Not specified	Not specified	113.631	34.7525	746. Song GH,Zhang GM. Analysis of a case of misdiagnosis and mistreatment of paediatric paragonimiasis.. Asian Pediatr Case Study2013,1(2):33-35. Chinese
747	Clinical analysis of 136 cases of cerebral paragonimiasis in children	2013	2003-2013	Chongqing	Not specified	136	136	0	106	30	18	118	106.558	29.569	747. Song Y. Clinical analysis of 136 cases of cerebral paragonimiasis in children . J. Chongqing Med. Univ2013 Chinese
748	Nursing experience of a child with brainstem invasion by paragonimiasis	2013	2013	Chongqing	Not specified	1	1	0	1	0	Not specified	Not specified	106.558	29.569	748. Wang Y,Xu LY,Guo JJ. Nursing experience of a child with brainstem invasion by paragonimiasis. J Mod Med Health2013,29(16):2558-559. Chinese
749	Six cases of familial cluster paragonimiasis.	2013	2013	Shanghai	Not specified	6	Not specified	Not specified	Not specified	Not specified	Not specified	Not specified	121.481	31.2374	749. Wu HQ,Xu MJ,Liu KH. Six cases of familial cluster paragonimiasis.. Chin J Infect Dis2013,31(11):683-84. Chinese
750	A case of misdiagnosis of paragonimiasis as pneumonia.	2013	2013	Guangdong	Not specified	1	0	1	0	1	Not specified	Not specified	113.272	23.1385	750. Xie XJ,Hong JJ,Chen WH. A case of misdiagnosis of paragonimiasis as pneumonia.. Mil Med Joint Logist2013,27(11):850. Chinese
751	A clinical case of paragonimiasis.	2013	2013	Beijing	Not specified	1	0	1	1	0	Not specified	Not specified	116.41	39.914	751. Xu X,Ji XL,Su LW. A clinical case of paragonimiasis.. Med J The Chin People's Armed Police Forces2013,24(10):917-18. Chinese
752	A case report of paragonimiasis combined with pyothorax	2013	2013	Hunan	Not specified	1	0	1	0	1	Not specified	Not specified	112.937	28.2486	752. Yang M,Zhou R. A case report of paragonimiasis combined with pyothorax. Jilin Med J2013,34(17):3514. Chinese
753	CT and MRI diagnosis of 4 cases of paragonimiasis encephalopathy in children.	2013	2013	Zhejiang	Not specified	4	4	0	4	0	Not specified	Not specified	120.706	27.9996	753. Zhang H,Zhang WX,Chen W. CT and MRI diagnosis of 4 cases of paragonimiasis encephalopathy in children.. Chin. J. Contemp. Pediatr2013,15(09):791-93. Chinese
754	Clinical analysis of 21 cases of paragonimiasis in children	2013	1998-2012	Zhejiang	Not specified	21	21	0	15	6	Not specified	Not specified	120.706	27.9996	754. Zhang H,Zhang WX,Lin BB. Clinical analysis of 21 cases of paragonimiasis in children. J Med Res2013,42(05):189-91. Chinese
755	Nursing care of a patient with pulmonary fluke combined with clonorchis sinensis liver disease	2013	2013	Beijing	Not specified	1	0	1	0	1	Not specified	Not specified	116.41	39.914	755. Zhang XJ,You LL. Nursing care of a patient with pulmonary fluke combined with clonorchis sinensis liver disease . J Nurs Training2013,28(22):2112-113. Chinese
756	Analysis of clinical characteristics of 24 cases of brain parasitic disease	2013	2004-2011	Chongqing	Not specified	24	Not specified	Not specified	16	8	Not specified	Not specified	106.558	29.569	756. Zhang YH,Xu LS,Xu MH,Yi LH,Zhou C. Analysis of clinical characteristics of 24 cases of brain parasitic disease. Pract J Clin Med2013,10(05):26-28. Chinese
757	MRI diagnosis of cerebral paragonimiasis in children	2014	2011-2013	Sichuan	Not specified	16	16	0	9	7	Not specified	Not specified	105.449	28.8787	757. Chen M,Li F,Han FG,Tang GC,Shu J. MRI diagnosis of cerebral paragonimiasis in children. Chin J Med Imaging Technol2014,30(02):313-14. Chinese
758	A case of rare lumbar and hip paragonimiasis in a child	2014	2013	Henan	Not specified	1	1	0	0	1	Not specified	Not specified	113.631	34.7525	758. Feng Q,Wang JX,Yang HY. A case of rare lumbar and hip paragonimiasis in a child. J. Clin. Pediatr. Sur2014(5):464-64,470. Chinese
759	A case of multiple inflammatory myofibroblastoma in lung and chest cavity	2014	2014	Hubei	Not specified	1	1	0	0	1	Not specified	Not specified	110.81	32.6351	759. Gong XH,Xuan LL,Mu HG. A case of multiple inflammatory myofibroblastoma in lung and chest cavity. J Chin Clin Med Imaging2014,25(07):526-27. Chinese
760	Two cases of intractable paragonimiasis	2014	2014	Hubei	Not specified	2	Not specified	Not specified	Not specified	Not specified	Not specified	Not specified	114.315	30.5974	760. Hu Y,Zhen X,Jie SH，Yang DL. Two cases of intractable paragonimiasis. Chin J Infect Dis2014,32(5):311-12. Chinese
761	A case of paragonimiasis	2014	2014	Jiangsu	Not specified	1	Not specified	Not specified	Not specified	Not specified	Not specified	Not specified	118.8	32.0627	761. Huang DY,Li Q,Qi X. A case of paragonimiasis. Jiangsu Medical Journal2014,40(16):1971-972. Chinese
762	Clinical analysis of 60 cases of Paragonimus westerman	2014	2014	Zhejiang	P. westermani	60	Not specified	Not specified	38	22	Not specified	Not specified	120.706	28.0953	762. Huang YQ,Hong JL,Hu ZH，Pan JZ. Clinical analysis of 60 cases of Paragonimus westerman. Chin J Rural Med Pharm2014,21(12):33-34. Chinese
763	A case of paragonimiasis encephalopathy combined with cerebral haemorrhage	2014	2014	Hubei	Not specified	1	1	0	1	0	Not specified	Not specified	108.944	30.2997	763. Li DQ,Wu QK. A case of paragonimiasis encephalopathy combined with cerebral haemorrhage. Radiologic Pract2014,29(10):1236-237. Chinese
764	Misdiagnosis of paragonimiasis as pulmonary cyst combined with infection in a case	2014	2014	Guangdong	Not specified	1	0	1	1	0	Not specified	Not specified	113.272	23.1385	764. Li YQ,Li ZX,Lin M，Wei LK. Misdiagnosis of paragonimiasis as pulmonary cyst combined with infection in a case. The J Pract Med2014,30(01):147. Chinese
765	Diagnosis and treatment of a case of paragonimiasis with fracture and pleural effusion.	2014	2014	Chongqing	Not specified	1	1	0	1	0	Not specified	Not specified	106.558	29.569	765. Liu HY,Liu GR. Diagnosis and treatment of a case of paragonimiasis with fracture and pleural effusion.. Hainan Med. J2014,25(20):3102-103. Chinese
766	A case of Pagumogonimus skrjabini in Dali Prefecture, Yunnan Province, China.	2014	2014	Yunnan	P. skrjabini	5	1	0	4	1	Not specified	Not specified	100.306	25.684	766. Ma GY,Yang DM. A case of Pagumogonimus skrjabini in Dali Prefecture, Yunnan Province, China.. Parasitoses Infect. Dis2014,12(02):110-11. Chinese
767	A case of paragonimid japonicum in the clinical treatment of paragonimiasis.	2014	2014	Chongqing	Not specified	1	0	1	1	0	0	1	106.558	29.569	767. Wang M. A case of paragonimid japonicum in the clinical treatment of paragonimiasis.. J Mod Med Health2014,30(11):1759-760. Chinese
768	Pharmacological service of a patient with paragonimiasis infection after renal transplantation.	2014	2014	Shanghai	Not specified	1	0	1	1	0	Not specified	Not specified	121.481	31.2374	768. Wen Y，Fang J，He J，Chen WS. Pharmacological service of a patient with paragonimiasis infection after renal transplantation.. Pharm. Care Res2014,14(02):97-100. Chinese
769	A case of infected intracranial aneurysm caused by paragonimiasis	2014	2014	Chongqing	Not specified	1	1	0	1	0	Not specified	Not specified	106.558	29.569	769. Wu XX,Liang P,Zhou YD，Li LS，. A case of infected intracranial aneurysm caused by paragonimiasis. J. Army Med. Univ2014,36(24):2480+2484. Chinese
770	Misdiagnosis of paragonimiasis as tuberculous pleurisy.	2014	2014	Beijing	Not specified	1	0	1	1	0	0	1	116.41	39.914	770. Zhang Y,Zhang JP,Gao HM，Chen W L. Misdiagnosis of paragonimiasis as tuberculous pleurisy.. Chin J Disaster Med2014,2(06):351-352. Chinese
771	A case of hepatoparagonimiasis misdiagnosed as hepatocellular carcinoma with multiple abdominal metastases	2014	2014	Sichuan	Not specified	1	0	1	0	1	Not specified	Not specified	104.073	30.5825	771. Zhao HH,Ma P. A case of hepatoparagonimiasis misdiagnosed as hepatocellular carcinoma with multiple abdominal metastases. Chin J Hepatol2014,22(4):309-10. Chinese
772	15 cases of misdiagnosis of paragonimiasis	2014	2014	Sichuan	Not specified	15	0	15	15	0	Not specified	Not specified	103.77	29.5594	772. Zhou JL，Zhang XF，Wang B，Zhang JW，Chen XB. 15 cases of misdiagnosis of paragonimiasis. Clin Misdiagn Misther2014,27(05):9-10. Chinese
773	paragonimiasis with eosinophilia and pleural effusion as the main manifestations.	2015	2015	Hunan	Not specified	1	0	1	1	0	Not specified	Not specified	112.937	28.2486	773. He F,Liu YK,Feng WJ,Yang XY. paragonimiasis with eosinophilia and pleural effusion as the main manifestations.. Clin Misdiagn Misther2015,28(04):54-55. Chinese
774	Clinical analysis of 20 cases of paragonimiasis in children with pleural effusion as the main manifestation.	2015	2005-2015	Hubei	Not specified	20	20	0	14	6	Not specified	Not specified	111.298	30.6984	774. Jiang WM. Clinical analysis of 20 cases of paragonimiasis in children with pleural effusion as the main manifestation.. J TROP MED2015,15(11):1412-414. Chinese
775	Clinical analysis of cerebral paragonimiasis in children	2015	2004-2014	Chongqing	Not specified	212	212	0	155	57	Not specified	Not specified	106.558	29.569	775. Li X. Clinical analysis of cerebral paragonimiasis in children . J. Chongqing Med. Univ2015 Chinese
776	Clinical analysis of 212 cases of cerebral paragonimiasis in children.	2015	2004-2014	Chongqing	Not specified	212	212	0	155	57	Not specified	Not specified	106.558	29.569	776. Liang P. Clinical analysis of 212 cases of cerebral paragonimiasis in children.. 83.9590277777778 Chinese
777	A case of misdiagnosis of paragonimiasis as tuberculous pleurisy.	2015	2013	Sichuan	Not specified	1	0	1	1	0	0	1	104.073	30.5825	777. Luo J，Wang MJ，Zhu H，Yang Liu D，Wang H. A case of misdiagnosis of paragonimiasis as tuberculous pleurisy.. Chin. J. Respir. Crit. Care Med2015,14(06):599-601. Chinese
778	Misdiagnosis of paragonimiasis as tuberculous pleurisy in 1 case	2015	2013	Sichuan	Not specified	1	0	1	1	0	0	1	104.073	30.5825	778. Luo J，Wang MJ，Zhu H，Yang Liu D，Wang H. Misdiagnosis of paragonimiasis as tuberculous pleurisy in 1 case. Chin. J. Respir. Crit. Care Med2015,14(06):599-601. Chinese
779	A case of paragonimiasis	2015	2015	Henan	Not specified	1	0	1	1	0	Not specified	Not specified	113.631	34.7525	779. Niu DD，Zhou ZG，Gao JB，Du KP，Pan YW，Wang M. A case of paragonimiasis. Chin J Med Imaging Technol2015,31(11):1711. Chinese
780	Two cases of paragonimiasis with pleural effusion in an urban child and literature review	2015	2015	Beijing	Not specified	2	2	0	1	1	2	0	116.41	39.914	780. Peng B,Cao L. Two cases of paragonimiasis with pleural effusion in an urban child and literature review. Beijing Med J2015,37(06):527-29. Chinese
781	A case of Paragonimid encephalopathy in a child	2015	2011	Guizhou	Not specified	1	1	0	1	0	0	1	106.639	26.6569	781. Tian Y,Ai R. A case of Paragonimid encephalopathy in a child. J. Guizhou Med. Univ2015,40(03):319-20+322. Chinese
782	A retrospective analysis of 27 cases of foodborne parasitosis causing multiple organ damage in children	2015	2015	Zhejiang	Not specified	27	27	0	16	11	7	20	120.214	30.2576	782. Wang HB,Hua CZ,Wang HJ ,Li S. A retrospective analysis of 27 cases of foodborne parasitosis causing multiple organ damage in children. The J Clin Pediat2015,33(04):397-98. Chinese
783	Clinical analysis of children's cerebral paragonimiasis combined with intracranial arteriovenous malformation	2015	2011-2013	Chongqing	Not specified	1	1	0	4	2	Not specified	Not specified	106.558	29.569	783. Wu XX,Liang P,Li YL,Li LS，Zhou YD，Han Z. Clinical analysis of children's cerebral paragonimiasis combined with intracranial arteriovenous malformation. J. Army Med. Univ2015,37(22):2293-296. Chinese
784	Analysis of 74 cases of paragonimiasis	2015	2011-2014	Sichuan	Not specified	74	Not specified	Not specified	58	16	Not specified	Not specified	104.073	30.5825	784. Xin J,Li XL. Analysis of 74 cases of paragonimiasis. Sichuan Med J2015,36(08):1125-127. Chinese
785	Analysis of 8 cases of misdiagnosis of paragonimiasis as pulmonary tuberculosis	2015	2015	Guizhou	Not specified	8	8	0	8	0	Not specified	Not specified	106.755	26.6076	785. Yang XM，Long ZW，Yang ZP，Xu CX . Analysis of 8 cases of misdiagnosis of paragonimiasis as pulmonary tuberculosis. Health Guide Med Ed2015,20(7):9. Chinese
786	Clinical and imaging characteristics of 25 cases of Paragonimid encephalopathy in children	2015	2012-2014	Guizhou	Not specified	25	25	0	18	7	2	23	107.037	27.7319	786. Zhang GF,Liu H,Xi SS. Clinical and imaging characteristics of 25 cases of Paragonimid encephalopathy in children. Chin J Pract Pediatr2015,30(07):540-43. Chinese
787	CT and MRI manifestations of Paragonimid encephalopathy in children and adolescents.	2015	2015	Shannxi	Not specified	6	6	0	4	2	Not specified	Not specified	109.038	32.692	787. Zhu YN ，Liang YK ，Ye P，Li H, Li ZJ ，Zhou HP. CT and MRI manifestations of Paragonimid encephalopathy in children and adolescents.. J. Pract. Radiol2015,31(12):2007-2009. Chinese
788	Ultrasonographic misdiagnosis of paragonimiasis with purulent pleural effusion in a case	2016	2016	Hubei	Not specified	1	1	0	1	0	Not specified	Not specified	110.81	32.6351	788. Dai NN,Xiong SB,Zhang WJ. Ultrasonographic misdiagnosis of paragonimiasis with purulent pleural effusion in a case. Chin J Ultrasonography2016,25(12):1089-1089. Chinese
789	CT and MRI manifestations of thoracic-pulmonary combined cerebral paragonimiasis in a child.	2016	2016	Hubei	Not specified	4	4	0	2	2	Not specified	Not specified	114.31	30.5985	789. Fan WH，Du B，Lin LY，Wang J，Lin H. CT and MRI manifestations of thoracic-pulmonary combined cerebral paragonimiasis in a child.. Radiologic Pract2016,31(10):976-79. Chinese
790	One case o fparagonimiasis with pneumothorax and cross positive serological tests for schistosomiasis	2016	2016	Zhejiang	Not specified	1	0	1	1	0	0	1	120.76	30.7544	790. Gu J. One case o fparagonimiasis with pneumothorax and cross positive serological tests for schistosomiasis . 84.0020833333333 Chinese
791	Clinical analysis of 7 cases of paragonimiasis in children	2016	2014-2015	Yunnan	Not specified	7	7	0	5	2	Not specified	Not specified	102.838	24.8878	791. Liu XM ，Wang YC ，Yang XT ，Chen HY. Clinical analysis of 7 cases of paragonimiasis in children. Yiyao Qianyan2016,6(20):40-42. Chinese
792	Misdiagnosis of paragonimiasis as Mycoplasma pneumonia clinical report and literature review	2016	2016	Henan	Not specified	1	1	0	1	0	Not specified	Not specified	113.63	34.7556	792. Liu XJ,Jiao YT. Misdiagnosis of paragonimiasis as Mycoplasma pneumonia clinical report and literature review. Clin Misdiagn Misther2016,29(02):25-27. Chinese
793	Clinical analysis of 17 cases of paragonimiasis	2016	2016	Jiangsu	Not specified	17	Not specified	Not specified	5	12	Not specified	Not specified	118.803	32.0624	793. Liu YX,Gong DS,Hua HY. Clinical analysis of 17 cases of paragonimiasis. Chin. J. Schistosomiasis Control2016,28(02):217-19. Chinese
794	Nursing care of a case of paragonimiasis with vasculitis syndrome in a child	2016	2016	Sichuan	Not specified	1	1	0	1	0	Not specified	Not specified	104.073	30.5825	794. Ren XX. Nursing care of a case of paragonimiasis with vasculitis syndrome in a child. Lab Med Clin2016,13(z2):403-404. Chinese
795	A case of Pagumogonimus skrjabini in the eyelid.	2016	2014	Hunan	P. skrjabini	1	0	1	0	1	Not specified	Not specified	112.937	28.2486	795. Wang JY,Liu SZ,Wang BP. A case of Pagumogonimus skrjabini in the eyelid.. Chin J Pract Ophthalmol2016,34(10):1112. Chinese
796	Diagnosis and treatment of a case of paragonimiasis in swine	2016	2015	Liaoning	Not specified	1	Not specified	Not specified	Not specified	Not specified	Not specified	Not specified	121.621	38.9221	796. Wang YY. Diagnosis and treatment of a case of paragonimiasis in swine. Chin J Anim Husbandry Vet Med2016,(03):120-21. Chinese
797	A case of pulmonary isolation combined with paragonimiasis infection.	2016	2004-2014	Anhui	Not specified	1	Not specified	Not specified	Not specified	Not specified	Not specified	Not specified	117.506	30.6825	797. Xu L,Huang SB,Li SM,Wang ZQ. A case of pulmonary isolation combined with paragonimiasis infection.. Chin. J. Clin. Exp. Pathol2016,32(03):359-60. Chinese
798	A retrospective analysis of 47 cases of paragonimiasis in children in Ningbo.	2016	2004-2014	Zhejiang	Not specified	47	47	0	32	15	24	23	121.63	29.8676	798. Xu HQ,Zhang XG. A retrospective analysis of 47 cases of paragonimiasis in children in Ningbo.. Chin J Parasitol Parasit Dis2016,34(03):293-94. Chinese
799	Analysis of the etiology and diagnosis of 106 children with haemoptysis as the main symptom.	2016	2005-2014	Zhejiang	Not specified	106	106	0	50	56	Not specified	Not specified	120.706	27.9996	799. Yang KK ，Dong L，Ding J，Li HY. Analysis of the etiology and diagnosis of 106 children with haemoptysis as the main symptom.. Chin J Pediatr2016,54(2):137-40. Chinese
800	A case of paragonimiasis of the liver with portal vein embolism CEUS presentation	2016	2016	Sichuan	Not specified	1	0	1	1	0	Not specified	Not specified	104.073	30.5825	800. Yang LL, Luo Y, Ma L, Lu Q. A case of paragonimiasis of the liver with portal vein embolism CEUS presentation. Chin J Med Imaging Technol2016,32(06):974.DOI:10.13929/j.1003-3289.2016.06.042 Chinese
801	Analysis of a case of misdiagnosis of paragonimiasis with low-grade fever and subcutaneous mass as the first symptoms	2016	2013	Hubei	Not specified	1	0	1	1	0	Not specified	Not specified	114.31	30.5985	801. Yu MX,Zhou YM. Analysis of a case of misdiagnosis of paragonimiasis with low-grade fever and subcutaneous mass as the first symptoms. Chin J Clin Rational Drug Use2016,9(07):169-70. Chinese
802	Perioperative care of paediatric intracranial haematoma type paragonimiasis encephalopathy	2016	2016	Chongqing	Not specified	29	29	0	21	8	Not specified	Not specified	106.558	29.569	802. Zhao HY,Ran Q. Perioperative care of paediatric intracranial haematoma type paragonimiasis encephalopathy. J Nurs Traing2016,31(16):1499-500. Chinese
803	A case of misdiagnosis of hepatic paragonimiasis as liver abscess.	2016	2016	Sichuan	Not specified	1	0	1	0	1	Not specified	Not specified	104.073	30.5825	803. Zhu X,Yang L,Tang H. A case of misdiagnosis of hepatic paragonimiasis as liver abscess.. Med J2016,31(10):1144-146. Chinese
804	MRI presentation of cerebral paragonimiasis in children	2017	2017	Sichuan	Not specified	16	16	0	9	7	Not specified	Not specified	105.594	30.5416	804. Chen M,Han FG,Yang GQ. MRI presentation of cerebral paragonimiasis in children. Proc Clin Med2017,26(01):35-39. Chinese
805	Imaging characteristics and pathological basis of hepatic paragonimiasis	2017	2017	Sichuan	Not specified	19	5	0	8	11	0	18	105.449	28.8787	805. He QZ,Fu YJ,Yu F,Xu D,Wang SK,Huo R. Imaging characteristics and pathological basis of hepatic paragonimiasis. J Pract Radiol2017,33(2):226-29. Chinese
806	Clinical analysis of 1174 cases of paragonimiasis in children	2017	1991-2015	Chongqing	Not specified	1174	1174	0	845	329	114	1060	106.558	29.569	806. Hu YH. Clinical analysis of 1174 cases of paragonimiasis in children. 2017 Chinese
807	Clinical characteristics and misdiagnosis analysis of children's paragonimiasis encephalopathy with intracranial haemorrhage as the first symptom	2017	2011-2015	Guizhou	Not specified	7	7	0	4	3	Not specified	Not specified	107.037	27.7319	807. Huang MY,Wang XX,Tian MQ,Li J,Zhang GF,Shu XM. Clinical characteristics and misdiagnosis analysis of children's paragonimiasis encephalopathy with intracranial haemorrhage as the first symptom. Chin J Appl CLIN Pediatr2017,32(10):767-70. Chinese
808	Clinical analysis of 67 cases of paragonimiasis	2017	2012-2016	Guizhou	Not specified	67	Not specified	Not specified	47	20	Not specified	Not specified	107.037	27.7319	808. Huang MY,Lei WT,Tian MQ,Shu XM,Liu H. Clinical analysis of 67 cases of paragonimiasis. J Med Pest Control2017,33(7):742-44. Chinese
809	Analysis of clinical characteristics of extrapulmonary complicated paragonimiasis	2017	2015-2017	Beijing	Not specified	10	Not specified	Not specified	6	4	Not specified	Not specified	116.41	39.914	809. Li XL,Wang L,Wang F,Qi ZQ,Li W,Tian XJ. Analysis of clinical characteristics of extrapulmonary complicated paragonimiasis. J TROP MED-US2017,17(8):1039-1042,1059. Chinese
810	A case report of brain parasitic disease with purulent inflammation	2017	2016	Fujian	Not specified	1	0	1	1	0	Not specified	Not specified	119.306	26.082	810. Lin KZ,Yuan BQ,Wang T,Yang G,Lin YY,Zeng R. A case report of brain parasitic disease with purulent inflammation. Chin J Neuromed2017,16(11):1169-170. Chinese
811	Clinical, pathological and imaging analysis of paragonimiasis in children	2017	2002-2016	Zhejiang	Not specified	31	Not specified	Not specified	Not specified	Not specified	Not specified	Not specified	120.706	27.9996	811. Liu Q,Zhang H,Zhao YM,Zhou LL,Gao BH,Chen YP. Clinical, pathological and imaging analysis of paragonimiasis in children. Chin J Pathol 2017,46(2):108-11. Chinese
812	Clinical analysis of 12 cases of paragonimiasis	2017	2017	Sichuan	Not specified	12	0	12	11	1	Not specified	Not specified	104.683	31.4751	812. Shi YH,Long B. Clinical analysis of 12 cases of paragonimiasis. Chin J Schistosomiasis Control 2017,29(6):814-15. Chinese
813	MRI diagnosis of paragonimiasis encephalopathy	2017	2011-2016	Guizhou	Not specified	6	Not specified	Not specified	3	3	Not specified	Not specified	106.755	26.6076	813. Xu C,Liu YB,Chen HB,Xu KY,Zou Q,Chen XQ. MRI diagnosis of paragonimiasis encephalopathy. J China Clin Med Imaging2017,28(6):394-96,404. Chinese
814	A case report of hepatic paragonimiasis	2017	2017	Guizhou	Not specified	1	0	1	1	0	Not specified	Not specified	107.037	27.7319	814. Yu Q,Zhao LJ,Tu K,Wang DB,Wang F. A case report of hepatic paragonimiasis. J Clin Hepatl2017,33(1):165-66. Chinese
815	Early CT manifestations of aggregated paragonimiasis.	2017	2017	Zhejiang	Not specified	9	Not specified	Not specified	Not specified	Not specified	Not specified	Not specified	120.706	28.0953	815. Zhou YF,Xie YB,Hong JL,Xu JX,Xie PN,Xu CY. Early CT manifestations of aggregated paragonimiasis.. Chinese Journal of Zoonoses2017,33(5):465-68. Chinese
816	Misdiagnosis and analysis of 10 cases of paragonimiasis in children with pleural effusion as the main manifestation in Shenzhen area	2018	2007-2017	Guangdong	Not specified	10	1	0	8	2	Not specified	Not specified	114.067	22.5474	816. Bao YM,Zheng YJ. Misdiagnosis and analysis of 10 cases of paragonimiasis in children with pleural effusion as the main manifestation in Shenzhen area. Chin J Appl CLIN Pediatr2018,33(22):1745-747 Chinese
817	The incidence of paragonimiasis in children in the Three Gorges Reservoir area and the diagnosis and treatment of the disease.	2018	2000-2015	Chongqing	Not specified	91	91	0	56	35	0	91	106.558	29.569	817. Yin YY,Zhou G. The incidence of paragonimiasis in children in the Three Gorges Reservoir area and the diagnosis and treatment of the disease.. China Trop Med2018,18(5):493-95. Chinese
818	A case of misdiagnosis of tuberculous pleurisy in paragonimiasis.	2018	2016	Sichuan	Not specified	1	0	1	1	0	Not specified	Not specified	104.073	30.5825	818. Fang QQ,Zhou P. A case of misdiagnosis of tuberculous pleurisy in paragonimiasis.. Parasitoses Infect Dis2018,16(2):112-13. Chinese
819	Cerebral paragonimiasis with intracranial occupancy (with 2 case reports and literature review)	2018	2018	Guizhou	Not specified	2	2	0	1	1	Not specified	Not specified	106.755	26.6076	819. Hu Y,Liu F,Yang XX. Cerebral paragonimiasis with intracranial occupancy (with 2 case reports and literature review). Chin J Clin Neurosci2018,26(01):48-53+61. Chinese
820	Clinical characteristics of 50 patients with concomitant paragonimiasis-associated plasmacytoid effusion	2018	2015-2017	Sichuan	Not specified	50	35	15	35	15	Not specified	Not specified	105.449	28.8787	820. Huang L,Wang SP. Clinical characteristics of 50 patients with concomitant paragonimiasis-associated plasmacytoid effusion. Chin J Schistosomiasis Control 2018,30(4):452-54. Chinese
821	Reasons for misdiagnosis of tuberculosis in 14 cases of paragonimiasis and analysis of chest CT manifestations	2018	2011-2015	Chongqing	Not specified	14	Not specified	Not specified	10	4	Not specified	Not specified	106.558	29.569	821. Liu XY,Yan XF,Lv SX,Li CH. Reasons for misdiagnosis of tuberculosis in 14 cases of paragonimiasis and analysis of chest CT manifestations. J Clin Pulm Med2018,23(1):119-22. Chinese
822	A case of cerebral paragonimiasis misdiagnosed as tuberculous pleurisy and literature analysis.	2018	2018	Hubei	Not specified	1	1	0	1	0	Not specified	Not specified	110.81	32.6351	822. Lu XQ,Lei FF,Li RG,Li JK,Li J,Yang J. A case of cerebral paragonimiasis misdiagnosed as tuberculous pleurisy and literature analysis.. Chin J Exp Clin Infect Dis (Electron Ed)2018,12(6):621-24 Chinese
823	A case of cerebral paragonimiasis misdiagnosed as tuberculous pleurisy and analysis of literature	2018	2018	Hubei	Not specified	1	1	0	1	0	Not specified	Not specified	110.81	32.6351	823. Lu XQ,Lei FF,Li RG,Li JK,Li J,Yang J. A case of cerebral paragonimiasis misdiagnosed as tuberculous pleurisy and analysis of literature. Chin J Exp Clin Infect Dis (Electron Ed)2018,12(6):621-24. Chinese
824	Clinical analysis of 36 cases of paragonimiasis in children in Ningbo area.	2018	2010-2016	Zhejiang	Not specified	36	36	0	20	16	22	14	121.63	29.8676	824. Lv HT,Shen TT,Zheng JS. Clinical analysis of 36 cases of paragonimiasis in children in Ningbo area.. Chin Journal Zoonoses 2018,34(3):286-88. Chinese
825	Clinical characteristics of 12 cases of cerebral paragonimiasis.	2018	2011-2017	Beijing	Not specified	12	Not specified	Not specified	12	0	Not specified	Not specified	116.41	39.914	825. Wang L,Li XL,Zheng XY,Wang F,Li JJ,Jia YG. Clinical characteristics of 12 cases of cerebral paragonimiasis.. Infect Dis Inform2018,31(1):83-86. Chinese
826	Diagnosis and treatment of 1 case of cerebral paragonimiasis in children	2018	2018	Zhejiang	Not specified	1	1	0	1	0	Not specified	Not specified	120.706	28.0953	826. Wu NH,Xie YB. Diagnosis and treatment of 1 case of cerebral paragonimiasis in children. Zhejiang J Integr Tradit Chin West Med2018,28(5):412-14. Chinese
827	Misdiagnosis of hepatoparagonimiasis as cholangiocellular carcinoma 1 case	2018	2016	Guizhou	Not specified	1	0	1	0	1	0	1	107.037	27.7319	827. Xing K,Peng CJ,Liu R,Wang X,Li Y,Xie WT. Misdiagnosis of hepatoparagonimiasis as cholangiocellular carcinoma 1 case. Zhejiang Med J2018,40(5):498-99. Chinese
828	Analysis of X-ray chest radiographs and other clinical manifestations in 2 cases of misdiagnosis of paragonimiasis	2018	2018	Jilin	Not specified	2	Not specified	Not specified	Not specified	Not specified	Not specified	Not specified	125.342	43.903	828. Yang HY. Analysis of X-ray chest radiographs and other clinical manifestations in 2 cases of misdiagnosis of paragonimiasis. China Health Care Nutr2018,28(32):312. Chinese
829	Two cases of pulmonary cysticercosis	2018	2018	Hubei	Not specified	2	0	2	1	1	Not specified	Not specified	114.31	30.5985	829. Zhao Y. Two cases of pulmonary cysticercosis. Chin J Diffic and Compl Cas2018,17(8):849-50. Chinese
830	1 case of thoracic-abdominal paragonimiasis	2018	2018	Guizhou	Not specified	1	1	0	1	0	Not specified	Not specified	106.639	26.6569	830. Zhou J,Feng H,Jiao J. 1 case of thoracic-abdominal paragonimiasis. JPractRadiol2018,34(3):486-87. Chinese
831	A case series report of 78 cases of constrictive pericarditis in children	2019	1996-2018	Chongqing	Not specified	78	78	0	49	29	Not specified	Not specified	106.558	29.569	831. Chen W,Li M,Yi QJ, Ji XJ,He L. A case series report of 78 cases of constrictive pericarditis in children. Chin J Evidence Based Pediatr2019,14(2):97-100. Chinese
832	A case of paragonimiasis infected intracranial aneurysm treated by interventional embolisation	2019	2019	Guizhou	Not specified	1	0	1	1	0	Not specified	Not specified	106.639	26.6569	832. Fu H,Yi H,Liu CX,Ma J. A case of paragonimiasis infected intracranial aneurysm treated by interventional embolisation. Chin J Cerebrovasc Dis2019,16(8):426-28. Chinese
833	A case of tuberculous pleurisy misdiagnosed as paragonimiasis by thoracoscopy	2019	2019	Hubei	Not specified	1	1	0	0	1	Not specified	Not specified	114.315	30.5974	833. Ge L,Wang Y. A case of tuberculous pleurisy misdiagnosed as paragonimiasis by thoracoscopy. New Med2019,29(6):657-58. Chinese
834	Clinical analysis of cerebral paragonimiasis combined with brain abscess in children	2019	2019	Chongqing	Not specified	9	1	0	6	3	Not specified	Not specified	106.558	29.569	834. Ji WY,Liang P,Zhou JJ,Li LS,Zhai X,Zhou YD. Clinical analysis of cerebral paragonimiasis combined with brain abscess in children. Chin J Pediatr Surg2019,40(4):307-10. Chinese
835	Analysis of a case of pleural effusion caused by paragonimiasis infection	2019	2016	Yunnan	Not specified	1	1	0	1	0	Not specified	Not specified	102.553	24.3609	835. Li WY,Shi YM. Analysis of a case of pleural effusion caused by paragonimiasis infection. Cap Med2019,26(2):12. Chinese
836	A case report of family aggregation of paragonimiasis.	2019	2018	Sichuan	Not specified	2	0	1	1	0	Not specified	Not specified	104.073	30.5825	836. Li Y,Sun L, Deng Y. A case report of family aggregation of paragonimiasis.. Parasitoses Infect Dis2019,17(3):186-88. Chinese
837	Analysis of two cases of paediatric paragonimiasis with multiple pleural effusions	2019	2019	Shannxi	Not specified	2	2	0	2	0	Not specified	Not specified	108.948	34.3477	837. Li YP,Lin Y,Jiang X,Wang BX. Analysis of two cases of paediatric paragonimiasis with multiple pleural effusions. Chin J Child Health Care 2019,27(5):579-80. Chinese
838	A case of thoracic paragonimiasis misdiagnosed as tuberculosis and literature review	2019	2019	Sichuan	Not specified	1	0	1	1	0	Not specified	Not specified	107.476	31.2158	838. Liu C,Deng DX. A case of thoracic paragonimiasis misdiagnosed as tuberculosis and literature review. J Clin Pulm Med2019,24(10):1928-929. Chinese
839	Clinical characterisation of paragonimiasis in children in the central water source area of the South-to-North Water Diversion Project	2019	2010-2017	Hubei	Not specified	16	16	0	16	3	Not specified	Not specified	110.81	32.6351	839. Lu XQ,Hu B,Li F,Li JK,Yang J,Li J. Clinical characterisation of paragonimiasis in children in the central water source area of the South-to-North Water Diversion Project. J Med Pest Control 2019,35(5):426-29. Chinese
840	A case of acute severe liver damage as the main manifestation of paragonimiasis.	2019	2019	Hubei	P. skrjabini	1	1	0	1	0	Not specified	Not specified	110.81	32.6351	840. Lu XQ,Hu B,Li RG,Li JK,Li J,Tan HB. A case of acute severe liver damage as the main manifestation of paragonimiasis.. J Med Pest Control 2019,35(4):404-405. Chinese
841	Misdiagnosis of paragonimiasis as tuberculous plasmacytitis in a case	2019	2017	Hunan	Not specified	1	0	1	1	0	Not specified	Not specified	112.937	28.2486	841. Qiu YH,Zhang XM. Misdiagnosis of paragonimiasis as tuberculous plasmacytitis in a case. Chin J Parasitol Parasit Dis2019,37(6):733,735 Chinese
842	Clinical and imaging characteristics of 30 cases of Paragonimus westerman vesiculare.	2019	2019	Chongqing	P. westermani	30	Not specified	Not specified	22	8	Not specified	Not specified	106.558	29.569	842. Sheng LP,Kong XB,Deng YS,Wang JB,Bi XK,Li C. Clinical and imaging characteristics of 30 cases of Paragonimus westerman vesiculare.. Chin J Schistosomiasis Control 2019,31(2):200-203. Chinese
843	A case of paediatric paragonimiasis misdiagnosed as tuberculosis.	2019	2018	Yunnan	Not specified	1	1	0	0	1	Not specified	Not specified	102.838	24.8878	843. Shi SL,Wang YC,Qiu LJ,Ma MB,Li RJ,Zhao H. A case of paediatric paragonimiasis misdiagnosed as tuberculosis.. Chin J Clin Lab Sci2019,37(10):796-97. Chinese
844	Analysis of the efficacy of microsurgery of small bone window in the treatment of cerebral paragonimiasis in children	2019	2015-2018	Chongqing	Not specified	25	25	0	18	7	Not specified	Not specified	106.558	29.569	844. Wu N,Xie YM,Chen SY,Chen M. Analysis of the efficacy of microsurgery of small bone window in the treatment of cerebral paragonimiasis in children. Chin Neurosurg J2019,35(6):615-18 Chinese
845	A case of paragonimiasis caused by eating raw drunken crab.	2019	2014	Jiangsu	Not specified	1	0	1	1	0	Not specified	Not specified	119.929	32.4602	845. Xu H,Hong XF. A case of paragonimiasis caused by eating raw drunken crab.. J Cardiovasc Pulm Dis2019,38(3):312,320. Chinese
846	A case report of autoimmune encephalitis combined with novel cryptococcal meningoencephalitis and paragonimiasis infection	2019	2018	Hunan	Not specified	1	0	1	0	1	Not specified	Not specified	112.937	28.2486	846. Xu TD,Yi WF,Hu ZP. A case report of autoimmune encephalitis combined with novel cryptococcal meningoencephalitis and paragonimiasis infection. Chin J Nerv Mental Dis2019,45(10):615-17 Chinese
847	Clinical characteristics of Paragonimus westerman infection complicated with multiple plasma lumen effusion in a child	2019	2007	Guangdong	P. westermani	14	14	0	7	7	Not specified	Not specified	114.067	22.5474	847. Yang Q,Ma HL,Lu QH. Clinical characteristics of Paragonimus westerman infection complicated with multiple plasma lumen effusion in a child. China Mod Med2019,26(19):158-60 Chinese
848	Two cases of paragonimiasis with multiple plasma membrane effusion.	2019	2018	Hubei	Not specified	2	0	2	2	0	Not specified	Not specified	111.298	30.6984	848. Yao RC,Zheng J. Two cases of paragonimiasis with multiple plasma membrane effusion.. Bachu Med J2019,2(2):87-88,104. Chinese
849	Analysis of a case of misdiagnosis of tuberculosis in paragonimiasis.	2019	2019	Hubei	Not specified	1	1	0	0	1	Not specified	Not specified	110.81	32.6351	849. Zhao Q,Hu B,Li RG,Li JK,Li JJ,Tan BH. Analysis of a case of misdiagnosis of tuberculosis in paragonimiasis.. J Med Pest Control 2019,35(4):402-403. Chinese
850	Clinical diagnosis and treatment analysis of 6 cases of liver-type paragonimiasis	2019	2016-2018	Beijing	Not specified	6	Not specified	Not specified	5	1	Not specified	Not specified	116.41	39.914	850. Zheng XY,Li XL,Wang F,Wang L,Li JJ,Huang MJ. Clinical diagnosis and treatment analysis of 6 cases of liver-type paragonimiasis. Chin J Med2019,54(6):640-43. Chinese
851	Analysis of clinical characteristics of 12 cases of thoracic paragonimiasis misdiagnosed as tuberculosis	2019	2016-2018	Beijing	Not specified	12	Not specified	Not specified	8	4	Not specified	Not specified	116.41	39.914	851. Zheng XY, Wang F, Wang Lei, Li XL, Qi ZQ, Li W, et al. Analysis of clinical characteristics of 12 cases of thoracic paragonimiasis misdiagnosed as tuberculosis. J TROP MED2019,19(06):731-34. Chinese
852	A case of paragonimiasis misdiagnosed and then skin-type paragonimiasis occurred	2020	2019	Hubei	P. skrjabini	1	1	0	0	1	Not specified	Not specified	110.81	32.6351	852. Cao YH,Li S,Lei X,Li JK,Li J,Yang J. A case of paragonimiasis misdiagnosed and then skin-type paragonimiasis occurred. Chin J Exp Clin Infect Dis (Electron Ed)2020,14(2):172-75. Chinese
853	Two cases of paragonimiasis	2020	2020	Shannxi	Not specified	2	2	0	1	1	Not specified	Not specified	108.948	34.3477	853. Chen LJ,Han YD. Two cases of paragonimiasis. J Clin Plum Med2020,25(1):158-59 Chinese
854	Analysis of clinical characteristics of chronic obstructive pulmonary disease combined with paragonimiasis.	2020	2013-2019	Zhejiang	Not specified	50	0	50	48	2	Not specified	Not specified	121.63	29.8676	854. Chen SY,Chen YB,Hong HH,Zhang YH,Zhang HR. Analysis of clinical characteristics of chronic obstructive pulmonary disease combined with paragonimiasis.. Chin J Control Endemic Dis2020,35(1):64-65. Chinese
855	A case of hepatic paragonimiasis misdiagnosed as liver abscess	2020	2020	Henan	Not specified	1	0	1	0	1	Not specified	Not specified	113.631	34.7525	855. Dong XF,Liang D. A case of hepatic paragonimiasis misdiagnosed as liver abscess. Chin Hepatol2020,25(9):1018. Chinese
856	A case of eosinophilia caused by hepatic paragonimiasis	2020	2020	Guangdong	Not specified	1	Not specified	Not specified	Not specified	Not specified	Not specified	Not specified	113.272	23.1385	856. Liao KQ,Li D,Zheng JR,Yu B,Lai J,Zhong J. A case of eosinophilia caused by hepatic paragonimiasis. Int Med Health Guidance News2020,26(1):19-21. Chinese
857	Report of a case of paragonimiasis in a left-behind child and review of the literature	2020	2015	Fujian	Not specified	1	1	0	1	0	Not specified	Not specified	118.098	24.4828	857. Liu Y,Wang FL,Luo J,Wang Y. Report of a case of paragonimiasis in a left-behind child and review of the literature. Med Forum2020,24(4):575-76. Chinese
858	Analysis of clinical characteristics of surgically hospitalised children with paragonimiasis in Yudongbei, Three Gorges Reservoir Area.	2020	2015-2019	Chongqing	Not specified	105	105	0	74	31	6	99	106.558	29.569	858. Ning JB,Liu Y. Analysis of clinical characteristics of surgically hospitalised children with paragonimiasis in Yudongbei, Three Gorges Reservoir Area.. Med Inform2020,33(17):134-36 Chinese
859	A case of misdiagnosis of paragonimiasis with pneumothorax as the main manifestation.	2020	2017	Hubei	Not specified	1	1	0	1	0	Not specified	Not specified	110.81	32.6351	859. Song FM,Li S,Lei X,Li J,Yang J,Du WX. A case of misdiagnosis of paragonimiasis with pneumothorax as the main manifestation.. Chin J Exp Clin Infect Dis (Electron Ed)2020,14(5):437-39. Chinese
860	Misdiagnosis of tuberculous pleurisy in a case of paragonimiasis and review of the literature	2020	2018	Hubei	Not specified	1	1	0	1	0	Not specified	Not specified	114.315	30.5974	860. Tong H,Zhang ZC,Zhu J,Wang YN. Misdiagnosis of tuberculous pleurisy in a case of paragonimiasis and review of the literature. J Clin Plum Med2020,25(4):629-32. Chinese
861	Analysis of CT and MRI manifestations of thoracic-pulmonary combined cerebral paragonimiasis in children	2020	2015-2018	Yunnan	Not specified	6	Not specified	Not specified	Not specified	Not specified	Not specified	Not specified	102.974	24.8335	861. Wang QY,Yang YH. Analysis of CT and MRI manifestations of thoracic-pulmonary combined cerebral paragonimiasis in children. China Foreign Med Treat2020,39(2):184-86 Chinese
862	Diagnosis of thoracic and paragonimiasis in the early stage of infection.	2020	2010-2018	Zhejiang	Not specified	62	Not specified	Not specified	37	25	Not specified	Not specified	120.706	28.0953	862. Xie YB,Hong JL,Huang YQ,Xu JX,Chen Q,Chen XF. Diagnosis of thoracic and paragonimiasis in the early stage of infection.. J WenZhou Med Univ2020,50(1):68-70 Chinese
863	Two cases of paragonimiasis caused by wild crabs in raw food	2020	2020	Zhejiang	Not specified	2	0	2	2	0	Not specified	Not specified	120.84	29.5698	863. Xu MQ,Yi P,Huang JR. Two cases of paragonimiasis caused by wild crabs in raw food. Chin J Clin Infect Dis2020,13(3):221-23 Chinese
864	A case of subcutaneous nodular paragonimiasis.	2020	2020	Guizhou	Not specified	1	1	0	1	0	0	1	105.292	27.2938	864. Yan TK,Fang J,Huang YH,Zhang DY. A case of subcutaneous nodular paragonimiasis.. Chin J Dermatovenereol2020,34(8):971-72 Chinese
865	Analysis of clinical characteristics of 18 cases of thoracic paragonimiasis misdiagnosed as tuberculosis.	2020	2016-2019	Beijing	Not specified	18	Not specified	Not specified	12	6	Not specified	Not specified	116.41	39.914	865. Zheng XY,Wang F,Wang L,Li XL,Qi ZQ,Li W. Analysis of clinical characteristics of 18 cases of thoracic paragonimiasis misdiagnosed as tuberculosis.. Infect Dis Inform2020,33(3):217-19 Chinese
866	Laboratory diagnosis of pulmonary fungal infection in a child infected with paragonimiasis.	2021	2020	Fujian	Not specified	1	1	0	1	0	0	1	119.305	26.0809	866. Cai WW,Lin CX,Xie HG,Zheng D. Laboratory diagnosis of pulmonary fungal infection in a child infected with paragonimiasis.. China Trop Med2021,21(7):710-12 Chinese
867	A case of paragonimid mansoni combined with paragonimiasis infection	2021	2018	Zhejiang	Not specified	1	0	1	1	0	Not specified	Not specified	120.213	30.2536	867. Guan ZH,Zhang XM,Fan GF. A case of paragonimid mansoni combined with paragonimiasis infection. Chin J Infect Dis2021,39(8):505-506. Chinese
868	A report of 2 cases of paragonimiasis with repeated pleural effusion as the main manifestation	2021	2020	Liaoning	Not specified	2	0	2	1	1	Not specified	Not specified	123.468	41.6838	868. Jiang S,Zhao YB,Kang J,Wang W,Ma JW. A report of 2 cases of paragonimiasis with repeated pleural effusion as the main manifestation. ChinJPractInternMed2021,41(12):1078-1080,1085 Chinese
869	Clinical and imaging characterisation of childhood complicated paragonimiasis in Yunnan province	2021	2016-2019	Yunnan	Not specified	47	47	0	40	7	Not specified	Not specified	102.838	24.8878	869. Li X,Fu XW,Geng P,Ji M,Chen HY. Clinical and imaging characterisation of childhood complicated paragonimiasis in Yunnan province. J Trop Dis Parasitol2021,19(6):316-18,347. Chinese
870	Analysis of cases of paragonimid japonicum in Luoyang City, Henan Province, 2017-2020	2021	2017-2020	Henan	Not specified	10	Not specified	Not specified	9	1	0	10	112.465	34.6262	870. Liu Y,Li AM,Guo ZY,Deng Y,Yang ZG,Zhang YL. Analysis of cases of paragonimid japonicum in Luoyang City, Henan Province, 2017-2020. Mod Dis Control Prev2021,32(10):799-800. Chinese
871	Clinical analysis of 10 cases of paragonimiasis encephalopathy	2021	2014-2018	Sichuan	Not specified	10	10	0	8	2	0	10	105.449	28.8787	871. Xiao K,Zhao DX,Wang YW,Zou YS. Clinical analysis of 10 cases of paragonimiasis encephalopathy. Chin J Infect Chemother2021,21(1):52-55. Chinese
872	Clinical analysis and pharmacy service of a child infected with paragonimid mansoni combined with paragonimiasis	2021	2018	Shanghai	Not specified	1	1	0	1	0	0	1	121.481	31.2374	872. Xing WR,Sun HJ,Luo ZH,Cai HP. Clinical analysis and pharmacy service of a child infected with paragonimid mansoni combined with paragonimiasis. Pharm Care Res2021,21(6):466-69 Chinese
873	Clinical analysis of 12 cases of paragonimiasis in Yunnan province	2021	2011-2019	Yunnan	Not specified	12	Not specified	Not specified	8	4	Not specified	Not specified	102.974	24.8335	873. Yang Q. Clinical analysis of 12 cases of paragonimiasis in Yunnan province. Parasit Infect Dis2021,19(2):93-98. Chinese
874	A case of paragonimiasis in a child with portal vein embolism.	2021	2021	Sichuan	Not specified	1	1	0	0	1	Not specified	Not specified	104.073	30.5825	874. Yuan FY,Lin J. A case of paragonimiasis in a child with portal vein embolism.. Chin J Ultrasound Med2021,37(12):1428. Chinese
875	A case of paragonimiasis with pleural effusion as the main clinical manifestation.	2021	2020	Jiangsu	Not specified	1	0	1	1	0	0	1	117.291	34.217	875. Zhao HY,Liu RX,Shao HP. A case of paragonimiasis with pleural effusion as the main clinical manifestation.. Chin J Infect Dis 2021,39(4):240-42. Chinese
876	OBSERVATIONS on the therapeutic value of chloroquine and chloroquine combined with emetine in the treatment of 160 cases of paragonimiasis	1959	1954-1955	Zhejiang	Not specified	204	Not specified	Not specified	Not specified	Not specified	Not specified	Not specified	120.213	30.2536	876. Fang RQ, Wang JW, Chen G, Xu JF. OBSERVATIONS on the therapeutic value of chloroquine and chloroquine combined with emetine in the treatment of 160 cases of paragonimiasis. Chin J Intern Med.1959,7(3):224-31. Chinese
877	Preliminary observation on the treatment of paragonimiasis westermani (thoracic type) with domestic niclofolan in 26 cases (author's transl)	1980	1978	Liaoning	Not specified	26	Not specified	Not specified	Not specified	Not specified	Not specified	Not specified	124.746	40.7472	877. W J Cao. Preliminary observation on the treatment of paragonimiasis westermani (thoracic type) with domestic niclofolan in 26 cases (author's transl). Chin J Intern Med.1980,19(3):226-29. Chinese
878	Clinical observation of treating 44 cases of paragonimiasis (paragonimiasis westermani) with praziquantel (author's transl)	1982	1980	Zhejiang	Not specified	44	Not specified	Not specified	23	21	0	44	120.214	30.2576	878. Li XD. Clinical observation of treating 44 cases of paragonimiasis (paragonimiasis westermani) with praziquantel (author's transl). Chin J Intern Med.1982,21(1):37-8. Chinese
879	Paragonimiasis: Treatment with praziquantel in 40 human cases and in 1 cat	1984	1984	Beijing	P. westermani	40	Not specified	Not specified	Not specified	Not specified	Not specified	Not specified	116.41	39.914	879. Cao WJ, He L, Zhong LL, Xu ZT, Bi YB, She GT, et al. Paragonimiasis: Treatment with praziquantel in 40 human cases and in 1 cat. Arzneimittelforschung.1984,34(9B):1203-204. Chinese
880	Clinical analysis of 43 cases of paragonimiasis	1984	1984	Shannxi	Not specified	43	Not specified	Not specified	24	19	Not specified	Not specified	108.952	34.2854	880. Ye YS. Clinical analysis of 43 cases of paragonimiasis. Chin J Parasitol Parasitic Dis.1984,2(1):24. Chinese
881	Clinical analysis of 119 cases of paragonimiasis szchuanensis	1985	1985	Sichuan	Not specified	119	16	17	93	26	Not specified	Not specified	104.072	30.583	881. Wang WG, Liu YH, Wang TT, Zhang QD, Yu WM, Yu DG. Clinical analysis of 119 cases of paragonimiasis szchuanensis. Chin J Parasitol Parasitic Dis.1985,3(1):5-8. Chinese
882	Pathologic observation on 21 cases of subcutaneous nodule of paragonimiasis in the Mudanjiang Region	1985	1985	Heilongjiang	Not specified	21	Not specified	Not specified	15	6	0	21	129.649	44.5558	882. Xi CH, Guo SM. Pathologic observation on 21 cases of subcutaneous nodule of paragonimiasis in the Mudanjiang Region. Chin J Pathol.1985,14(1):46-8. Chinese
883	Inguinal lymph node infection with paragonimiasis [2]	1991	1991	Beijing	Not specified	1	Not specified	Not specified	Not specified	Not specified	Not specified	Not specified	116.41	39.914	883. J Xialong, L Weihua. Inguinal lymph node infection with paragonimiasis [2]. Hum Pathol.1991,22(8):842. Chinese
884	An outbreak of paragonimiosis in Zhengzhou city, China	1998	1995	Henan	Not specified	4	Not specified	Not specified	2	2	4	0	113.631	34.7525	884. Cui J, Wang ZT, Wu TT, Jin XX. An outbreak of paragonimiosis in Zhengzhou city, China. Acta Trop.1998,70(2):211-16. Chinese
885	A clinical trial of triclabendazole in the treatment of human paragonimiasis skrjabini	2001	2001	Chongqing	P. skrjabini	4	Not specified	Not specified	Not specified	Not specified	Not specified	Not specified	106.558	29.569	885. Hu P, Liu YH. A clinical trial of triclabendazole in the treatment of human paragonimiasis skrjabini. Chin J Parasitol Parasitic Dis.2001,19(5):305-307. Chinese
886	Paragonimiasis in Yongjia County, Zhejiang Province, China: clinical, parasitological and karyotypic studies on paragonimiasis westermani	2001	2001	Zhejiang	Not specified	94	Not specified	Not specified	Not specified	Not specified	Not specified	Not specified	120.706	28.0953	886. C Ming-gang , C Zheng-shan, S Xiang-yuan, L Ming-da, D Blair, C Shao-hong, et al. Paragonimiasis in Yongjia County, Zhejiang Province, China: clinical, parasitological and karyotypic studies on paragonimiasis westermani. Southeast Asian J Trop Med Public Health.2001,32(4):760-69. Chinese
887	Clinical observation on 32 cases of paragonimiasis	2003	2003	Jiangsu	Not specified	32	Not specified	Not specified	Not specified	Not specified	Not specified	Not specified	120.317	31.4963	887. Yang SM. Clinical observation on 32 cases of paragonimiasis. Chin J Parasitol Parasitic Dis.2003,21(1):15. Chinese
888	MRI features of pediatric cerebral paragonimiasis in the active stage	2006	2006	Shannxi	Not specified	6	Not specified	Not specified	Not specified	Not specified	Not specified	Not specified	108.948	34.3477	888. Zhang JS, Huang Y, Sun LJ, Zhang GY, Ge YL, Zhao HT. MRI features of pediatric cerebral paragonimiasis in the active stage. J Magn Reson Imaging.2006,23(4):569-73. Chinese
889	Child paragonimiasis: 14 cases in Yuanqu of Shanxi Province	2007	2007	Shanxi	Not specified	14	Not specified	Not specified	Not specified	Not specified	Not specified	Not specified	112.561	37.8794	889. Yao ZJ, Jiang YR. Child paragonimiasis: 14 cases in Yuanqu of Shanxi Province. Chin J Parasitol Parasitic Dis.2007,25(2):149,153. Chinese
890	Acute Cerebral Paragonimiasis Presenting as Hemorrhagic Stroke in a Child	2008	2008	Chongqing	Not specified	1	1	0	1	0	Not specified	Not specified	106.558	29.569	890. Chen Z, Zhu G, Lin JK, Wu E, Feng H. Acute Cerebral Paragonimiasis Presenting as Hemorrhagic Stroke in a Child. Pediatr Neurol.2008,39(2):133-36.
891	A case of encephalic paragonimiasis	2008	2008	Guangdong	Not specified	1	Not specified	Not specified	Not specified	Not specified	Not specified	Not specified	113.272	23.1385	891. Hu YY, Zeng LL, Huang Y. A case of encephalic paragonimiasis. Chin J Parasitol Parasitic Dis.2008,26(5):399. Chinese
892	A case report of paragonimiasis misdiagnosed as tuberculosis	2009	2009	Zhejiang	Not specified	1	1	0	0	1	Not specified	Not specified	120.706	27.9996	892. Shi XL, Ye XY, Lin ZD. A case report of paragonimiasis misdiagnosed as tuberculosis. Chinese Journal of Contemporary Pediatrics2009,11(5):411-12. Chinese
893	The manifestations and clinical significance of chest CT in paragonimiasis at different clinical phases	2009	2009	Shanghai	Not specified	48	Not specified	Not specified	30	18	Not specified	Not specified	121.481	31.2374	893. Zhu XH, You ZQ, Ma J, Jang S, Peng G, Yu D, et al. The manifestations and clinical significance of chest CT in paragonimiasis at different clinical phases. Chinese Journal of Tuberculosis and Respiratory Diseases2009,32(10):744-47. Chinese
894	[A misdiagnosed case of paragonimiasis with bilateral pleural effusion and pericardial effusion]	2010	2010	Beijing	Not specified	1	Not specified	Not specified	Not specified	Not specified	Not specified	Not specified	116.41	39.914	894. Liu YZ, Yuan Y, Zhang YL. [A misdiagnosed case of paragonimiasis with bilateral pleural effusion and pericardial effusion]. Chin J Pediatr.2010,48(5):396-97. Chinese
895	[Retrospective analysis of 39 child cases of paragonimiasis]	2011	2008-2010	Chongqing	Not specified	39	39	0	25	14	Not specified	Not specified	106.558	29.569	895. Guo M, Wang J, Jiang JY. [Retrospective analysis of 39 child cases of paragonimiasis]. Chin J Parasitol Parasitic Dis.2011,29(4):251-53. Chinese
896	Radiofrequency ablation of hepatic paragonimiasis: A case report	2012	2012	Shanghai	Not specified	1	Not specified	Not specified	Not specified	Not specified	Not specified	Not specified	121.481	31.2374	896. Cao WJ, Qiu BA. Radiofrequency ablation of hepatic paragonimiasis: A case report. Chin Med Sci J.2012,27(1):57-59.
897	CT evaluation of hepatic paragonimiasis with simultaneous duodenal or splenic involvement	2012	2012	Sichuan	Not specified	2	0	1	1	1	Not specified	Not specified	104.073	30.5825	897. Li XM, Yu JQ, Du H, Peng LQ, Zhu ZG, Chen DD, et al. CT evaluation of hepatic paragonimiasis with simultaneous duodenal or splenic involvement. Clin Imaging.2012,36(4):394-97.
898	Intestinal paragonimiasis with colonic ulcer and hematochezia in an elderly Taiwanese woman	2012	2012	Taiwan	P. westermani	1	0	1	0	1	Not specified	Not specified	121.574	25.0445	898. Liu ZD, Chen YC, Chen CX, Ursula Barghouth, Fan CK. Intestinal paragonimiasis with colonic ulcer and hematochezia in an elderly Taiwanese woman. Korean J Parasitol.2012,50(4):349-52.
899	Paragonimiasis in chinese children: 58 cases analysis	2012	2012	Zhejiang	Not specified	58	58	0	42	16	Not specified	Not specified	120.214	30.2576	899. Xu HG, Tang LF, Zheng XP, Chen ZM. Paragonimiasis in chinese children: 58 cases analysis. Iran J Pediatr.2012,22(4):505-11.
900	Cerebral paragonimiasis: A retrospective analysis of 89 cases	2013	2013	Chongqing	Not specified	89	Not specified	Not specified	56	33	Not specified	Not specified	106.558	29.569	900. Chen JY, Chen Z, Lin JK, Zhu G, Meng H, Cui GY, et al. Cerebral paragonimiasis: A retrospective analysis of 89 cases. Clin Neurol Neurosurg.2013,115(5):546-51.
901	Angiographic findings in 2 children with cerebral paragonimiasis with hemorrhage: Report of 2 cases	2013	2013	Chongqing	Not specified	2	2	0	1	1	Not specified	Not specified	106.558	29.569	901. Chen Z, Chen JY, Miao HB, Li F, Feng H, Zhu G. Angiographic findings in 2 children with cerebral paragonimiasis with hemorrhage: Report of 2 cases. J Neurosurg Pediatr.2013,11(5):564-67.
902	Contrast-enhanced ultrasonographic findings of hepatic paragonimiasis	2013	2008-2012	Sichuan	Not specified	15	0	15	8	7	Not specified	Not specified	104.073	30.5825	902. Lu Q, Wen WL, Ma L, Huang ZX, Lu CL, Luo Y. Contrast-enhanced ultrasonographic findings of hepatic paragonimiasis. World J Gastroenterol2013,19(13):2087-91.
903	Rare case of paragonimiasis with involvement of the parotid gland alone in a 5-year-old boy	2013	2013	Shanghai	Not specified	1	1	0	1	0	Not specified	Not specified	121.481	31.2374	903. Pu YP, Yu CQ, Yang C. Rare case of paragonimiasis with involvement of the parotid gland alone in a 5-year-old boy. Br J Oral Maxillofac Surg2013,51(8):e299-301.
904	[CT and MR imaging features in 4 children with cerebral paragonimiasis]	2013	2013	Zhejiang	Not specified	4	4	0	4	0	Not specified	Not specified	120.706	27.9996	904. Zhang H, Zhang WX, Chen W, Shi XL, Lin BB, Cai CY,et al. [CT and MR imaging features in 4 children with cerebral paragonimiasis]. Chinese Journal of Contemporary Pediatrics2013,15(9):791-93. Chinese
905	A Man with Chest Pain and a History of Eating Sashimi Paragonimiasis	2014	2014	Shanghai	Not specified	1	0	1	1	0	Not specified	Not specified	121.481	31.2374	905. Chen Y , Huang H , Zhou D, Y Qin，P Bourbeau. A Man with Chest Pain and a History of Eating Sashimi Paragonimiasis. J Clin Microbiol.2014,52(2):383. Chinese
906	Paragonimiasis presenting as erythema annulare centrifugum: A case report	2014	2014	Shanghai	P. westermani	1	0	1	1	0	Not specified	Not specified	121.481	31.2374	906. Wang Y. Paragonimiasis presenting as erythema annulare centrifugum: A case report. Chin J Parasitol Parasitic Dis.2014,44(1):75-80.. Chinese
907	Pharmaceutical care of a patient infected with paragonimiasis after kidney transplantation	2014	2014	Shanghai	Not specified	1	Not specified	Not specified	Not specified	Not specified	Not specified	Not specified	121.481	31.2374	907. Yan W, Jie F, Juan HE,Chen WS，DO Pharmacy，C Hospital. Pharmaceutical care of a patient infected with paragonimiasis after kidney transplantation. Pharmaceutical Care & Research.2014 Chinese
908	Hemorrhagic stroke and cerebral paragonimiasis	2014	2009-2013	Sichuan	Not specified	10	Not specified	Not specified	7	3	Not specified	Not specified	104.073	30.5825	908. Xia Y,Yan J，Chen J, Chao Y. Hemorrhagic stroke and cerebral paragonimiasis. Stroke.2014,45(11):3420-22.
909	Neuroimaging findings in a woman with brainstem paragonimiasis: A case report and review of the literature	2014	2014	Shanghai	Not specified	1	0	1	0	1	Not specified	Not specified	121.481	31.2374	909. Dong Y, Dong Q, Cao WJ. Neuroimaging findings in a woman with brainstem paragonimiasis: A case report and review of the literature. J Med Case Rep.2014,5:8:36.
910	Vesical paragonimiasis diagnosed by histopathology: A case report	2014	2014	Sichuan	Not specified	1	Not specified	Not specified	Not specified	Not specified	Not specified	Not specified	104.073	30.5825	910. Xuan Y, Wei X, Niu YC, Han P, Li X, Wei Q, et al. Vesical paragonimiasis diagnosed by histopathology: A case report. Urol Int.2014,93(3):361-63.
911	[Live paragonimiasis as liver cancer with multiple abdominal metastases: a case report]	2014	2012	Sichuan	Not specified	1	0	1	0	1	Not specified	Not specified	104.073	30.5825	911. Zhao HH, Ding F. [Live paragonimiasis as liver cancer with multiple abdominal metastases: a case report]. Chin J Hepatol.2014,22(4):309-10. Chinese
912	Imaging manifestations and diagnosis of a case of adult cerebral paragonimiasis with the initial symptom of hemorrhagic stroke	2015	2015	Zhejiang	Not specified	1	0	1	1	0	Not specified	Not specified	120.706	27.9996	912. Wang H, Shao B. Imaging manifestations and diagnosis of a case of adult cerebral paragonimiasis with the initial symptom of hemorrhagic stroke. Int J Clin Exp Med.2015,8(6):9368-73.
913	Cerebral paragonimiasis: A retrospective analysis of 27 cases	2015	2008-2013	Sichuan	Not specified	27	Not specified	Not specified	22	5	Not specified	Not specified	104.073	30.5825	913. Xia Y,Yan J，Chen J, Chao Y. Cerebral paragonimiasis: A retrospective analysis of 27 cases. J Neurosurg Pediatr.2015,15(1):101-6.
914	Guillain-Barré syndrome in a boy with lung fluke infection: Case report and literature review	2015	2015	Zhejiang	Not specified	1	1	0	1	0	Not specified	Not specified	120.214	30.2576	914. Yang CW, Gao F, Xia ZZ. Guillain-Barré syndrome in a boy with lung fluke infection: Case report and literature review. J Child Neurol2015,30(9):1208-10.
915	Pancreatic paragonimiasis mimics pancreatic cystic-solid tumor - A case report	2015	2015	Sichuan	Not specified	1	0	1	0	1	Not specified	Not specified	104.073	30.5825	915. Yang XB, Xu MQ, Wu Y, Bo X. Pancreatic paragonimiasis mimics pancreatic cystic-solid tumor - A case report. Pancreatology.2015,15(5):576-578.
916	Feasibility of laparoscopic major hepatectomy for hepatic paragonimiasis: Two case reports	2016	2016	Sichuan	Not specified	2	0	2	1	1	Not specified	Not specified	104.073	30.5825	916. Liu F, Zhang JL, Lei CF, Wei YG, Li B. Feasibility of laparoscopic major hepatectomy for hepatic paragonimiasis: Two case reports. Medicine (Baltimore).2016,95(38):e4939.
917	Clinical analysis of 17 cases of paragonimiasis	2016	2016	Jiangsu	Not specified	17	Not specified	Not specified	Not specified	Not specified	Not specified	Not specified	118.803	32.0624	917. Liu YX, Tong DS, Hua HY. Clinical analysis of 17 cases of paragonimiasis. Chinese Journal of Schistosomiasis Control.2016,28(2):217-19. Chinese
918	Pulmonary Paragonimiasis Mimicking Tuberculous Pleuritis	2016	2016	Sichuan	Not specified	1	0	1	1	0	0	1	104.073	30.5825	918. Luo J, Wang MY, Liu D, Zhu H, Yang S, Liang BM, et al. Pulmonary Paragonimiasis Mimicking Tuberculous Pleuritis. Medicine (Baltimore).2016,95(15):E3436.
919	Characteristic CT and MR imaging findings of cerebral paragonimiasis	2016	2016	Sichuan	Not specified	27	Not specified	Not specified	22	5	Not specified	Not specified	104.073	30.5825	919. Xia Y,Yan J，Chen J, Chao Y. Characteristic CT and MR imaging findings of cerebral paragonimiasis. J Neuroradiol.2016,43(3):200-6.
920	A Retrospective Analysis on 47 Children with Paragonimiasis in Ningbo City	2016	2004-2014	Zhejiang	Not specified	47	Not specified	Not specified	32	15	Not specified	Not specified	121.63	29.8676	920. Xu HQ, Zhang XG. A Retrospective Analysis on 47 Children with Paragonimiasis in Ningbo City. Chin J Parasitol Parasitic Dis.2016,34(3):293-94. Chinese
921	CEUS manifestations of hepatic paragonimiasis accompanying portal vein embolism: Case report	2016	2016	Zhejiang	Not specified	1	0	1	1	0	Not specified	Not specified	120.213	30.2536	921. Yang L, Luo Y, Ma L. CEUS manifestations of hepatic paragonimiasis accompanying portal vein embolism: Case report. Chin J Med Imaging Technol.2016 Chinese
922	MRI findings and differential diagnosis in children with cerebral paragonimiasis	2016	2012-2015	Guizhou	Not specified	24	24	0	17	7	0	24	107.037	27.7319	922. Zeng Z, Zhang GF , Tian C, Ran CY, Li WF, Wang YN, et al. MRI findings and differential diagnosis in children with cerebral paragonimiasis. Radiology Infect Dis2016,3(2):54-59. Chinese
923	Paragonimiasis mimicking chest cancer and abdominal wall metastaisis: A case report	2016	2016	Sichuan	Not specified	1	0	1	1	0	Not specified	Not specified	104.073	30.5825	923. Zhou RX, Zhang MJ, Cheng NS, Zhou Y. Paragonimiasis mimicking chest cancer and abdominal wall metastaisis: A case report. Oncol Lett.2016,11(6):3769-71.
924	Paragonimiasis in Children in Southwest China: A retrospective case reports review from 2005 to 2016	2017	2005-2016	Sichuan	Not specified	123	123	0	87	36	0	112	104.073	30.5825	924. Gong ZR, Miu RX, Min S, Zhu Y, Yang W, Qin G, et al. Paragonimiasis in Children in Southwest China: A retrospective case reports review from 2005 to 2016. Medicine (Baltimore).2017,96(25):e7265.
925	Hepatic paragonimiasis in a 15-month-old girl: A case report	2017	2017	Sichuan	P. westermani	1	1	0	0	1	Not specified	Not specified	104.073	30.5825	925. Gong ZR, Xu ZC, Lei CF, Wan CM. Hepatic paragonimiasis in a 15-month-old girl: A case report. BMC Pediatr.2017,17(1):190.
926	Clinical, pathologic and radiologic analysis of paragonimiasis in children	2017	2002-2016	Zhejiang	Not specified	31	31	0	24	7	Not specified	Not specified	120.706	27.9996	926. Liu Q, Zhang X, Zhao YM, Zhou LL, Gao BZ, Chen YB. Clinical, pathologic and radiologic analysis of paragonimiasis in children. Chin J Pathol.2017,46(2):108-11. Chinese
927	Clinical analysis of 12 cases of paragonimiasis	2017	2017	Sichuan	Not specified	12	0	12	11	1	12	0	104.683	31.4751	927. Shi YH, Long B. Clinical analysis of 12 cases of paragonimiasis. Chin J Schistosom Cont.2017,29(6):814-15. Chinese
928	Hepatic paragonimiasis: A single-center retrospective analysis of 32 cases in Mainland China	2017	2008-2015	Sichuan	Not specified	32	Not specified	Not specified	12	20	Not specified	Not specified	104.073	30.5825	928. Ye XW, Xiong XZ, Cheng NS, Jiong L, Lin YX. Hepatic paragonimiasis: A single-center retrospective analysis of 32 cases in Mainland China. Gastroenterol Rep (Oxf).2017,5(4):282-87.
929	Clinical analysis of 50 cases of serous cavity effusion related with paragonimiasis	2018	2018	Sichuan	Not specified	50	Not specified	Not specified	35	15	Not specified	Not specified	105.449	28.8787	929. Huang L, Wang SP. Clinical analysis of 50 cases of serous cavity effusion related with paragonimiasis. Chin J Schistosom Cont.2018,30(4):452-54. Chinese
930	Scrotal Paragonimiasis in adults	2018	2018	Guizhou	Not specified	2	0	2	2	0	Not specified	Not specified	107.037	27.7319	930. Liang TC, Liang GB, Du Y, Wang X, Wang YL, Chen AJ,et al. Scrotal Paragonimiasis in adults. Medicine (Baltimore).2018,97(14):e0328.
931	Hepatic Paragonimiasis Mimicking Hepatocellular Carcinoma	2018	2018	Sichuan	Not specified	1	0	1	1	0	Not specified	Not specified	104.073	30.5825	931. Lin YX, Jia QB, Fu YY, Xiong XZ. Hepatic Paragonimiasis Mimicking Hepatocellular Carcinoma. J Gastrointest Surg.2018,22(3):550-52.
932	Incidence of paragonimiasis in Chongqing China: A 6-year retrospective case review	2018	2010-2015	Chongqing	Not specified	683	Not specified	Not specified	Not specified	Not specified	Not specified	Not specified	106.558	29.569	932. Peng XH, Zhang JR, Zhang J, Wang Y, Zhang XL. Incidence of paragonimiasis in Chongqing China: A 6-year retrospective case review. Parasitology.2018,145(6):792-96.
933	Hemorrhagic intraspinal paragonimiasis	2018	2010	Hunan	P. westermani	1	1	0	0	1	Not specified	Not specified	112.937	28.2486	933. Wang MM, Yan J, Liu XY, Lv L, Wang ZM, Jiang S. Hemorrhagic intraspinal paragonimiasis. Neurology.2018,90(5):237-38.
934	Cerebral paragonimiasis with subcutaneous paragonimiasis on the face: a case of ectopic paragonimiasis in a child	2018	2010	Hunan	P. westermani	1	1	0	1	0	Not specified	Not specified	112.937	28.2486	934. Wang X. Cerebral paragonimiasis with subcutaneous paragonimiasis on the face: a case of ectopic paragonimiasis in a child. Chinese Journal of Contemporary Pediatrics2018,14(2):201-8. Chinese
935	Endovascular embolization of an infectious intracranial aneurysm caused by paragonimiasis: A case report	2019	2019	Guizhou	Not specified	1	Not specified	Not specified	Not specified	Not specified	Not specified	Not specified	106.639	26.6569	935. Hang F, Hao Y, Chuangxi L, Ma J, DO Neurosurgery. Endovascular embolization of an infectious intracranial aneurysm caused by paragonimiasis: A case report. Chin J Cerebrovascular Dis2019 Chinese
936	Intraspinal paragonimiasis in children: MRI findings and suggestions for pathogenesis	2019	2019	Chongqing	Not specified	6	6	0	5	1	Not specified	Not specified	106.558	29.569	936. Qin T, Cai TT, Ji T, Chen XD, Tian L, Ji S, et al. Intraspinal paragonimiasis in children: MRI findings and suggestions for pathogenesis. AJNR Am J Neuroradiol.2019,40(12):2166-71.
937	Clinical and imaging features of thirty cases of paragonimiasis westermani	2019	2019	Chongqing	P. westermani	30	Not specified	Not specified	Not specified	Not specified	Not specified	Not specified	106.558	29.569	937. Sheng LP, Kong XB, Deng YS, Wang JB, Bi XK, Cheng Z. Clinical and imaging features of thirty cases of paragonimiasis westermani. Chin J Schistosom Cont.2019,31(2):200-203. Chinese
938	Large pericardial effusion due to paragonimiasis in a 4-year-old Chinese boy	2019	2019	Chongqing	Not specified	1	1	0	1	0	0	1	106.558	29.569	938. Wu B, Wu YH. Large pericardial effusion due to paragonimiasis in a 4-year-old Chinese boy. Open Forum Infect Dis.2019,6(4):ofz145.
939	A case of group infections with Paraginimus species in Henan, Central China	2020	2012	Henan	Not specified	11	Not specified	Not specified	Not specified	Not specified	Not specified	Not specified	113.63	34.7556	939. Chen WQ, Yan D, Zhang YL, Lin A, Chen JX, Lin XM, et al. A case of group infections with Paraginimus species in Henan, Central China. Acta Trop.2020,202:105111.
940	Intracranial Pseudoaneurysm Caused by Cerebral Paragonimiasis in Pediatric Patients	2020	2020	Chongqing	Not specified	17	17	0	12	5	Not specified	Not specified	106.558	29.569	940. Li LS, Zhang YT, Zhu J, Zhai X, Cai JH, He L, et al. Intracranial Pseudoaneurysm Caused by Cerebral Paragonimiasis in Pediatric Patients. Pediatr Neurol.2020,109:47-51.
941	Angiostrongyliasis detected by next-generation sequencing in a ELISA-negative eosinophilic meningitis: A case report	2020	2020	Hebei	Not specified	1	0	1	1	0	Not specified	Not specified	114.523	38.0487	941. Zou YL, Guan HZ, Wu HL, Hui B, Yan LT, Zhu YF, et al. Angiostrongyliasis detected by next-generation sequencing in a ELISA-negative eosinophilic meningitis: A case report. Int J Infect Dis.2020,97:177-79.
942	A case of hepatic paragonimiasis was misdiagnosed as hepatocellular carcinoma with rupture and haemorrhage	2021	2021	Yunnan	Not specified	1	0	1	1	0	Not specified	Not specified	102.838	24.8878	942. Jin WX, Li TH, Zhu H, Zhu L. A case of hepatic paragonimiasis was misdiagnosed as hepatocellular carcinoma with rupture and haemorrhage. J Int Med Res.2021,49(6):300060521012668.
943	One delayed diagnosis of paragonimiasis case and literature review	2021	2021	Hubei	Not specified	1	1	0	1	0	0	1	114.31	30.5985	943. Kong LX, Hua LJ, Liu Q, Chen B, Hu JN, Xu SY. One delayed diagnosis of paragonimiasis case and literature review. Respirol Case Rep.2021,9(5):e00750.
944	A retrospective clinical analysis of pediatric paragonimiasis in a Chinese children's hospital from 2011 to 2019 (vol 11, 2005, 2021)	2021	2011-2019	Shanghai	Not specified	11	11	0	7	4	0	11	121.481	31.2374	944. Qian MN, Li F, Zhang YH, Qiao ZW, Shi YY, Shen J. A retrospective clinical analysis of pediatric paragonimiasis in a Chinese children's hospital from 2011 to 2019 (vol 11, 2005, 2021). Sci Rep.2021,11(1):2005.
945	Analysis of the misdiagnosis of 8 adult cases of paragonimiasis with lung masses as the main manifestation in Xishuangbanna, Yunnan	2021	2014-2019	Yunnan	Not specified	8	0	8	5	3	Not specified	Not specified	100.804	22.0163	945. Shu QH, YangY, Li SD, Zhao JS, Li SH, Wang MM, et al. Analysis of the misdiagnosis of 8 adult cases of paragonimiasis with lung masses as the main manifestation in Xishuangbanna, Yunnan. J Cardiothorac Surg.2021,16(1):28.
946	Pleural lump after paragonimiasis treated by thoracoscopy: A case report	2021	2021	Chongqing	Not specified	1	1	0	0	1	Not specified	Not specified	106.558	29.569	946. Xie Y, Luo YR, Chen M, Xie YM, Sun CY, Chen Q. Pleural lump after paragonimiasis treated by thoracoscopy: A case report. World J Clin Cases.2021,9(3):666-71.
947	Exudative pleural effusion caused by lung fluke infection: case report	2022	2022	Sichuan	Not specified	1	0	1	1	0	0	1	105.449	28.8787	947. Ai L, Li JY, Ye T, Wang WJ, Li YY. Exudative pleural effusion caused by lung fluke infection: case report. Int J Infect Dis.2022,114:175-77.
948	Surveillance and Analysis of paragonimiasis in Liaoning Province 1990-2001	2002	1990	Liaoning	Not specified	7	Not specified	Not specified	Not specified	Not specified	Not specified	Not specified	123.421	41.6416	948. Xu JT,Mao LL. Surveillance and Analysis of paragonimiasis in Liaoning Province 1990-2001. J Parasitic Biol2002,15(5):3. Chinese
949	Investigation and analysis of the current situation of paragonimiasis in Chengkou County	2004	2004	Chongqing	Not specified	3	Not specified	Not specified	Not specified	Not specified	Not specified	Not specified	108.673	31.9436	949. Tan WG,Tang LJ,Bai Y. Investigation and analysis of the current situation of paragonimiasis in Chengkou County. 2004:153-154. Chinese
950	Discovery of Paragonimus westerman in Hebei Province	1992	1989	Hebei	P. westermani	9	9	0	9	0	Not specified	Not specified	113.699	36.6	950. Miao ZF. Discovery of Paragonimus westerman in Hebei Province. Chinese
951	Types of Paragonimus westerman and clinical manifestations of patients in Huadian City, Jilin Province.	1988	1988	Jilin	P. westermani	4	Not specified	Not specified	Not specified	Not specified	Not specified	Not specified	126.75	42.9805	951. Zhang YS,Yuan JH. Types of Paragonimus westerman and clinical manifestations of patients in Huadian City, Jilin Province.. Chin J Parasitol Parasitosis1988(S1):97. Chinese
952	Epidemiological investigation of paragonimiasis in Lookout Town, Huinan County, Jilin Province	1988	1987	Jilin	Not specified	5	Not specified	Not specified	Not specified	Not specified	Not specified	Not specified	126.055	42.6928	952. Liu XF,Wang GW,Huang SY. Epidemiological investigation of paragonimiasis in Lookout Town, Huinan County, Jilin Province. Jilin Med J1988(06):378 Chinese
953	Disposal of a group of paragonimid jiroveci in Jiyuan City and investigation of the source of the disease	2020	2012	Henan	P. westermani	1	Not specified	Not specified	Not specified	Not specified	Not specified	Not specified	112.607	35.0705	953. Du XB,Wang JP,Wang XW,Zheng W,Deng Y,Chen WQ. Disposal of a group of paragonimid jiroveci in Jiyuan City and investigation of the source of the disease. Mod Dis Control Prev2020,31(7):553-555 Chinese
954	Epidemiological survey of paragonimiasis in Liaoning province	1979	1958	Liaoning	Not specified	4	Not specified	Not specified	Not specified	Not specified	Not specified	Not specified	125.038	41.7421	954. Li DH,Wang CX,Li WP,Zhu YS. Epidemiological survey of paragonimiasis in Liaoning province. J China Med Univ1979(02):41-45. Chinese
955	Liaoning Province, the prevalence of paragonimiasis investigation report	1979	1958	Liaoning	Not specified	55	Not specified	Not specified	Not specified	Not specified	Not specified	Not specified	125.358	41.2777	955. Li DH,Wang CX,Li WP,Zhu YS. Liaoning Province, the prevalence of paragonimiasis investigation report. J China Med Univ1979(02):41-45. Chinese
956	Discovery of Two Types of paragonimid suis and Their Differences in Fengcheng County, Liaoning Province, China	1990	1986	Liaoning	P. westermani	8	Not specified	Not specified	Not specified	Not specified	Not specified	Not specified	124.466	40.8045	956. Li DH,Zhou JS,Liu TC,Tan DK,Tan QW,Li XC. Discovery of Two Types of paragonimid suis and Their Differences in Fengcheng County, Liaoning Province, China. J China Med Univ1990, (2):88-91,99. Chinese
957	The recent situation of the prevalence of paragonimiasis in Kuandian County, Liaoning Province, China	1987	1984	Liaoning	P. westermani	15	Not specified	Not specified	Not specified	Not specified	Not specified	Not specified	124.754	40.7717	957. Li DH,Yuan JH,Ma YX,Hu ZG,Zhou HY. The recent situation of the prevalence of paragonimiasis in Kuandian County, Liaoning Province, China. J Parasitic Biol1987(04):72. Chinese
958	The discovery of the endemic area of paragonimiasis in Meixian District	1986	1983-1984	Guangdong	P. westermani	1	Not specified	Not specified	Not specified	Not specified	Not specified	Not specified	116.09	24.2721	958. Pan LX,Qiu SM,Lin XB,Yang ZH,Xie ZC,Xie YQ. The discovery of the endemic area of paragonimiasis in Meixian District. ChinJEpidemiol 1986,07(1):42-44. Chinese
959	Epidemiology and pathobiology of paragonimiasis in Fanchang County, Anhui Province, China.	1980	1977	Anhui	P. westermani	35	Not specified	Not specified	Not specified	Not specified	Not specified	Not specified	118.202	31.1094	959. He YX,Huang DS,Hu YQ,Zhu XH,Zhang YN. Epidemiology and pathobiology of paragonimiasis in Fanchang County, Anhui Province, China.. Acta Acad Med Sine1980(01):57-63+79. Chinese
960	Distribution of human parasitic trematodes in the Yangtze River Basin, Anhui Province, China.	1991	1985-1989	Anhui	P. westermani	1	Not specified	Not specified	Not specified	Not specified	Not specified	Not specified	118.193	31.108	960. Xu FN,Wu WZ,Guo JD,Hu WF,Wang ZH,Mei JD. Distribution of human parasitic trematodes in the Yangtze River Basin, Anhui Province, China.. J Parasitol Parasitic Dis 1991, (S1):37-40 Chinese
961	Eradication of paragonimiasis in Fuhr River water diversion project areas	1994	1992-1994	Liaoning	P. westermani	1	Not specified	Not specified	Not specified	Not specified	Not specified	Not specified	125.029	41.7413	961. Xu JT,Tian ZF,Wang L,Xiao WH,Wang JQ,Luan JY. Eradication of paragonimiasis in Fuhr River water diversion project areas. Chin J Public Health1994, (10):450-51. Chinese
962	Investigation on the natural source of paragonimiasis in Guangxi Province.	1999	1988-1997	Guangxi	P. skrjabini	22	Not specified	Not specified	Not specified	Not specified	Not specified	Not specified	109.265	25.0845	962. He G,Wei MB,Li SL,Zhu QY. Investigation on the natural source of paragonimiasis in Guangxi Province.. Chin J Zoonoses1999,15(6):45-48. Chinese
963	Epidemiological survey of paragonimiasis in Xinbin County, Liaoning Province, China	1995	1992-1993	Liaoning	P. westermani	5	Not specified	Not specified	Not specified	Not specified	Not specified	Not specified	125.071	41.7395	963. Xu JT,Qian ZF,Xiao WH,Wang L,Sun H,Wang JQ. Epidemiological survey of paragonimiasis in Xinbin County, Liaoning Province, China. Chin J Zoonoses1995, (1):63. Chinese
964	Investigation and study of paragonimiasis in Ninghai county	1996	1981	Zhejiang	P. westermani	46	Not specified	Not specified	Not specified	Not specified	Not specified	Not specified	121.438	29.2933	964. Zhou DH,Li ZA. Investigation and study of paragonimiasis in Ninghai county. Chin J Zoonoses1996(05):57-58. Chinese
965	The first discovery of endemic area of paragonimiasis in Shangyu County	1984	1982	Zhejiang	P. westermani	1	Not specified	Not specified	Not specified	Not specified	Not specified	Not specified	120.878	30.0377	965. Du YF,Hu SL. The first discovery of endemic area of paragonimiasis in Shangyu County. Zhejiang Med J1984(01):60. Chinese
