# Supplementary material for: Infection and biogeographical characteristics of Paragonimus westermani and P. skrjabini in humans and animal hosts in China: A systematic review and meta-analysis
Source: PLoS Negl Trop Dis. 2024 Aug 5;18(8):e0012366. doi: 10.1371/journal.pntd.0012366 (PMC11326572; doi:10.1371/journal.pntd.0012366)
Supplement: S2 Table — (XLSX) [file pntd.0012366.s002.xlsx]

## Sheet: sheet1
	S2_Table. Publications reporting Paragonimus prevalence in humans
No.	Title	Publication year	Language	Year of investigation	Paragonimus species	Type of population	Specimen	Gender	Sample size	No.of positive	Prevalence, %	Included	Quality score	Was the study’s target population a close representation of the national population in relation to relevant variables?	Was the sampling frame a true or close representation of the target population?	Was some form of random selection used to select the sample, OR was a census undertaken?	Was the likelihood of nonresponse bias minimal?	Were data collected directly from the subjects (as opposed to a proxy)?	Was an acceptable case definition used in the study?	validity and reliability?	Was the same mode of data collection used for all subjects?	Was the length of the shortest prevalence period for the parameter of interest appropriate?	Were the numerator(s) and denominator(s) for the parameter of interest appropriate?	Summary item on the overall risk of study bias	References
1	Monitoring and Analysis of Pulmonary Fluke Disease in Liaoning Province from 1990 to 2001.	2002	Chinese	1990–1999	unknown	General population	Sputum	Unknown	5275	7	0.132701	Yes	4	No	No	No	Yes	Yes	Yes	Yes	No	Yes	Yes	Moderate	1. Xu JT,Mao LL. Monitoring and Analysis of Pulmonary Fluke Disease in Liaoning Province from 1990 to 2001. J. Pathog. 2002,(05):71. Chinese.
2	Survey on the Epidemics of Paragonimiasis, Kaijiang County ,2012	2013	Chinese	2010–present	P. skrjabini	People with positive serologic tests	Stool	Unknown	786	0	0	Yes	3	No	No	Yes	Yes	Yes	Yes	Yes	No	Yes	Yes	Low	2. Liu ZY,Liu CF,Li BX,Tang DH,Li M,Yuan XM,et al. Survey on the Epidemics of Paragonimiasis, Kaijiang County ,2012Prev. Med. Trib. 2013,19(04):255-57+260. Chinese.
3	Epidemiological Survey on Paragonimiasis Situation in Dazhou,2013	2015	Chinese	2010–present	P. skrjabini	People with positive serologic tests	Stool	Unknown	840	0	0	Yes	4	No	No	No	Yes	Yes	Yes	Yes	No	Yes	Yes	Moderate	3. Hu XQ,Zhao Q,Liu ZX,Gui GY,Peng HW,Du MR. Epidemiological Survey on Paragonimiasis Situation in Dazhou,2013J. Prev. Med. Info. 2015,31(02):136-39. Chinese.
4	Epidemiological Investigation Report on Pulmonary Fluke in Changshan County.	1991	Chinese	1954–1990	unknown	General population	Stool	Unknown	779	0	0	Yes	4	No	No	No	Yes	Yes	Yes	Yes	No	Yes	Yes	Moderate	4. Xu LY,Zhang YK,Xu FH,Xie HL,Zhu ZH,Shao JQ,et al. Epidemiological Investigation Report on Pulmonary Fluke in Changshan County. Chin Prev Med J. 1991,(05):22-23. Chinese.
5	Current Status Investigation and Analysis of Pulmonary Fluke Disease in Chengkou County.	2004	Chinese	2000–2009	unknown	General population	Stool	Unknown	1500	3	0.2	Yes	4	No	No	No	Yes	Yes	Yes	Yes	No	Yes	Yes	Moderate	5. Tan WG,Tang LY,Bai Y. Current Status Investigation and Analysis of Pulmonary Fluke Disease in Chengkou County. Proceedings of the 2004 Academic Exchange Conference of the Chongqing Preventive Medicine Association. 83. 5013888888889.Chinese.
6	Epidemiological investigation of paragonimiasis in Taoshi village, Maoping, Dapu County, Guangdong Province	1988	Chinese	1954–1990	P. westermani	People with positive serologic tests	Stool	Unknown	635	0	0	Yes	4	No	No	No	Yes	Yes	Yes	Yes	No	Yes	Yes	Moderate	6. Pan LX,Li CP,Yang ZH,Yang YH,Huang FS,Guo DG,et al. Epidemiological investigation of paragonimiasis in Taoshi village, Maoping, Dapu County, Guangdong ProvinceSouth China J Prev Med. 1988,(01):45-46. Chinese.
7	Epidemiological investigation of paragonimiasis in Taoshi village, Maoping, Dapu County, Guangdong Province	1988	Chinese	1954–1990	P. westermani	People with positive serologic tests	Sputum	Unknown	366	0	0	Yes	4	No	No	No	Yes	Yes	Yes	Yes	No	Yes	Yes	Moderate	6. Pan LX,Li CP,Yang ZH,Yang YH,Huang FS,Guo DG,et al. Epidemiological investigation of paragonimiasis in Taoshi village, Maoping, Dapu County, Guangdong ProvinceSouth China J Prev Med. 1988,(01):45-46. Chinese.
8	Paragonimus westermani found in Hebei Province	1992	Chinese	1954–1990	P. westermani	People with positive serologic tests	Stool	Unknown	813	9	1.11	Yes	4	No	No	No	Yes	Yes	Yes	Yes	No	Yes	Yes	Moderate	7. Miao ZF,Li YB,Zhu X,Ren PS,Li CY,Li XS. Paragonimus westermani found in Hebei ProvinceJ. Pathog. 1992,(04):309. Chinese.
9	Type and epidemiological investigation of paragonimiasis westermani in Huadian City, Jilin Province	1988	Chinese	1954–1990	P. westermani	General population	Sputum	Unknown	1008	4	0.396825	Yes	4	No	No	No	Yes	Yes	Yes	Yes	No	Yes	Yes	Moderate	8. Zhang CS,Yuan JH. Type and epidemiological investigation of paragonimiasis westermani in Huadian City, Jilin ProvinceJ. Pathog. 1988,(S1):97. Chinese.
10	Epidemiological Investigation of Pulmonary Fluke Disease in Yangzi Shao Town, Huinan County, Jilin Province.	1987	Chinese	1954–1990	unknown	General population	Stool	Unknown	344	5	1.45349	Yes	4	No	No	No	Yes	Yes	Yes	Yes	No	Yes	Yes	Moderate	9. Liu XF,Wang GW,Huang SY,Wen JS. Epidemiological Investigation of Pulmonary Fluke Disease in Yangzi Shao Town, Huinan County, Jilin Province. Jilin Med J. 1988,(06):378. Chinese.
11	Investigation on the Prevalence of Pulmonary Fluke Disease in Piaoriver Town, Jiaohe City, Jilin Province.	2000	Chinese	1990–1999	unknown	General population	Sputum	Unknown	130	0	0	Yes	4	No	No	No	Yes	Yes	Yes	Yes	No	Yes	Yes	Moderate	10. Zhang CS. Investigation on the Prevalence of Pulmonary Fluke Disease in Piaoriver Town, Jiaohe City, Jilin Province. Chin. J. Zoon. 2000,(05):107. Chinese.
12	Disposal and focus investigation of a case of paragonimiasis in Jiyuan City	2020	Chinese	2010–present	P. westermani	People with positive serologic tests	Sputum	Unknown	51	1	1.96	Yes	4	No	No	No	Yes	Yes	Yes	Yes	No	Yes	Yes	Moderate	11. Du XB,Wang JP,Wang XW,Zheng W,Deng Y,Chen WQ,et al. Disposal and focus investigation of a case of paragonimiasis in Jiyuan CityMod Prev Med. 2020,31(07):553-55. Chinese.
13	Investigation report on paragonimiasis in Wugong Mountain Area of Anfu County, Jiangxi Province	2000	Chinese	1990–1999	P. westermani	People with positive serologic tests	Sputum	Unknown	1371	0	0	Yes	4	No	No	No	Yes	Yes	Yes	Yes	No	Yes	Yes	Moderate	12. Yang QG,Liao J,Liu HC,Peng JG. Investigation report on paragonimiasis in Wugong Mountain Area of Anfu County, Jiangxi ProvinceJ Jgs Med Col. 2000,(04):74-76. Chinese.
14	Investigation Report on the Prevalence of Pulmonary Fluke Disease in Liaoning Province.	1979	Chinese	1954–1990	unknown	General population	Sputum	Unknown	2987	0	0	Yes	3	No	No	Yes	Yes	Yes	Yes	Yes	No	Yes	Yes	Low	13. Li DY,Wang CX,Li WF,Zhu YS. Investigation Report on the Prevalence of Pulmonary Fluke Disease in Liaoning Province. J Chin Med Univ. 1979,(02):41-45. Chinese.
15	Investigation Report on the Prevalence of Pulmonary Fluke Disease in Liaoning Province.	1979	Chinese	1954–1990	unknown	General population	Sputum	Unknown	5268	4	0.0759301	Yes	3	No	No	Yes	Yes	Yes	Yes	Yes	No	Yes	Yes	Low	13. Li DY,Wang CX,Li WF,Zhu YS. Investigation Report on the Prevalence of Pulmonary Fluke Disease in Liaoning Province. J Chin Med Univ. 1979,(02):41-45. Chinese.
16	Investigation Report on the Prevalence of Pulmonary Fluke Disease in Liaoning Province.	1979	Chinese	1954–1990	unknown	General population	Sputum	Unknown	12358	55	0.445056	Yes	3	No	No	Yes	Yes	Yes	Yes	Yes	No	Yes	Yes	Low	13. Li DY,Wang CX,Li WF,Zhu YS. Investigation Report on the Prevalence of Pulmonary Fluke Disease in Liaoning Province. J Chin Med Univ. 1979,(02):41-45. Chinese.
17	Investigation Report on the Prevalence of Pulmonary Fluke Disease in Liaoning Province.	1979	Chinese	1954–1990	unknown	General population	Sputum	Unknown	103	0	0	Yes	3	No	No	Yes	Yes	Yes	Yes	Yes	No	Yes	Yes	Low	13. Li DY,Wang CX,Li WF,Zhu YS. Investigation Report on the Prevalence of Pulmonary Fluke Disease in Liaoning Province. J Chin Med Univ. 1979,(02):41-45. Chinese.
18	Investigation Report on the Prevalence of Pulmonary Fluke Disease in Liaoning Province.	1979	Chinese	1954–1990	unknown	General population	Sputum	Unknown	263	0	0	Yes	3	No	No	Yes	Yes	Yes	Yes	Yes	No	Yes	Yes	Low	13. Li DY,Wang CX,Li WF,Zhu YS. Investigation Report on the Prevalence of Pulmonary Fluke Disease in Liaoning Province. J Chin Med Univ. 1979,(02):41-45. Chinese.
19	Investigation Report on the Prevalence of Pulmonary Fluke Disease in Liaoning Province.	1979	Chinese	1954–1990	unknown	General population	Sputum	Unknown	309	0	0	Yes	3	No	No	Yes	Yes	Yes	Yes	Yes	No	Yes	Yes	Low	13. Li DY,Wang CX,Li WF,Zhu YS. Investigation Report on the Prevalence of Pulmonary Fluke Disease in Liaoning Province. J Chin Med Univ. 1979,(02):41-45. Chinese.
20	Investigation Report on the Prevalence of Pulmonary Fluke Disease in Liaoning Province.	1979	Chinese	1954–1990	unknown	General population	Sputum	Unknown	802	0	0	Yes	3	No	No	Yes	Yes	Yes	Yes	Yes	No	Yes	Yes	Low	13. Li DY,Wang CX,Li WF,Zhu YS. Investigation Report on the Prevalence of Pulmonary Fluke Disease in Liaoning Province. J Chin Med Univ. 1979,(02):41-45. Chinese.
21	Discovery and difference of two types of paragonimiasis westermani in Fengcheng County, Liaoning Province	1990	Chinese	1954–1990	P. westermani	General population	Sputum	Unknown	1230	8	0.650407	Yes	4	No	No	No	Yes	Yes	Yes	Yes	No	Yes	Yes	Moderate	14. Li DY,Zhou JS,Liu TC,Tan DK,Tan QW,Li XC,et al. Discovery and difference of two types of paragonimiasis westermani in Fengcheng County, Liaoning ProvinceJ Chin Med Univ. 1990,(02):88-91+99. Chinese.
22	Discovery and difference of two types of paragonimiasis westermani in Fengcheng County, Liaoning Province	1990	Chinese	1954–1990	P. westermani	General population	Sputum	Unknown	1020	0	0	Yes	4	No	No	No	Yes	Yes	Yes	Yes	No	Yes	Yes	Moderate	14. Li DY,Zhou JS,Liu TC,Tan DK,Tan QW,Li XC,et al. Discovery and difference of two types of paragonimiasis westermani in Fengcheng County, Liaoning ProvinceJ Chin Med Univ. 1990,(02):88-91+99. Chinese.
23	Recent epidemic situation of paragonimiasis in Kuandian County, Liaoning Province	1987	Chinese	1954–1990	P. westermani	General population	Sputum	Unknown	1745	15	0.86	Yes	4	No	No	No	Yes	Yes	Yes	Yes	No	Yes	Yes	Moderate	15. Li DY,Yuan JH,Ma YX,Hu ZG,Zhou HY. Recent epidemic situation of paragonimiasis in Kuandian County, Liaoning ProvinceChin J Parasitol Parasit Dis. 1987,(04):72. Chinese.
24	Discovery of paragonimiasis epidemic area in Meixian County	1986	Chinese	1954–1990	P. westermani	People with positive serologic tests	Sputum	Unknown	7738	1	0.0129232	Yes	4	No	No	No	Yes	Yes	Yes	Yes	No	Yes	Yes	Moderate	16. Pan LX,Lin XB,Yang ZH,Xie ZC,Xie YQ,Qiu MS. Discovery of paragonimiasis epidemic area in Meixian CountySouth China J Prev Med. 1986,(01):89-92. Chinese.
25	Epidemiological investigation of paragonimiasis in Rucheng County	1997	Chinese	1990–1999	P. westermani	People with positive serologic tests	Stool	Unknown	654	0	0	Yes	4	No	No	No	Yes	Yes	Yes	Yes	No	Yes	Yes	Moderate	17. Zhou LJ. Epidemiological investigation of paragonimiasis in Rucheng CountyPrac Prev Med. 1997,(04):253. Chinese.
26	Serological Epidemiological Investigation of Pulmonary Fluke Disease in the Population of Shanghai City.	2007	Chinese	2000–2009	unknown	General population	Sputum	Unknown	10019	0	0	Yes	3	No	No	Yes	Yes	Yes	Yes	Yes	No	Yes	Yes	Low	18. Ma XB,Cai L,Zhang BX,Fu YH,Chen J,Cao L,et al. Serological Epidemiological Investigation of Pulmonary Fluke Disease in the Population of Shanghai City. Chin J Zoonoses. 2007,(03):303-304. Chinese.
27	Surveillance on paragonimiasis infection in Hubei Province from 2018 to 2020	2021	Chinese	2010–present	P. skrjabini	General population	Sputum	Man	1875	0	0	Yes	4	No	No	No	Yes	Yes	Yes	Yes	No	Yes	Yes	Moderate	19. Zhang J,Xia J,Zhang HX,Zhu H,Wu DN,Wan L,et al. Surveillance on paragonimiasis infection in Hubei Province from 2018 to 2020Chin J Parasitol Parasit Dis. 2021,39(05):600-605. Chinese.
28	Surveillance on paragonimiasis infection in Hubei Province from 2018 to 2020	2021	Chinese	2010–present	P. skrjabini	General population	Sputum	Woman	2072	0	0	Yes	4	No	No	No	Yes	Yes	Yes	Yes	No	Yes	Yes	Moderate	19. Zhang J,Xia J,Zhang HX,Zhu H,Wu DN,Wan L,et al. Surveillance on paragonimiasis infection in Hubei Province from 2018 to 2020Chin J Parasitol Parasit Dis. 2021,39(05):600-605. Chinese.
29	Study on epidemiology and pathogenic biology of paragonimiasis in Fanchang County, Anhui Province	1980	Chinese	1954–1990	P. westermani	General population	Sputum	Unknown	3201	35	1.09341	Yes	4	No	No	No	Yes	Yes	Yes	Yes	No	Yes	Yes	Moderate	20. He YX,Huang DS,Hu YQ,Zhu XH,Zhang YN. Study on epidemiology and pathogenic biology of paragonimiasis in Fanchang County, Anhui ProvinceActa Acad Med Sin. 1980,(01):57-63+79. Chinese.
30	Distribution of human parasitic flukes in the Yangtze River Valley of Anhui Province	1991	Chinese	1954–1990	P. westermani	General population	Sputum	Unknown	1062	1	0.094162	Yes	3	No	No	Yes	Yes	Yes	Yes	Yes	No	Yes	Yes	Low	21. Xu FN,Wu WD,Guo JD,Hu WF,Wang ZH,Mei JD,et al. Distribution of human parasitic flukes in the Yangtze River Valley of Anhui ProvinceChin J Parasitol Parasit Dis. 1991,(S1):37-40. Chinese.
31	Distribution of human parasitic flukes in the Yangtze River Valley of Anhui Province	1991	Chinese	1954–1990	P. westermani	General population	Sputum	Unknown	176	0	0	Yes	3	No	No	Yes	Yes	Yes	Yes	Yes	No	Yes	Yes	Low	21. Xu FN,Wu WD,Guo JD,Hu WF,Wang ZH,Mei JD,et al. Distribution of human parasitic flukes in the Yangtze River Valley of Anhui ProvinceChin J Parasitol Parasit Dis. 1991,(S1):37-40. Chinese.
32	Discovery and etiology of paragonimiasis epidemic area in Jianou County, Fujian Province	1980	Chinese	1954–1990	P. westermani	General population	Sputum	Unknown	3087	0	0	Yes	4	No	No	No	Yes	Yes	Yes	Yes	No	Yes	Yes	Moderate	22. Lin YG,Kang J,Lv JH,Lin MX,He YC,Chen QQ,et al. Discovery and etiology of paragonimiasis epidemic area in Jianou County, Fujian ProvinceCurr Zool. 1980,(01):52-60+108. Chinese.
33	Discovery and etiology of paragonimiasis epidemic area in Jianou County, Fujian Province	1993	Chinese	1954–1990	P. westermani	General population	Sputum	Man	187	0	0	Yes	4	No	No	No	Yes	Yes	Yes	Yes	No	Yes	Yes	Moderate	23. Lin YG,Yang WC,Yan RL,Hong LX,He YC,Yang CC,Discovery and etiology of paragonimiasis epidemic area in Jianou County, Fujian ProvinceWy Sci J. 1993,(00):55-63. Chinese.
34	Discovery and etiology of paragonimiasis epidemic area in Jianou County, Fujian Province	1993	Chinese	1954–1990	P. westermani	General population	Sputum	Woman	150	0	0	Yes	4	No	No	No	Yes	Yes	Yes	Yes	No	Yes	Yes	Moderate	23. Lin YG,Yang WC,Yan RL,Hong LX,He YC,Yang CC,Discovery and etiology of paragonimiasis epidemic area in Jianou County, Fujian ProvinceWy Sci J. 1993,(00):55-63. Chinese.
35	Study on eliminating paragonimiasis in the water diversion project area of the Fuer River	1994	Chinese	1990–1999	P. westermani	General population	Sputum	Man	11042	1	0.00905633	Yes	4	No	No	No	Yes	Yes	Yes	Yes	No	Yes	Yes	Moderate	24. Xu JT,Qian ZF,Wang L,Xiao WH,Wang JQ,Luan JY,et al. Study on eliminating paragonimiasis in the water diversion project area of the Fuer RiverChina Public Health J. 1994,(10):450-51. Chinese.
36	Investigation on natural foci of paragonimiasis in Guangxi	1999	Chinese	1990–1999	P. skrjabini	General population	Unknown	Unknown	1400	22	1.57143	Yes	4	No	No	No	Yes	Yes	Yes	Yes	No	Yes	Yes	Moderate	25. He Gang,Wei MB,Li SL,Zhu QY. Investigation on natural foci of paragonimiasis in GuangxiChin J Zoonoses. 1999,15(6):45-48. Chinese.
37	Preliminary investigation on paragonimiasis in Yiyang County, Henan Province	1975	Chinese	1954–1990	P. westermani	General population	Sputum	Unknown	1957	0	0	Yes	4	No	No	No	Yes	Yes	Yes	Yes	No	Yes	Yes	Moderate	26. Miao ZF. Preliminary investigation on paragonimiasis in Yiyang County, Henan ProvinceMod Prev Med. 1975,(02):34-39. Chinese.
38	Preliminary epidemiological investigation of paragonimiasis in Pingshan boiler plant of Heilongjiang Province	1984	Chinese	1954–1990	P. westermani	General population	Sputum	Unknown	1149	0	0	Yes	4	No	No	No	Yes	Yes	Yes	Yes	No	Yes	Yes	Moderate	27. Xu ZJ,Huang SY. Preliminary epidemiological investigation of paragonimiasis in Pingshan boiler plant of Heilongjiang ProvinceJ Harbin Med Univ. 1984,(02):81-84. Chinese.
39	Epidemiological investigation of paragonimiasis in Loudi District of Hunan Province	1991	Chinese	1954–1990	P. skrjabini	General population	Sputum	Man	920	0	0	Yes	4	No	No	No	Yes	Yes	Yes	Yes	No	Yes	Yes	Moderate	28. Wang GR,Cao GH,Cao JS,Liang XS. Epidemiological investigation of paragonimiasis in Loudi District of Hunan ProvinceChin J Parasitol Parasit Dis. 1991,(04):291-92. Chinese.
40	Epidemiological investigation of paragonimiasis in Loudi District of Hunan Province	1991	Chinese	1954–1990	P. skrjabini	General population	Sputum	Woman	571	0	0	Yes	4	No	No	No	Yes	Yes	Yes	Yes	No	Yes	Yes	Moderate	28. Wang GR,Cao GH,Cao JS,Liang XS. Epidemiological investigation of paragonimiasis in Loudi District of Hunan ProvinceChin J Parasitol Parasit Dis. 1991,(04):291-92. Chinese.
41	Epidemiological investigation and control of paragonimiasis westermani in Daye, Huangshi City	1986	Chinese	1954–1990	P. westermani	General population	Stool	Man	229	0	0	Yes	4	No	No	No	Yes	Yes	Yes	Yes	No	Yes	Yes	Moderate	29. Liao CG. Epidemiological investigation and control of paragonimiasis westermani in Daye, Huangshi CityChina Public Health J. 1986,(01):61-62. Chinese.
42	Epidemiological investigation and control of paragonimiasis westermani in Daye, Huangshi City	1986	Chinese	1954–1990	P. westermani	General population	Stool	Woman	188	0	0	Yes	4	No	No	No	Yes	Yes	Yes	Yes	No	Yes	Yes	Moderate	29. Liao CG. Epidemiological investigation and control of paragonimiasis westermani in Daye, Huangshi CityChina Public Health J. 1986,(01):61-62. Chinese.
43	Epidemiological investigation of paragonimiasis in Antu County, Jilin Province	1989	Chinese	1954–1990	P. westermani	General population	Sputum	Man	748	0	0	Yes	4	No	No	No	Yes	Yes	Yes	Yes	No	Yes	Yes	Moderate	30. Huang FZ,Cui CQ,Quan FS. Epidemiological investigation of paragonimiasis in Antu County, Jilin ProvinceJ Med Sci YB Univ. 1989,(01):8-11. Chinese.
44	Epidemiological investigation of paragonimiasis in Antu County, Jilin Province	1989	Chinese	1954–1990	P. westermani	General population	Sputum	Woman	733	0	0	Yes	4	No	No	No	Yes	Yes	Yes	Yes	No	Yes	Yes	Moderate	30. Huang FZ,Cui CQ,Quan FS. Epidemiological investigation of paragonimiasis in Antu County, Jilin ProvinceJ Med Sci YB Univ. 1989,(01):8-11. Chinese.
45	Investigation on paragonimiasis in Sandu District, Tonggu County, Jiangxi Province	1980	Chinese	1954–1990	P. westermani	General population	Sputum	Unknown	1136	0	0	Yes	4	No	No	No	Yes	Yes	Yes	Yes	No	Yes	Yes	Moderate	31. Xie ZM,Wu FD,Huang WC,Zhou XM. Investigation on paragonimiasis in Sandu District, Tonggu County, Jiangxi ProvinceJx Med J. 1980,(05):52-53. Chinese.
46	Epidemiological investigation of paragonimiasis in Xinbin County, Liaoning Province	1995	Chinese	1990–1999	P. westermani	General population	Sputum	Unknown	12857	5	0.0388893	Yes	4	No	No	No	Yes	Yes	Yes	Yes	No	Yes	Yes	Moderate	32. Xu JT,Qian ZF,Xiao WH,Wang L,Sun T,Wang JQ,et al. Epidemiological investigation of paragonimiasis in Xinbin County, Liaoning ProvinceJ. Pathog. 1995,(01):63. Chinese.
47	Investigation on paragonimiasis in Ninghai County	1996	Chinese	1954–1990	P. westermani	General population	Sputum	Unknown	2953	46	1.55774	Yes	4	No	No	No	Yes	Yes	Yes	Yes	No	Yes	Yes	Moderate	33. Zhou DH,Li ZH. Investigation on paragonimiasis in Ninghai CountyChin J Zoonoses. 1996,(05):57-58. Chinese.
48	An epidemic area of paragonimiasis was first found in Shangyu county	1984	Chinese	1954–1990	P. westermani	General population	Sputum	Unknown	698	1	0.143266	Yes	4	No	No	No	Yes	Yes	Yes	Yes	No	Yes	Yes	Moderate	34. Du YF,Hu SL. An epidemic area of paragonimiasis was first found in Shangyu countyZhejiang M J. 1984,(01):60. Chinese.
49	Investigation on the prevalence of paragonimiasis in Jiangnan township of Jilin City	1985	Chinese	1954–1990	P. westermani	General population	Stool	Man	291	0	0	Yes	2	No	No	No	Yes	Yes	Yes	Yes	No	Yes	Yes	Moderate	35. Liu ZM,Bai GF,Lian JA,Xu JW,Li RH,Xu FW,et al. Investigation on the prevalence of paragonimiasis in Jiangnan township of Jilin CityJ Jl Univ. 1985,(02):221-26. Chinese.
50	Investigation on the prevalence of paragonimiasis in Jiangnan township of Jilin City	1985	Chinese	1954–1990	P. westermani	General population	Stool	Woman	336	0	0	Yes	2	No	No	No	Yes	Yes	Yes	Yes	No	Yes	Yes	Moderate	35. Liu ZM,Bai GF,Lian JA,Xu JW,Li RH,Xu FW,et al. Investigation on the prevalence of paragonimiasis in Jiangnan township of Jilin CityJ Jl Univ. 1985,(02):221-26. Chinese.
51	Epidemiological investigation of paragonimiasis in jinmiaopu Town, Zezhou County, Shanxi Province	2007	Chinese	2000–2009	P. skrjabini	General population	Stool	Man	1048	0	0	Yes	3	No	No	No	Yes	Yes	Yes	Yes	No	Yes	Yes	Moderate	36. Feng ML,Shang YL,Yan XC. Epidemiological investigation of paragonimiasis in jinmiaopu Town, Zezhou County, Shanxi Province2007 National Conference on Cancer Epidemiology and Etiology. 2007:131-33. Chinese.
52	Epidemiological investigation of paragonimiasis in jinmiaopu Town, Zezhou County, Shanxi Province	2007	Chinese	2000–2009	P. skrjabini	General population	Stool	Woman	1124	0	0	Yes	3	No	No	No	Yes	Yes	Yes	Yes	No	Yes	Yes	Moderate	36. Feng ML,Shang YL,Yan XC. Epidemiological investigation of paragonimiasis in jinmiaopu Town, Zezhou County, Shanxi Province2007 National Conference on Cancer Epidemiology and Etiology. 2007:131-33. Chinese.
53	Current Status of Major Parasitic Diseases in the Human Body Nationwide.	2008	Chinese	2000–2009	unknown	General population	Unknown	Unknown	68209	22	0.0322538	Yes	1	Yes	Yes	Yes	Yes	Yes	Yes	Yes	No	Yes	Yes	Low	37. Wang LD, Qi XQ, Wang Y. Report on National Survey of Important Human Parasitic Disease in China / Prepared by the Department of Disease Control and Prevention, Ministry of Health: People's Medical Publishing House2008.
54	Report on the National Survey of Important Human Parasitic Diseases in China	2015	Chinese	2010–present	unknown	General population	Stool	Unknown	484210	8	0.00165218	Yes	0	Yes	Yes	Yes	Yes	Yes	Yes	Yes	Yes	Yes	Yes	Low	38. Zhou XN, LI SZ, LI ZJ, Chen YD. Report on National Survey of Important Human Parasitic Disease in China (2015) / Prepared by the National Institute of Parasitic Diseases, Chinese Center for Disease Control and Prevention: People's Medical Publishing House2018.
