# Supplementary material for: Infection and biogeographical characteristics of Paragonimus westermani and P. skrjabini in humans and animal hosts in China: A systematic review and meta-analysis
Source: PLoS Negl Trop Dis. 2024 Aug 5;18(8):e0012366. doi: 10.1371/journal.pntd.0012366 (PMC11326572; doi:10.1371/journal.pntd.0012366)
Supplement: S3 Table — (XLSX) [file pntd.0012366.s003.xlsx]

## Sheet: Sheet1
	S3 Table. Publications reporting Paragonimus prevalence in the first intermediate hosts
No.	Title	Publication year	Language	Year of investigation	Paragonimus species	Province	City	County/Town/Village	Snail species	Family of hosts	Genus of hosts	Detection method	Sample size	No.of positive	Prevalence, %	Included	Quality score	Was the study’s target population a close representation of the national population in relation to relevant variables?	Was the sampling frame a true or close representation of the target population?	Was some form of random selection used to select the sample, OR was a census undertaken?	Was the likelihood of nonresponse bias minimal?	Were data collected directly from the subjects (as opposed to a proxy)?	Was an acceptable case definition used in the study?	validity and reliability?	Was the same mode of data collection used for all subjects?	Was the length of the shortest prevalence period for the parameter of interest appropriate?	Were the numerator(s) and denominator(s) for the parameter of interest appropriate?	Summary item on the overall risk of study bias	longitude,latitude	Elevation (Meter)	NDVI	Annual Mean Temperature (℃)	Annual Precipitation (mm)	Mean Temperature of Warmest Quarter (℃)	Precipitation of Warmest Quarter (mm)	Mean Temperature of Coldest Quarter (℃)	Precipitation of Coldest Quarter (mm)	References
1	Investigation on the distribution of natural foci of paragonimiasis in Shiyan area	2002	Chinese	2000–2009	P. skrjabini	Hubei	Shiyan	Zhuxi County	Tricula humida	Pomatiopsidae	Tricula	Direct compression method	8918	13	0.00145773	Yes	3	No	No	No	Yes	Yes	Yes	Yes	Yes	Yes	Yes	Low	109.716367,32.325097	656	0.888	14.2993	1015	24.3487	437	3.78317	45	1. Zhu MS,Zhu YX,Liu Q,Liu WX,Bei T,Chang XD,et al. Investigation on the distribution of natural foci of paragonimiasis in Shiyan areaJ. Pathog. 2002,(03):36+44. Chinese.
2	Analysis on the changes and causes of the epidemic situation of Paragonimus skrjabini in Shiyan, Hubei Province	2012	Chinese	2010–present	P. skrjabini	Hubei	Danjiangkou	Guanshan Town	Tricula sp	Pomatiopsidae	Tricula	Direct compression method	2816	7	0.0024858	Yes	3	No	No	No	Yes	Yes	Yes	Yes	Yes	Yes	Yes	Low	110.882926,32.381583	551	0.9	14.5481	982	24.8753	426	3.7645	46	2. Zhu MS,Zhu J,Wei RH,Zhu YX. Analysis on the changes and causes of the epidemic situation of Paragonimus skrjabini in Shiyan, Hubei ProvinceJ Shanxi Univ Med. 2012,43(12):921-23. Chinese.
3	Investigation on Paragonimus Foci in Ninghua County in 2012	2014	Chinese	2010–present	P. westermani	Fujian	Sanming	Ninghua County	Semisulcospira libertina	Pleuroceridae	Semisulcospira	Direct compression method	2587	2	0.000773096	Yes	3	No	No	No	Yes	Yes	Yes	Yes	Yes	Yes	Yes	Low	116.657546,26.269511	392	0.728	18.0458	1655	26.3137	540	8.78717	204	3. Wu CR,Chen BC,Lin CX. Investigation on Paragonimus Foci in Ninghua County in 2012Prev Med Trib. 2014,20(02):130-31. Chinese.
4	Analysis of monitoring results of paragonimiasis in Anhui from 2013 to 2016	2017	Chinese	2010–present	P. westermani	Anhui	Huangshan	Xiuning County	Semisulcospira libertina	Pleuroceridae	Semisulcospira	Direct compression method	923	62	0.0671723	Yes	3	No	No	No	Yes	Yes	Yes	Yes	Yes	Yes	Yes	Low	118.197044,29.78984	161	0.816	16.4003	1601	26.6948	548	5.4315	201	4. Liu DH,Guo JD,Wang TP,Zhang SQ,Zhu L,Jin W,et al. Analysis of monitoring results of paragonimiasis in Anhui from 2013 to 2016J Tro Dis Para. 2017,15(3):155-58Chinese.
5	Epidemiological survey of paragonimiasis in Kaijiang County in 2013	2015	Chinese	2010–present	P. skrjabini	Sichuan	Dazhou	Kaijiang County	Tricula sp	Pomatiopsidae	Tricula	Direct compression method	196	29	0.147959	Yes	3	No	No	No	Yes	Yes	Yes	Yes	Yes	Yes	Yes	Low	107.874275,31.088383	507	0.768	16.8797	1242	26.3602	522	6.916	58	5. Yuan XM,Liu ZY,Liu CF,Li BX,Lin RJ,Tang DH,et al. Epidemiological survey of paragonimiasis in Kaijiang County in 2013Mod Prev Med. 2015,42(09):1555-58. Chinese.
6	Epidemiology and Pathogenic Biology of paragonimiasis in Fanchang County, Anhui Province	1980	Chinese	1954–1990	P. westermani	Anhui	Wuhu	Fanchang District	Semisulcospira libertina	Pleuroceridae	Semisulcospira	Direct compression method	5154	1	0.000194024	Yes	3	No	No	No	Yes	Yes	Yes	Yes	Yes	Yes	Yes	Low	118.201977,31.109443	31	0.72	16.133	1240	26.926	499	4.75133	129	6. He YX,Huang DS,Hu YQ,Zhu XH,Zhang YN. Epidemiology and Pathogenic Biology of paragonimiasis in Fanchang County, Anhui ProvinceActa Acad Med Sin. 1980,(01):57-63+79. Chinese.
7	Investigation on the infection of Intermediate host of paragonimus in Xiaocheng Village, Baoqing County	1988	Chinese	1954–1990	P. westermani	Heilongjiang	Shuangyashan	Xiaochengzi Village, Baoqing County	Semisulcospira libertina	Pleuroceridae	Semisulcospira	Direct compression method	800	0	0	Yes	3	No	No	No	Yes	Yes	Yes	Yes	Yes	Yes	Yes	Low	132.051898,46.22501	144	0.9	3.86383	551	20.525	317	-15.0453	18	7. Wang GZ,Zhang WY,Zhu LX,Qi ZC,Li ZX,Zhao FQ,et al. Investigation on the infection of Intermediate host of paragonimus in Xiaocheng Village, Baoqing CountyHLJ Med Pha. 1988,(02):107-108+187. Chinese.
8	Investigation on infection of paragonimus, its Intermediate host and population in Chashan commune	1983	Chinese	1954–1990	P. westermani	Zhejiang	Wenzhou	Chashan Street, Ouhai District	Semisulcospira libertina	Pleuroceridae	Semisulcospira	Direct compression method	936	0	0	Yes	5	No	No	No	Yes	Yes	Yes	No	No	Yes	Yes	Moderate	120.707773,27.91708	48	0.604	17.683	1511	26.632	509	8.44966	178	8. Lin QW,Ma LY,Chen DQ,Yang ZC. Investigation on infection of paragonimus, its Intermediate host and population in Chashan communeJ W Med Univ. 1983,(02):48-53. Chinese.
9	Epidemiological investigation of paragonimus in Changshan County	1991	Chinese	1990–1999	P. westermani	Zhejiang	Quzhou	Changshan County	Semisulcospira libertina	Pleuroceridae	Semisulcospira	Direct compression method	2126	0	0	Yes	3	No	No	No	Yes	Yes	Yes	Yes	Yes	Yes	Yes	Low	118.520435,28.903457	213	0.892	17.1072	1664	26.8993	547	6.6225	221	9. Xu LY,Zhang YK,Xu FH,Xie HL,Zhu ZH,Shao JQ,et al. Epidemiological investigation of paragonimus in Changshan CountyChin J Prev Med. 1991,(05):22-23. Chinese.
10	Epidemiological investigation of paragonimiasis in Daxian and Wanyuan areas	1987	Chinese	1954–1990	P. skrjabini	Sichuan	Dazhou	Dazhou City	Tricula sp	Pomatiopsidae	Tricula	Direct compression method	21720	44	0.00202578	Yes	3	No	No	No	Yes	Yes	Yes	Yes	Yes	Yes	Yes	Low	107.465393,31.213813	363	0.4	17.4695	1221	27.0198	533	7.47783	57	10. Zhou GX,Luo XR,Xu XM. Epidemiological investigation of paragonimiasis in Daxian and Wanyuan areasSC Med J. 1987,(02):104-105. Chinese.
11	Investigation on paragonimiasis in Fengxi Forest Farm of Dabu County	1985	Chinese	1954–1990	P. westermani	Guangdong	Meizhou	Fengxi Forest Farm,Dabu County	Semisulcospira.tancellata Benson	Pleuroceridae	Semisulcospira	Direct compression method	3314	3	0.00090525	Yes	3	No	No	No	Yes	Yes	Yes	Yes	Yes	Yes	Yes	Low	116.794456,24.65129	424	0.9	19.2771	1478	25.8498	556	11.6943	152	11. Pan LX,Qiu MS,Yang YH. Investigation on paragonimiasis in Fengxi Forest Farm of Dabu CountyChin J Prev Med. 1985,19(2):122. Chinese.
12	Observation on the Larvae of Paragonimus westermani in Eastern Hubei	1985	Chinese	1954–1990	P. westermani	Hubei	Huangshi	Huanglian Port, Daye City	Semisulcospira libertina	Pleuroceridae	Semisulcospira	Direct compression method	4474	1	0.000223514	Yes	5	No	No	No	Yes	Yes	Yes	No	No	Yes	Yes	Moderate	115.032101,30.021817	88	0.74	16.9264	1402	27.7053	539	5.531	154	12. Peng DH,Zhou Y,Zhou SL,Liao LG,Guo TQ,Ai DH,et al. Observation on the Larvae of Paragonimus westermani in Eastern HubeiChin J Parasitol Parasit Dis. 1985,(01):64. Chinese.
13	Analysis on the changes and causes of infection of Intermediate host of Pagumogonimus skrjabini in northwest Hubei	2016	Chinese	2010–present	P. skrjabini	Hubei	Shiyan	Liuliping Town, Danjiangkou City	Tricula sp	Pomatiopsidae	Tricula	Direct compression method	4312	8	0.00185529	Yes	3	No	No	No	Yes	Yes	Yes	Yes	Yes	Yes	Yes	Low	110.985044,32.545459	333	0.76	15.4503	947	26.0715	409	4.34233	44	13. Zhu J,Wei RH,Liu DD,Yang SG. Analysis on the changes and causes of infection of Intermediate host of Pagumogonimus skrjabini in northwest HubeiJ HB Univ Med. 2016,35(01):12-14. Chinese.
14	Discovery and Etiological Study on the Epidemic Area of Paragonimus in Jianou County, Fujian Province	1980	Chinese	1954–1990	P. skrjabini	Fujian	Nanping	Jian'ou City	Pseudobythinella jienouensis	Pomatiopsidae	Pseudobythinella	Unknown	43662	215	0.00492419	Yes	3	No	No	No	Yes	Yes	Yes	Yes	Yes	Yes	Yes	Low	118.320086,27.026894	197	0.58	19.0553	1685	27.5493	569	9.77	207	14. Lin YG,Kang J,Lv JH,Lin MX,He YC,Chen QQ,et al. Discovery and Etiological Study on the Epidemic Area of Paragonimus in Jianou County, Fujian ProvinceCurr Zool. 1980,(01):52-60+108. Chinese.
15	Investigation on the epidemiology of paragonimiasis in Jiangle County, Fujian Province	1983	Chinese	1954–1990	P. westermani	Fujian	Sanming	Jiangle County	Semisulcospira.tancellata Benson	Pleuroceridae	Semisulcospira	Direct compression method	2935	5	0.00170358	Yes	3	No	No	No	Yes	Yes	Yes	Yes	Yes	Yes	Yes	Low	117.479712,26.734693	271	0.88	18.8048	1670	27.0928	543	9.68767	211	15. He YC,Lin YG,Hong LX,Yang WC,Bi WD,Liu GH. Investigation on the epidemiology of paragonimiasis in Jiangle County, Fujian ProvinceJ Xm Univ. 1983,(01):102-109. Chinese.
16	Changes in the infection rate and its causes in the infected areas of schistosomiasis in Fujian Province	1999	Chinese	1990–1999	P. westermani	Fujian	Nanping	Shunchang County	Semisulcospira libertina	Pleuroceridae	Semisulcospira	Direct compression method	5277	18	0.00341103	Yes	5	No	No	No	Yes	Yes	Yes	No	No	Yes	Yes	Moderate	117.826871,26.800653	266	0.624	18.9532	1681	27.2097	552	9.8475	211	16. Li YS,Lin JX,Cheng YZ,Lin CX. Changes in the infection rate and its causes in the infected areas of schistosomiasis in Fujian ProvinceJ. Pathog. 1999,(04):44-46. Chinese.
17	Investigation on the species, distribution and infection rate of the first Intermediate host of paragonimus in Fujian Province	2004	Chinese	2000–2009	P. skrjabini	Fujian	Nanping	Jian'ou City	Semisulcospira libertina	Pleuroceridae	Semisulcospira	Unknown	53874	142	0.00263578	Yes	3	No	No	No	Yes	Yes	Yes	Yes	Yes	Yes	Yes	Low	118.320086,27.026894	197	0.58	19.0553	1685	27.5493	569	9.77	207	17. Li YS,Cao SP,Zhang SY,Zhou XM,Xu LS,Lin JX. Investigation on the species, distribution and infection rate of the first Intermediate host of paragonimus in Fujian ProvinceStrait J Prevent Med. 2004,(06):1-3. Chinese.
18	Investigation on the species, distribution and infection rate of the first Intermediate host of paragonimus in Fujian Province	2004	Chinese	2000–2009	P. skrjabini	Fujian	Nanping	Jian'ou City	Tricula fujianensis Liu et al	Pomatiopsidae	Tricula	Unknown	39149	82	0.00209456	Yes	3	No	No	No	Yes	Yes	Yes	Yes	Yes	Yes	Yes	Low	118.320086,27.026894	197	0.58	19.0553	1685	27.5493	569	9.77	207	17. Li YS,Cao SP,Zhang SY,Zhou XM,Xu LS,Lin JX. Investigation on the species, distribution and infection rate of the first Intermediate host of paragonimus in Fujian ProvinceStrait J Prevent Med. 2004,(06):1-3. Chinese.
19	Investigation on the species, distribution and infection rate of the first Intermediate host of paragonimus in Fujian Province	2004	Chinese	2000–2009	P. skrjabini	Fujian	Nanping	Jian'ou City	Oncomelania hupensis tangi Baetsch	Pomatiopsidae	Oncomelania	Unknown	10825	57	0.00526559	Yes	3	No	No	No	Yes	Yes	Yes	Yes	Yes	Yes	Yes	Low	118.320086,27.026894	197	0.58	19.0553	1685	27.5493	569	9.77	207	17. Li YS,Cao SP,Zhang SY,Zhou XM,Xu LS,Lin JX. Investigation on the species, distribution and infection rate of the first Intermediate host of paragonimus in Fujian ProvinceStrait J Prevent Med. 2004,(06):1-3. Chinese.
20	Investigation on the etiology of paragonimiasis in Minhou County, Fujian Province	1994	Chinese	1990–1999	P. westermani	Fujian	Fuzhou	Minhou County	Semisulcospira libertina	Pleuroceridae	Semisulcospira	Direct compression method	1456	6	0.00412088	Yes	3	No	No	No	Yes	Yes	Yes	Yes	Yes	Yes	Yes	Low	119.143077,26.147214	171	0.816	19.3752	1417	27.2725	401	11.1467	163	18. Li YS,Lin JX. Investigation on the etiology of paragonimiasis in Minhou County, Fujian ProvinceWy Sci J. 1994,(00):162-66. Chinese.
21	Investigation on the infection of the first Intermediate host of Paragonimus and its cercariae in Pingnan County, Fujian Province	2021	Chinese	2010–present	P. skrjabini	Fujian	Ningde	Tianfeng Village, Daixi Town, Pingnan County	Pseudobgthinella jianouensis	Pomatiopsidae	Pseudobythinella	Direct compression method	2341	6	0.00256301	Yes	3	No	No	No	Yes	Yes	Yes	Yes	Yes	Yes	Yes	Low	119.162754,26.876885	781	0.9	15.8027	1753	23.8617	653	7.25167	188	18. Zheng D,Lin CX,Cai WW,Xie HG. Investigation on the infection of the first Intermediate host of Paragonimus and its cercariae in Pingnan County, Fujian ProvinceJ Tro Dis Para. 2021,19(05):266-69. Chinese.
22	Investigation on the infection of the first Intermediate host of Paragonimus and its cercariae in Pingnan County, Fujian Province	2021	Chinese	2010–present	P. skrjabini	Fujian	Ningde	Tianfeng Village, Daixi Town, Pingnan County	Assiminea sp	Assimineidae	Assiminea	Direct compression method	1276	0	0	Yes	3	No	No	No	Yes	Yes	Yes	Yes	Yes	Yes	Yes	Low	119.162754,26.876885	781	0.9	15.8027	1753	23.8617	653	7.25167	188	18. Zheng D,Lin CX,Cai WW,Xie HG. Investigation on the infection of the first Intermediate host of Paragonimus and its cercariae in Pingnan County, Fujian ProvinceJ Tro Dis Para. 2021,19(05):266-69. Chinese.
23	Investigation on the infection of the first Intermediate host of Paragonimus and its cercariae in Pingnan County, Fujian Province	2021	Chinese	2010–present	P. skrjabini	Fujian	Ningde	Tianfeng Village, Daixi Town, Pingnan County	Semisulcospira libertina	Pleuroceridae	Semisulcospira	Direct compression method	2215	0	0	Yes	3	No	No	No	Yes	Yes	Yes	Yes	Yes	Yes	Yes	Low	119.162754,26.876885	781	0.9	15.8027	1753	23.8617	653	7.25167	188	18. Zheng D,Lin CX,Cai WW,Xie HG. Investigation on the infection of the first Intermediate host of Paragonimus and its cercariae in Pingnan County, Fujian ProvinceJ Tro Dis Para. 2021,19(05):266-69. Chinese.
24	Epidemiological Investigation of Paragonimus in Sanyuan District, Sanming, Fujian Province	2007	Chinese	2000–2009	P. skrjabini	Fujian	Sanming	Sanyuan District	Semisulcospira libertina	Pleuroceridae	Semisulcospira	Unknown	654	0	0	Yes	3	No	No	No	Yes	Yes	Yes	Yes	Yes	Yes	Yes	Low	117.651827,26.277076	312	0.824	19.2259	1585	27.0395	532	10.6523	193	19. Zhang SY,Xu LS,Li YS,Lin CX,Cheng YZ,Zhou XM,et al. Epidemiological Investigation of Paragonimus in Sanyuan District, Sanming, Fujian ProvinceStrait J Prevent Med. 2007,(04):10-12. Chinese.
25	Epidemiological Investigation of Paragonimus in Sanyuan District, Sanming, Fujian Province	2007	Chinese	2000–2009	P. skrjabini	Fujian	Sanming	Sanyuan District	Erhaiini sp	Amnicolidae	Erhaiini	Unknown	846	1	0.00118203	Yes	3	No	No	No	Yes	Yes	Yes	Yes	Yes	Yes	Yes	Low	117.651827,26.277076	312	0.824	19.2259	1585	27.0395	532	10.6523	193	19. Zhang SY,Xu LS,Li YS,Lin CX,Cheng YZ,Zhou XM,et al. Epidemiological Investigation of Paragonimus in Sanyuan District, Sanming, Fujian ProvinceStrait J Prevent Med. 2007,(04):10-12. Chinese.
26	Epidemiological Investigation of Paragonimus in Sanyuan District, Sanming, Fujian Province	2007	Chinese	2000–2009	P. skrjabini	Fujian	Sanming	Sanyuan District	Tricula sp	Pomatiopsidae	Tricula	Unknown	135	0	0	Yes	3	No	No	No	Yes	Yes	Yes	Yes	Yes	Yes	Yes	Low	117.651827,26.277076	312	0.824	19.2259	1585	27.0395	532	10.6523	193	19. Zhang SY,Xu LS,Li YS,Lin CX,Cheng YZ,Zhou XM,et al. Epidemiological Investigation of Paragonimus in Sanyuan District, Sanming, Fujian ProvinceStrait J Prevent Med. 2007,(04):10-12. Chinese.
27	New epidemic area and transmission host of Paragonimus skrjabini in Fujian Province	2009	Chinese	2000–2009	P. skrjabini	Fujian	Fuzhou	Yongtai County	Pseudobgthinella chishuiensis sp. nov	Pomatiopsidae	Pseudobythinella	Unknown	690	4	0.0057971	Yes	5	No	No	No	Yes	Yes	Yes	No	No	Yes	Yes	Moderate	118.940734,25.874346	202	0.58	19.2039	1347	26.8813	509	11.1378	152	20. Cheng YZ. New epidemic area and transmission host of Paragonimus skrjabini in Fujian ProvinceNA. 2014Chinese. .
28	New epidemic area and transmission host of Paragonimus skrjabini in Fujian Province	2009	Chinese	2000–2009	P. skrjabini	Fujian	Fuzhou	Yongtai County	Tricula yongtaiensis sp.nov	Pomatiopsidae	Tricula	Unknown	2330	2	0.000858369	Yes	5	No	No	No	Yes	Yes	Yes	No	No	Yes	Yes	Moderate	118.940734,25.874346	202	0.58	19.2039	1347	26.8813	509	11.1378	152	20. Cheng YZ. New epidemic area and transmission host of Paragonimus skrjabini in Fujian ProvinceNA. 2014Chinese. .
29	Investigation on the etiology of paragonimiasis in Songxi County, Fujian Province	2002	Chinese	2000–2009	P. skrjabini	Fujian	Nanping	Songxi County	Tricula fujianensis Liu et al	Pomatiopsidae	Tricula	Direct compression method	569	4	0.00702988	Yes	3	No	No	No	Yes	Yes	Yes	Yes	Yes	Yes	Yes	Low	118.798927,27.532042	333	0.44	17.7967	1684	26.4403	586	8.401	200	21. Li YS,Zhou AP,Zhou XM,Cheng YZ,Zhu HH,Lin CX,et al. Investigation on the etiology of paragonimiasis in Songxi County, Fujian ProvinceJ TROP MED. 2002,(03):245-48+2Chinese. .
30	Investigation of Paragonimiasis Foci in Youxi, Yongtai and Pinghe County, Fujian Province	2010	Chinese	2000–2009	P. skrjabini	Fujian	Sanming	Panling Village, Youxi County	Tricula sp	Pomatiopsidae	Tricula	Direct compression method	1674	29	0.0173238	Yes	3	No	No	No	Yes	Yes	Yes	Yes	Yes	Yes	Yes	Low	117.907849,26.256913	512	0.816	18.138	1613	25.7815	552	9.78983	188	22. Cheng YZ,Li LS,Lin GH,Zhou PC,Jiang DW,Jiang DW,et al. Investigation of Paragonimiasis Foci in Youxi, Yongtai and Pinghe County, Fujian ProvinceChin J Parasitol Parasit Dis. 2010,28(06):406-10. Chinese.
31	Investigation of Paragonimiasis Foci in Youxi, Yongtai and Pinghe County, Fujian Province	2010	Chinese	2000–2009	P. skrjabini	Fujian	Fuzhou	Chishui Village, Yongtai County	Semisulcospira libertina	Pleuroceridae	Semisulcospira	Direct compression method	1337	3	0.00224383	Yes	3	No	No	No	Yes	Yes	Yes	Yes	Yes	Yes	Yes	Low	118.549269,25.748883	927	0.824	15.8725	1552	22.8518	603	8.36633	160	22. Cheng YZ,Li LS,Lin GH,Zhou PC,Jiang DW,Jiang DW,et al. Investigation of Paragonimiasis Foci in Youxi, Yongtai and Pinghe County, Fujian ProvinceChin J Parasitol Parasit Dis. 2010,28(06):406-10. Chinese.
32	Population and Infection of Paragonimus Intermediate host in Southeast Youxi County, Fujian Province	2021	Chinese	2010–present	P. skrjabini	Fujian	Sanming	Puning Village, Youxi County	Erhaiini sp	Amnicolidae	Erhaiini	Direct compression method	4623	13	0.00281203	Yes	3	No	No	No	Yes	Yes	Yes	Yes	Yes	Yes	Yes	Low	118.347169,26.177639	309	0.868	18.9602	1507	26.8048	530	10.525	176	23. Luo Y,Chen JQ,Jiang DW,Zhou PQ,Cai MS,Cheng YZ. Population and Infection of Paragonimus Intermediate host in Southeast Youxi County, Fujian ProvinceChin J Parasitol Parasit Dis. 2021,39(05):646-51. Chinese.
33	Population and Infection of Paragonimus Intermediate host in Southeast Youxi County, Fujian Province	2021	Chinese	2010–present	P. skrjabini	Fujian	Sanming	Zhujian Village, Youxi County	Semisulcospira libertina	Pleuroceridae	Semisulcospira	Direct compression method	917	1	0.00109051	Yes	3	No	No	No	Yes	Yes	Yes	Yes	Yes	Yes	Yes	Low	118.502948,26.054411	902	0.892	15.9227	1623	23.1525	611	8.19233	174	23. Luo Y,Chen JQ,Jiang DW,Zhou PQ,Cai MS,Cheng YZ. Population and Infection of Paragonimus Intermediate host in Southeast Youxi County, Fujian ProvinceChin J Parasitol Parasit Dis. 2021,39(05):646-51. Chinese.
34	Epidemiological survey of paragonimiasis in Tangchuan Township, Youxi County, Fujian Province	2004	Chinese	2000–2009	P. westermani	Fujian	Sanming	Tangchuan Township, Youxi County	Semisulcospira libertina	Pleuroceridae	Semisulcospira	Direct compression method	1573	0	0	Yes	3	No	No	No	Yes	Yes	Yes	Yes	Yes	Yes	Yes	Low	118.441163,26.118789	893	0.892	15.9061	1631	23.1967	606	8.06333	175	24. Lin CX,Li YS. Epidemiological survey of paragonimiasis in Tangchuan Township, Youxi County, Fujian ProvincePara Infect Dis. 2004,(02):83-84. Chinese.
35	A study on new epidemic areas of paragonimiasis in Zhangping and Yong'an counties, Fujian Province	1980	Chinese	1954–1990	P. westermani	Fujian	Longyan	Chengkou Village, Zhangping City	Tricula minutoides	Pomatiopsidae	Tricula	Unknown	1050	0	0	Yes	3	No	No	No	Yes	Yes	Yes	Yes	Yes	Yes	Yes	Low	117.517387,25.684237	536	0.864	18.1574	1493	25.3387	518	10.2193	172	25. Lin YG,He YC,Yang WC,Lu SL. A study on new epidemic areas of paragonimiasis in Zhangping and Yong'an counties, Fujian ProvinceJ Xm Univ. 1980,(02):96-104. Chinese.
36	A study on new epidemic areas of paragonimiasis in Zhangping and Yong'an counties, Fujian Province	1980	Chinese	1954–1990	P. westermani	Fujian	Longyan	Chengkou Village, Zhangping City	Semisulcospira.tancellata Benson	Pleuroceridae	Semisulcospira	Unknown	12292	32	0.00260332	Yes	3	No	No	No	Yes	Yes	Yes	Yes	Yes	Yes	Yes	Low	117.517387,25.684237	536	0.864	18.1574	1493	25.3387	518	10.2193	172	25. Lin YG,He YC,Yang WC,Lu SL. A study on new epidemic areas of paragonimiasis in Zhangping and Yong'an counties, Fujian ProvinceJ Xm Univ. 1980,(02):96-104. Chinese.
37	Investigation of Paragonimiasis Foci in the East of Zhenghe County, Fujian Province	2016	Chinese	2010–present	P. skrjabini	Fujian	Nanping	Qianxi Village, Lingyao Township, Zhenghe County	Pseudobythinella jianouensis	Pomatiopsidae	Pseudobythinella	Direct compression method	4890	5	0.00102249	Yes	3	No	No	No	Yes	Yes	Yes	Yes	Yes	Yes	Yes	Low	119.101093,27.462163	1110	0.9	13.6971	1928	21.803	716	5.00333	208	26. Lin BX,Wei HW,Li YS,Wu SQ,Kong FZ,Fan YJ,et al. Investigation of Paragonimiasis Foci in the East of Zhenghe County, Fujian ProvinceChin J Schi Ctl. 2016,28(04):418-21. Chinese.
38	Investigation on Intermediate host of paragonimus in Yangmeizhou Village, Kengdi Township, Shouning County, Fujian Province	2005	Chinese	2000–2009	P. westermani	Fujian	Ningde	Shouning County	Semisulcospira libertina	Pleuroceridae	Semisulcospira	Direct compression method	685	0	0	Yes	3	No	No	No	Yes	Yes	Yes	Yes	Yes	Yes	Yes	Low	119.518901,27.467163	872	0.732	14.7183	1827	23.058	681	5.86483	194	27. Ye YQ,Xia YJ. Investigation on Intermediate host of paragonimus in Yangmeizhou Village, Kengdi Township, Shouning County, Fujian ProvinceJ Tro Dis Para. 2005,(01):32. Chinese.
39	Etiological and Epidemiological Investigation of Pulmonary Schistosomiasis in Zhangzhou, Fujian Province	1993	Chinese	1990–1999	P. westermani	Fujian	Zhangzhou	Gao'an Town, Hua'an County	Semisulcospira libertina	Pleuroceridae	Semisulcospira	Direct compression method	18748	10	0.00053339	Yes	3	No	No	No	Yes	Yes	Yes	Yes	Yes	Yes	Yes	Low	117.406399,24.858729	613	0.824	18.1398	1453	24.6975	562	10.7688	148	28. Lin YG,Yang WC,Yan RL,Hong LX,He YC,Yang CC,Etiological and Epidemiological Investigation of Pulmonary Schistosomiasis in Zhangzhou, Fujian ProvinceWy Sci J. 1993,(00):55-63. Chinese. .
40	Etiological and Epidemiological Investigation of Pulmonary Schistosomiasis in Zhangzhou, Fujian Province	1993	Chinese	1990–1999	P. westermani	Fujian	Zhangzhou	Gao'an Town, Hua'an County	Tricula fujianensis Liu et al	Pomatiopsidae	Tricula	Direct compression method	2026	2	0.000987167	Yes	3	No	No	No	Yes	Yes	Yes	Yes	Yes	Yes	Yes	Low	117.406399,24.858729	613	0.824	18.1398	1453	24.6975	562	10.7688	148	28. Lin YG,Yang WC,Yan RL,Hong LX,He YC,Yang CC,Etiological and Epidemiological Investigation of Pulmonary Schistosomiasis in Zhangzhou, Fujian ProvinceWy Sci J. 1993,(00):55-63. Chinese. .
41	Title: Comprehensive report on epidemiological investigation of paragonimiasis in various regions (subtitle: investigation of paragonimiasis skrjabini in Nanzhang County, Hubei Province)	1991	Chinese	1990–1999	P. skrjabini	Hubei	Xiangyang	Nanzhang County	Tricula sp	Pomatiopsidae	Tricula	Direct compression method	379	0	0	Yes	5	No	No	No	Yes	Yes	Yes	No	No	Yes	Yes	Moderate	111.854011,31.780639	124	0.692	15.9276	987	26.4792	432	4.61883	59	29. Zhang R. Title: Comprehensive report on epidemiological investigation of paragonimiasis in various regions (subtitle: investigation of paragonimiasis skrjabini in Nanzhang County, Hubei Province)Chin J Parasitol Parasit Dis. 1991, (3):79-80. Chinese.
42	Epidemiological survey of paragonimiasis in Guzhang County	1985	Chinese	1954–1990	P. skrjabini	Hunan	Xiangxi	Guzhang County	Akiyoshia chinese	Hydrobiidae	Akiyoshia	Direct compression method	721	3	0.00416089	Yes	3	No	No	No	Yes	Yes	Yes	Yes	Yes	Yes	Yes	Low	109.966132,28.624605	479	0.864	16.2212	1411	25.9052	553	6.03617	111	30. Feng XC. Epidemiological survey of paragonimiasis in Guzhang CountyChin J P H. 1985,(02):38-39. Chinese.
43	Epidemiological survey of paragonimiasis in Guzhang County	1985	Chinese	1954–1990	P. skrjabini	Hunan	Xiangxi	Guzhang County	Tricula humida Heude	Pomatiopsidae	Tricula	Direct compression method	398	7	0.0175879	Yes	3	No	No	No	Yes	Yes	Yes	Yes	Yes	Yes	Yes	Low	109.966132,28.624605	479	0.864	16.2212	1411	25.9052	553	6.03617	111	30. Feng XC. Epidemiological survey of paragonimiasis in Guzhang CountyChin J P H. 1985,(02):38-39. Chinese.
44	Epidemiological survey of paragonimiasis in Guzhang County	1985	Chinese	1954–1990	P. skrjabini	Hunan	Xiangxi	Guzhang County	Bythinella Chinensis	Hydrobiidae	Bythinella	Direct compression method	578	2	0.00346021	Yes	3	No	No	No	Yes	Yes	Yes	Yes	Yes	Yes	Yes	Low	109.966132,28.624605	479	0.864	16.2212	1411	25.9052	553	6.03617	111	30. Feng XC. Epidemiological survey of paragonimiasis in Guzhang CountyChin J P H. 1985,(02):38-39. Chinese.
45	The first Intermediate host of paragonimus was found again in Guzhang County. One new snail species, Qiuji and Glide Oncomelania	1986	Chinese	1954–1990	P. skrjabini	Hunan	Xiangxi	Guzhang County	Akiyoshia(Saganoa)Odonta kang,sp.nov	Hydrobiidae	Akiyoshia	Direct compression method	1158	2	0.00172712	Yes	5	No	No	No	Yes	Yes	Yes	No	No	Yes	Yes	Moderate	109.966132,28.624605	479	0.864	16.2212	1411	25.9052	553	6.03617	111	31. Feng XC,Zhang KR,Zhou WH,Chen SZ,Li ZJ,Feng XC,et al. The first Intermediate host of paragonimus was found again in Guzhang County. One new snail species, Qiuji and Glide OncomelaniaChin J P H. 1986,5(05):38-39. Chinese
46	Preliminary investigation on the etiology of paragonimiasis in Guangze County	2001	Chinese	2000–2009	P. westermani	Fujian	Nanping	Guangze County	Semisulcospira libertina	Pleuroceridae	Semisulcospira	Direct compression method	5320	0	0	Yes	3	No	No	No	Yes	Yes	Yes	Yes	Yes	Yes	Yes	Low	117.340411,27.547882	348	0.716	17.5901	1808	26.4132	585	7.90167	237	32. Li YS,Cheng YZ,Chen BJ,Jiang WM,Jiang JS,Shen JJ,et al. Preliminary investigation on the etiology of paragonimiasis in Guangze CountyPara Infect Dis. 2001,(02):71-72+98. Chinese.
47	First Report on the Focal Area of Lutian's Pagumogonimus in Conghua City, Guangdong Province	2011	Chinese	2010–present	P. skrjabini	Guangdong	Guangzhou	Guifeng Mountain, Lvtian Town, Conghua District	Tricula sp	Pomatiopsidae	Tricula	Direct compression method	310	1	0.00322581	Yes	3	No	No	No	Yes	Yes	Yes	Yes	Yes	Yes	Yes	Low	114.013896,23.814063	494	0.9	19.3052	1865	25.8403	767	11.5055	174	33. Kuang HC,Lu YY,Shen HX. First Report on the Focal Area of Lutian's Pagumogonimus in Conghua City, Guangdong ProvinceChin J Mod Med. 2011,21(07):766-68+772. Chinese.
48	Epidemiological survey of paragonimiasis in Taoshi Village, Maoping County, Dabu County, Guangdong Province	1988	Chinese	1954–1990	P. westermani	Guangdong	Meizhou	Maoping Village, Dabu County	Semisulcospira libertina	Pleuroceridae	Semisulcospira	Direct compression method	664	0	0	Yes	5	No	No	No	Yes	Yes	Yes	No	No	Yes	Yes	Moderate	116.719714,24.637301	433	0.876	19.2737	1496	25.8678	560	11.6397	154	34. Pan LX,Li CP,Yang ZH,Yang YH,Huang FS,Guo DS,et al. Epidemiological survey of paragonimiasis in Taoshi Village, Maoping County, Dabu County, Guangdong ProvinceGD J H Epi Prev. 1988,(01):45-46. Chinese.
49	Distribution and DNA Sequence Analysis of Paragonimus westermani in Some Regions of Guangdong Province	2013	Chinese	2010–present	P. westermani	Guangdong	Guangzhou	Liangkou Town, Conghua District	Semisulcospira libertina	Pleuroceridae	Semisulcospira	Direct compression method	7210	10	0.00138696	Yes	3	No	No	No	Yes	Yes	Yes	Yes	Yes	Yes	Yes	Low	113.741127,23.724609	175	0.62	20.7906	1751	27.4202	721	12.885	166	35. Lu YY,Liu Q,Tang GX,Shen HX,Zhong JX,Xie QC,Fu GHDistribution and DNA Sequence Analysis of Paragonimus westermani in Some Regions of Guangdong ProvinceChin J Schi Ctl. 2013,25(03):275-79+283. Chinese. .
50	Investigation on Natural Focal Areas of Paragonimus in Guangxi Province	1999	Chinese	1990–1999	P. skrjabini	Guangxi	Liuzhou	Rongshui County	Tricula sp	Pomatiopsidae	Tricula	Direct compression method	41567	155	0.00372892	Yes	3	No	No	No	Yes	Yes	Yes	Yes	Yes	Yes	Yes	Low	108.265094,25.084523	457	0.868	18.3347	1397	26.2607	636	9.319	112	36. He Gang,Wei MB,Li SL,Zhu QY. Investigation on Natural Focal Areas of Paragonimus in Guangxi ProvinceChin J Zoonoses. 1999,15(6):45-48. Chinese.
51	Investigation on Natural Focal Areas of Paragonimus in Guangxi Province	1999	Chinese	1990–1999	P. skrjabini	Guangxi	Guilin	Gongcheng County	Bythinella Chinensis	Hydrobiidae	Bythinella	Direct compression method	521	2	0.00383877	Yes	3	No	No	No	Yes	Yes	Yes	Yes	Yes	Yes	Yes	Low	110.846633,24.834572	213	0.752	19.3662	1655	27.6198	607	10.0223	184	36. He Gang,Wei MB,Li SL,Zhu QY. Investigation on Natural Focal Areas of Paragonimus in Guangxi ProvinceChin J Zoonoses. 1999,15(6):45-48. Chinese.
52	Preliminary investigation of paragonimiasis in Xing'an, Guangxi	1986	Chinese	1954–1990	P. skrjabini	Guangxi	Guilin	Xing'an County	Bythinella	Hydrobiidae	Bythinella	Direct compression method	624	2	0.00320513	Yes	3	No	No	No	Yes	Yes	Yes	Yes	Yes	Yes	Yes	Low	110.683689,25.618611	238	0.784	18.3032	1616	27.2992	550	8.392	191	37. Liu DG,Nong ZJ. Preliminary investigation of paragonimiasis in Xing'an, GuangxiChin J Parasitol Parasit Dis. 1986,(03):75-76. Chinese.
53	Investigation and study on paragonimiasis in Chishui County, Guizhou Province	1989	Chinese	1954–1990	P. skrjabini	Guizhou	Zunyi	Panlong Township, Fuxing District	Tricula sp	Pomatiopsidae	Tricula	Unknown	618	5	0.00809061	Yes	5	No	No	No	Yes	Yes	Yes	No	No	Yes	Yes	Moderate	105.946661,28.370195	709	0.776	16.1395	1061	24.8252	474	6.71467	58	38. Yuan SL,Li MG. . Investigation and study on paragonimiasis in Chishui County, Guizhou ProvinceChin J Zool. 1989,(01):5-7. Chinese
54	Epidemiological investigation of paragonimiasis in Kaiyang, Wanshan, and Jiangkou counties of Guizhou Province	1984	Chinese	1954–1990	P. skrjabini	Guizhou	Guiyang	Kaiyang County	Pseudobythinella sp	Pomatiopsidae	Pseudobythinella	Unknown	2727	36	0.0132013	Yes	5	No	No	No	Yes	Yes	Yes	No	No	Yes	Yes	Moderate	106.976158,27.0611	1235	0.792	14.1076	1100	22.5233	486	4.85917	60	39. Li MG,Cui SB,Chen ZY,Wang BB,Hu QX. Epidemiological investigation of paragonimiasis in Kaiyang, Wanshan, and Jiangkou counties of Guizhou ProvinceChin J Parasitol Parasit Dis. 1984,(01):57. Chinese.
55	Epidemiological investigation of paragonimiasis in Yuqing County, guizhou province	2002	Chinese	2000–2009	P. skrjabini	Guizhou	Zunyi	Yuqing County	Bythinella	Hydrobiidae	Bythinella	Direct compression method	1107	0	0	Yes	3	No	No	No	Yes	Yes	Yes	Yes	Yes	Yes	Yes	Low	107.913765,27.220865	667	0.9	15.9368	1122	25.0818	456	6.141	77	40. Li QJ,Zhao YH,Zhang RJ,Gao GB. Epidemiological investigation of paragonimiasis in Yuqing County, guizhou provinceJ Med P Ctl. 2002,(11):627-28. Chinese.
56	Discovery of Parthenogenetic Paragonimus westermani in Aihui County, Heilongjiang Province	1988	Chinese	1954–1990	P. westermani	Heilongjiang	Heihe	Aihui District	Semisulcospira amurensis	Pleuroceridae	Semisulcospira	Direct compression method	30	0	0	Yes	3	No	No	No	Yes	Yes	Yes	Yes	Yes	Yes	Yes	Low	127.543429,50.253655	135	NA	0.998958	552	19.7713	339	-20.0965	21	41. Huang SY,Fan SQ,Zhao SY,Chen Y,Xu ZJ,Liu GJ,et al. Discovery of Parthenogenetic Paragonimus westermani in Aihui County, Heilongjiang ProvinceChin J Parasitol Parasit Dis. 1988,(02):63. Chinese.
57	Preliminary Epidemiological Investigation on paragonimiasis at Pingshan Boiler Factory in Heilongjiang Province	1984	Chinese	1954–1990	P. westermani	Heilongjiang	Haerbin	Acheng District	Semisulcospira amurensis	Pleuroceridae	Semisulcospira	Direct compression method	50	0	0	Yes	5	No	No	No	Yes	Yes	Yes	No	No	Yes	Yes	Moderate	127.402992,45.328452	257	0.888	3.24308	576	20.5398	375	-16.6757	15	42. Xu ZJ,Huang SY. Preliminary Epidemiological Investigation on paragonimiasis at Pingshan Boiler Factory in Heilongjiang ProvinceJ Harbin Med Univ. 1984,(02):81-84. Chinese.
58	Biological investigation of the pathogen of paragonimiasis in the Suifenhe River Basin, Heilongjiang Province	1987	Chinese	1954–1990	P. westermani	Heilongjiang	Mudanjiang	Dongning City	Semisulcospira libertina	Pleuroceridae	Semisulcospira	Direct compression method	3494	2	0.00057241	Yes	3	No	No	No	Yes	Yes	Yes	Yes	Yes	Yes	Yes	Low	131.139588,44.097344	431	0.9	3.52754	605	18.5112	335	-13.2025	23	43. Huang SY,Fan SQ,Sun XQ,Zhao SY,Zhao QF,Liu GJ,et al. Biological investigation of the pathogen of paragonimiasis in the Suifenhe River Basin, Heilongjiang ProvinceChin J Zoonoses. 1987,(01):40-42. Chinese.
59	Investigation on the Pathogen of paragonimiasis in Shahezi Town, Wuchang County, Heilongjiang Province	1989	Chinese	1954–1990	P. westermani	Heilongjiang	Haerbin	Shahezi Town, Wuchang City	Semisulcospira amurensis	Pleuroceridae	Semisulcospira	Direct compression method	775	0	0	Yes	5	No	No	No	Yes	Yes	Yes	No	No	Yes	Yes	Moderate	127.62484,44.457872	289	0.9	3.47246	599	20.032	383	-15.846	16	44. Huang SY,Fan SQ,Zhao JB. Investigation on the Pathogen of paragonimiasis in Shahezi Town, Wuchang County, Heilongjiang ProvinceJ Harbin Med Univ. 1989,(06):452-53. Chinese.
60	Investigation on the prevalence of paragonimiasis in Lichuan, Hubei Province, Bazhong, Sichuan Province, and Yushan, Jiangxi Province	1987	Chinese	1954–1990	P. skrjabini	Hubei	Enshi	Lichuan City	Pseudobgthinella jianouensis	Pomatiopsidae	Pseudobythinella	Unknown	875	1	0.00114286	Yes	5	No	No	No	Yes	Yes	Yes	No	No	Yes	Yes	Moderate	108.939027,30.298701	1166	0.892	13.072	1415	22.3232	577	3.28083	83	45. NAInvestigation on the prevalence of paragonimiasis in Lichuan, Hubei Province, Bazhong, Sichuan Province, and Yushan, Jiangxi ProvinceChin J Parasitol Parasit Dis. 1987,(04):65. Chinese. .
61	Investigation on the Focal Area of Paragonimus in Dahongshan, Hubei Province	1988	Chinese	1954–1990	P. skrjabini	Hubei	Suizhou	Dahongshan, Changgang Town, Suixian County	Tricula hongshanensis sp.nov	Pomatiopsidae	Tricula	Direct compression method	2239	3	0.00133988	Yes	3	No	No	No	Yes	Yes	Yes	Yes	Yes	Yes	Yes	Low	112.983116,31.533983	287	0.888	15.0479	1033	25.5372	447	3.89033	72	46. Tang C,Liu GY,He CH. Investigation on the Focal Area of Paragonimus in Dahongshan, Hubei ProvinceActa Med Univ Sci Technol Huazhong. 1988,(04):285-87+316. Chinese.
62	Natural Focus of Paragonimus in Dangyang County, Hubei Province	1989	Chinese	1954–1990	P. westermani	Hubei	Yichang	Dangyang City	Tricula sp	Pomatiopsidae	Tricula	Direct compression method	3847	1	0.000259943	Yes	3	No	No	No	Yes	Yes	Yes	Yes	Yes	Yes	Yes	Low	111.285195,30.697897	76	0.42	17.135	1086	27.1537	513	6.51583	67	47. Zhao CF,Yang SJ,Xue J. Natural Focus of Paragonimus in Dangyang County, Hubei ProvinceChin J Zoonoses. 1989,(04):57-58. Chinese.
63	A report on the pathogen of Paragonimus westermani in hubei province	1983	Chinese	1954–1990	P. westermani	Hubei	Huangshi	Daye County	Semisulcospira libertina	Pleuroceridae	Semisulcospira	Direct compression method	135	0	0	Yes	3	No	No	No	Yes	Yes	Yes	Yes	Yes	Yes	Yes	Low	114.988998,30.101046	26	0.512	17.3335	1381	28.1822	540	5.868	150	48. Zhang SQ,Jiang RX,Yang LT,Xie NF. A report on the pathogen of Paragonimus westermani in hubei provinceChin J Zool. 1983,(02):20-21. Chinese.
64	Investigation report on paragonimiasis in Wufeng County, Hubei Province	1980	Chinese	1954–1990	P. westermani	Hubei	Yichang	Wufeng County	Bythinella	Hydrobiidae	Bythinella	Direct compression method	1120	3	0.00267857	Yes	3	No	No	No	Yes	Yes	Yes	Yes	Yes	Yes	Yes	Low	111.052578,30.166659	629	0.84	14.6592	1275	24.3813	547	4.42617	88	49. Peng DH,Tang C,Xiang XS. Investigation report on paragonimiasis in Wufeng County, Hubei ProvinceMed J WH Univ. 1980,(02):29-32. Chinese.
65	Preliminary investigation of paragonimiasis in Yunyang area, Hubei Province	1986	Chinese	1954–1990	P. skrjabini	Hubei	Shiyan	Yunyang District	Tricula humida Heude	Pomatiopsidae	Tricula	Unknown	7189	10	0.00139101	Yes	5	No	No	No	Yes	Yes	Yes	No	No	Yes	Yes	Moderate	110.820304,32.842535	267	0.696	16.1234	880	26.8457	379	4.95583	41	50. Sun LQ,Li PG. Preliminary investigation of paragonimiasis in Yunyang area, Hubei ProvinceChin J Parasitol Parasit Dis. 1986,(04):66. Chinese.
66	Preliminary investigation of paragonimiasis in Xianning, Hubei	1990	Chinese	1954–1990	P. westermani	Hubei	Xianning	Hongxing Village	Semisulcospira libertina	Pleuroceridae	Semisulcospira	Direct compression method	470	0	0	Yes	5	No	No	No	Yes	Yes	Yes	No	No	Yes	Yes	Moderate	114.278276,29.810887	102	0.784	16.9916	1375	27.6728	505	5.76233	153	51. Lian BS,Dai DL,Chen XG,Zhao HG,Kong HB,Wan ZY. Preliminary investigation of paragonimiasis in Xianning, HubeiJ. Pathog. 1990,(02):146. Chinese
67	Hubei small bean snail and Chinese harlequin snail as the first intermediate host of Schistosoma lungworm found in western Hubei	1991	Chinese	1990–1999	P. skrjabini	Hubei	Yichang	Ziqiu Town, Changyang Tujia Autonomous County	Bythinella hubeiensis	Hydrobiidae	Bythinella	Direct compression method	484	1	0.00206612	Yes	3	No	No	No	Yes	Yes	Yes	Yes	Yes	Yes	Yes	Low	110.691631,30.44103	1004	0.9	13.1877	1329	22.6212	576	3.30983	88	52. Zhang SK,Xue J,Yang SJ,Xiang XS,Huang WX. Hubei small bean snail and Chinese harlequin snail as the first intermediate host of Schistosoma lungworm found in western HubeiJ. Pathog. 1991,(01):27-28+84. Chinese
68	First report on the investigation of paragonimiasis in Zhuxi County, Hubei Province	2002	Chinese	2000–2009	P. skrjabini	Hubei	Shiyan	Zhuxi County	Tricula sp	Pomatiopsidae	Tricula	Direct compression method	248	0	0	Yes	3	No	No	No	Yes	Yes	Yes	Yes	Yes	Yes	Yes	Low	109.716367,32.325097	656	0.888	14.2993	1015	24.3487	437	3.78317	45	53. Liu WX,Bei T,Chang XD,Tan TC,Zhu MS. First report on the investigation of paragonimiasis in Zhuxi County, Hubei ProvinceJ Med P Ctl. 2002,(03):150-51. Chinese.
69	Epidemiological investigation of paragonimiasis in Hunan Province	1989	Chinese	1954–1990	P. skrjabini	Hunan	Changde	Shimen County	Pseudobythinella shimenensis Liu et al	Pomatiopsidae	Pseudobythinella	Direct compression method	358	17	0.047486	Yes	3	No	No	No	Yes	Yes	Yes	Yes	Yes	Yes	Yes	Low	111.387027,29.590365	169	0.732	16.7637	1248	26.8623	501	6.15783	107	54. Tang LY,Li QJ,Zhang XJ,Zhang XX,Li DZ,Yang WQ. Epidemiological investigation of paragonimiasis in Hunan ProvinceJ. Pathog. 1989,(04):271-75+318. Chinese
70	Epidemiological investigation of paragonimiasis in Hunan Province	1989	Chinese	1954–1990	P. skrjabini	Hunan	Shaoyang	Xinning County	Bythinella Chinensis	Hydrobiidae	Bythinella	Direct compression method	72	1	0.0138889	Yes	3	No	No	No	Yes	Yes	Yes	Yes	Yes	Yes	Yes	Low	110.85602,26.441278	461	0.848	16.636	1448	26.1412	459	6.4555	186	54. Tang LY,Li QJ,Zhang XJ,Zhang XX,Li DZ,Yang WQ. Epidemiological investigation of paragonimiasis in Hunan ProvinceJ. Pathog. 1989,(04):271-75+318. Chinese
71	Epidemiological investigation of paragonimiasis in Hunan Province	1989	Chinese	1954–1990	P. skrjabini	Hunan	Xiangxi	Xinning County	Akiyoshia chinese	Hydrobiidae	Akiyoshia	Direct compression method	696	15	0.0215517	Yes	3	No	No	No	Yes	Yes	Yes	Yes	Yes	Yes	Yes	Low	110.85602,26.441278	461	0.848	16.636	1448	26.1412	459	6.4555	186	54. Tang LY,Li QJ,Zhang XJ,Zhang XX,Li DZ,Yang WQ. Epidemiological investigation of paragonimiasis in Hunan ProvinceJ. Pathog. 1989,(04):271-75+318. Chinese
72	Epidemiological investigation of paragonimiasis in Hunan Province	1989	Chinese	1954–1990	P. skrjabini	Hunan	Yiyang	Anhua County	Tricula Crstella	Pomatiopsidae	Tricula	Direct compression method	10121	4	0.000395218	Yes	3	No	No	No	Yes	Yes	Yes	Yes	Yes	Yes	Yes	Low	111.231566,28.381071	233	0.9	16.6148	1377	26.7075	476	6.10417	155	54. Tang LY,Li QJ,Zhang XJ,Zhang XX,Li DZ,Yang WQ. Epidemiological investigation of paragonimiasis in Hunan ProvinceJ. Pathog. 1989,(04):271-75+318. Chinese
73	Epidemiological investigation of paragonimiasis in Hunan Province	1989	Chinese	1954–1990	P. skrjabini	Hunan	Huaihua	Zhijiang County	Semisulcospira libertina	Pleuroceridae	Semisulcospira	Direct compression method	4395	32	0.007281	Yes	3	No	No	No	Yes	Yes	Yes	Yes	Yes	Yes	Yes	Low	109.701751,27.482847	277	0.6	16.9447	1244	26.5762	454	6.64183	127	54. Tang LY,Li QJ,Zhang XJ,Zhang XX,Li DZ,Yang WQ. Epidemiological investigation of paragonimiasis in Hunan ProvinceJ. Pathog. 1989,(04):271-75+318. Chinese
74	Epidemiological investigation of paragonimiasis in Loudi area, Hunan Province	1991	Chinese	1990–1999	P. skrjabini	Hunan	Loudi	Xinhua County, Loudi City	Pseudobgthinella Liui	Pomatiopsidae	Pseudobythinella	Direct compression method	150	1	0.00666667	Yes	3	No	No	No	Yes	Yes	Yes	Yes	Yes	Yes	Yes	Low	111.341411,27.733689	224	0.72	17.2245	1368	27.2813	439	6.68517	177	55. Wang GR,Cao GH,Cao JS,Liang XS. Epidemiological investigation of paragonimiasis in Loudi area, Hunan ProvinceChin J Parasitol Parasit Dis. 1991,(04):291-92. Chinese.
75	Epidemiological investigation of paragonimiasis in Loudi area, Hunan Province	1991	Chinese	1990–1999	P. skrjabini	Hunan	Loudi	Xinhua County, Loudi City	Tricula.tunbaoensis	Pomatiopsidae	Tricula	Direct compression method	1985	26	0.0130982	Yes	3	No	No	No	Yes	Yes	Yes	Yes	Yes	Yes	Yes	Low	111.341411,27.733689	224	0.72	17.2245	1368	27.2813	439	6.68517	177	55. Wang GR,Cao GH,Cao JS,Liang XS. Epidemiological investigation of paragonimiasis in Loudi area, Hunan ProvinceChin J Parasitol Parasit Dis. 1991,(04):291-92. Chinese.
76	Epidemiological investigation of paragonimiasis in Loudi area, Hunan Province	1991	Chinese	1990–1999	P. skrjabini	Hunan	Loudi	Xinhua County, Loudi City	Bythinella Chinensis	Hydrobiidae	Bythinella	Direct compression method	1602	29	0.0181024	Yes	3	No	No	No	Yes	Yes	Yes	Yes	Yes	Yes	Yes	Low	111.341411,27.733689	224	0.72	17.2245	1368	27.2813	439	6.68517	177	55. Wang GR,Cao GH,Cao JS,Liang XS. Epidemiological investigation of paragonimiasis in Loudi area, Hunan ProvinceChin J Parasitol Parasit Dis. 1991,(04):291-92. Chinese.
77	Epidemiological investigation of paragonimiasis in Loudi area, Hunan Province	1991	Chinese	1990–1999	P. skrjabini	Hunan	Loudi	Xinhua County, Loudi City	Semisulcospira libertina	Pleuroceridae	Semisulcospira	Direct compression method	230	0	0	Yes	3	No	No	No	Yes	Yes	Yes	Yes	Yes	Yes	Yes	Low	111.341411,27.733689	224	0.72	17.2245	1368	27.2813	439	6.68517	177	55. Wang GR,Cao GH,Cao JS,Liang XS. Epidemiological investigation of paragonimiasis in Loudi area, Hunan ProvinceChin J Parasitol Parasit Dis. 1991,(04):291-92. Chinese.
78	Epidemiological survey of paragonimiasis in Cangxi and Yangxi townships of Xinhua County, Hunan Province	1986	Chinese	1954–1990	P. skrjabini	Hunan	Loudi	Xinhua County	Tricula fujianensis Liu et al	Pomatiopsidae	Tricula	Direct compression method	230	6	0.026087	Yes	5	No	No	No	Yes	Yes	Yes	No	No	Yes	Yes	Moderate	111.341411,27.733689	224	0.72	17.2245	1368	27.2813	439	6.68517	177	56. Wang GR,Yue YP,Cao JS,Chen WH. Epidemiological survey of paragonimiasis in Cangxi and Yangxi townships of Xinhua County, Hunan ProvinceJ Clin Res. 1986,(05):315-16. Chinese.
79	Preliminary study on species of paragonimus in Xinning County, hunan province	1982	Chinese	1954–1990	P. skrjabini	Hunan	Shaoyang	Xinning County	Bythinella Chinensis	Hydrobiidae	Bythinella	Direct compression method	1320	4	0.0030303	Yes	3	No	No	No	Yes	Yes	Yes	Yes	Yes	Yes	Yes	Low	110.85602,26.441278	461	0.848	16.636	1448	26.1412	459	6.4555	186	57. Wang ZR. Preliminary study on species of paragonimus in Xinning County, hunan provinceGX Med J. 1982,(04):194-96+2. Chinese.
80	Investigation on the epidemic status of paragonimiasis in Huadian City	2008	Chinese	2000–2009	P. westermani	Jilin	Huadian	Baishan Town	Semisulcospira libertina	Pleuroceridae	Semisulcospira	Direct compression method	23	0	0	Yes	3	No	No	No	Yes	Yes	Yes	Yes	Yes	Yes	Yes	Low	127.2518,42.749414	516	0.892	4.07538	722	19.5358	447	-13.4967	26	58. Zhang CS,Liu HJ,Yu JZ,Zhang YB,Li YJInvestigation on the epidemic status of paragonimiasis in Huadian CityJ. Pathog. 2008,(01):42+38. Chinese.
81	Epidemiological survey of paragonimiasis in Antu County, Jilin Province	1989	Chinese	1954–1990	P. westermani	Jilin	Yanbian	Yongqing Township, Antu County	Semisulcospira amurensis	Pleuroceridae	Semisulcospira	Direct compression method	150	0	0	Yes	3	No	No	No	Yes	Yes	Yes	Yes	Yes	Yes	Yes	Low	128.266024,42.731797	593	0.888	3.05829	645	18.32	396	-14.512	23	59. Huang FZ,Cui CQ,Quan FS. Epidemiological survey of paragonimiasis in Antu County, Jilin ProvinceJ Med Sci YB Univ. 1989,(01):8-11. Chinese.
82	Epidemiological investigation of paragonimiasis in Hongshi Township, Huadian County, Jilin Province	1987	Chinese	1954–1990	P. westermani	Jilin	Yanbian	Dunhua City	Semisulcospira amurensis	Pleuroceridae	Semisulcospira	Unknown	600	0	0	Yes	5	No	No	No	Yes	Yes	Yes	No	No	Yes	Yes	Moderate	128.243783,43.376195	530	0.66	3.382	631	18.7973	398	-14.135	19	60. Li DY,Kong QC,Wang JC,Zhang CS,Zhang DS,Liu YZ. Epidemiological investigation of paragonimiasis in Hongshi Township, Huadian County, Jilin ProvinceChin J Zoonoses. 1987,(03):35-37. Chinese.
83	Epidemiological survey of paragonimiasis in Xiangshao Town, Huinan County, Jilin Province	1988	Chinese	1954–1990	P. westermani	Jilin	Tonghua	Yangshao Town, Huinan County	Semisulcospira amurensis	Pleuroceridae	Semisulcospira	Direct compression method	105	0	0	Yes	3	No	No	No	Yes	Yes	Yes	Yes	Yes	Yes	Yes	Low	126.169833,42.450891	367	0.9	4.83475	783	21.0215	487	-14.0793	28	61. Liu XF,Wang GW,Huang SY,Wen JS. Epidemiological survey of paragonimiasis in Xiangshao Town, Huinan County, Jilin ProvinceJL Med J. 1988,(06):378. Chinese.
84	Investigation on the prevalence of paragonimiasis in Piaohe Town, Jiaohe City, Jilin Provinc	2000	Chinese	1990–1999	P. westermani	Jilin	Jiaohe	Piaohe Town	Semisulcospira amurensis	Pleuroceridae	Semisulcospira	Direct compression method	500	0	0	Yes	3	No	No	No	Yes	Yes	Yes	Yes	Yes	Yes	Yes	Low	127.336976,43.31074	411	0.888	3.56654	675	19.6125	425	-15.2412	21	62. Zhang CS. Investigation on the prevalence of paragonimiasis in Piaohe Town, Jiaohe City, Jilin ProvincChin J Zoonoses. 2000,(05):107. Chinese.
85	Epidemiological factors of paragonimiasis in Jingyu County, Jilin Province	1982	Chinese	1954–1990	P. westermani	Jilin	Baishan	Jingyu County	Semisulcospira amurensis	Pleuroceridae	Semisulcospira	Direct compression method	100	1	0.01	Yes	3	No	No	No	Yes	Yes	Yes	Yes	Yes	Yes	Yes	Low	126.825826,42.39434	599	0.896	3.86408	794	19.7947	494	-14.399	30	63. Liu Z,Chen MS,Li L. Epidemiological factors of paragonimiasis in Jingyu County, Jilin ProvinceJ Jl Univ. 1982,(02):100-104. Chinese.
86	Investigation on the prevalence of paragonimiasis in Jiangnan Township, Jilin City	1985	Chinese	1954–1990	P. westermani	Jilin	Jilin	Jiangnan Township, Fengman District	Semisulcospira amurensis	Pleuroceridae	Semisulcospira	Direct compression method	3760	0	0	Yes	3	No	No	No	Yes	Yes	Yes	Yes	Yes	Yes	Yes	Low	126.59656,43.823256	239	0.564	3.60763	669	20.102	429	-16.0942	19	64. Liu ZM,Bai GF,Lian JA,Xu JW,Li RH,Xu FW,et al. Investigation on the prevalence of paragonimiasis in Jiangnan Township, Jilin CityJ Jl Univ. 1985,(02):221-26. Chinese.
87	Investigation report on paragonimiasis in Wugong mountain area of Anfu County, Jiangxi Province	2000	Chinese	1990–1999	P. westermani	Jiangxi	Ji'an	Anfu County	Semisulcospira libertina	Pleuroceridae	Semisulcospira	Direct compression method	1124	6	0.00533808	Yes	3	No	No	No	Yes	Yes	Yes	Yes	Yes	Yes	Yes	Low	114.628203,27.402155	101	0.82	17.8243	1513	27.664	462	7.2405	206	65. Yang QG,Liao J,Liu HC,Peng JG. Investigation report on paragonimiasis in Wugong mountain area of Anfu County, Jiangxi ProvinceJ Jgs Med Col. 2000,(04):74-76. Chinese.
88	Epidemiological investigation of paragonimiasis in Jiangxi Province	2004	Chinese	2000–2009	P. westermani	Jiangxi	Jing'an	Sanzhaolun Forest Farm	Semisulcospira libertina	Pleuroceridae	Semisulcospira	Direct compression method	2381	5	0.00209996	Yes	3	No	No	No	Yes	Yes	Yes	Yes	Yes	Yes	Yes	Low	115.366681,28.866576	142	0.564	17.0809	1537	27.4208	533	6.09267	189	66. Yan QR,Yan T,Zhou XM,Li YS,Zhu CC,Shi LB,et al. Epidemiological investigation of paragonimiasis in Jiangxi ProvinceChin J Parasitol Parasit Dis. 2004,(04):58-60. Chinese.
89	Discovery of mixed infection of low altitude Babesia and vesicular civet in Fuzhou, China	2003	Chinese	2000–2009	P. skrjabini	Fujian	Fuzhou	Xindian Town, Jin'an District	Erhaiini jianouensis Liu et	Amnicolidae	Erhaiini	Direct compression method	320	12	0.0375	Yes	3	No	No	No	Yes	Yes	Yes	Yes	Yes	Yes	Yes	Low	119.317977,26.133718	91	0.44	20.0392	1397	28.004	536	11.7947	163	67. Li YS,Lin CX,Zhou XM,Lin KQ,Cheng YZ,Li YR,et al. Discovery of mixed infection of low altitude Babesia and vesicular civet in Fuzhou, ChinaChin J Zoonoses. 2003,(05):69-72. Chinese.
90	Discovery of mixed infection of low altitude Babesia and vesicular civet in Fuzhou, China	2003	Chinese	2000–2009	P. skrjabini	Fujian	Fuzhou	Pingnan County	Tricula sp	Pomatiopsidae	Tricula	Direct compression method	350	23	0.0657143	Yes	3	No	No	No	Yes	Yes	Yes	Yes	Yes	Yes	Yes	Low	119.291397,26.081467	13	0.44	20.5045	1367	28.4847	395	12.2725	162	67. Li YS,Lin CX,Zhou XM,Lin KQ,Cheng YZ,Li YR,et al. Discovery of mixed infection of low altitude Babesia and vesicular civet in Fuzhou, ChinaChin J Zoonoses. 2003,(05):69-72. Chinese.
91	Discovery of mixed infection of low altitude Babesia and vesicular civet in Fuzhou, China	2003	Chinese	2000–2009	P. skrjabini	Fujian	Fuzhou	Xindian Town, Jin'an District	Semisulcospira libertina	Pleuroceridae	Semisulcospira	Direct compression method	86	0	0	Yes	3	No	No	No	Yes	Yes	Yes	Yes	Yes	Yes	Yes	Low	119.317977,26.133718	91	0.44	20.0392	1397	28.004	536	11.7947	163	67. Li YS,Lin CX,Zhou XM,Lin KQ,Cheng YZ,Li YR,et al. Discovery of mixed infection of low altitude Babesia and vesicular civet in Fuzhou, ChinaChin J Zoonoses. 2003,(05):69-72. Chinese.
92	Epidemiological investigation of paragonimiasis in Jincheng	2010	Chinese	2000–2009	P. skrjabini	Shanxi	Jincheng	Zezhou County	Tricula sp	Pomatiopsidae	Tricula	Direct compression method	1688	6	0.0035545	Yes	3	No	No	No	Yes	Yes	Yes	Yes	Yes	Yes	Yes	Low	112.853108,35.338324	754	0.736	11.5187	602	22.8118	335	-0.769	22	68. Zhao JL,Wang Y,Zhang L,Guo SR. Epidemiological investigation of paragonimiasis in JinchengInt J Med Parasit Dis. 2010,37(6):334-37. Chinese.
93	Report on a newly discovered epidemic focus of Paragonimus westermani in Lechang	2010	Chinese	2000–2009	P. westermani	Guangdong	Shaoguan	Lechang City	Semisulcospira libertina	Pleuroceridae	Semisulcospira	Direct compression method	1700	1	0.000588235	Yes	3	No	No	No	Yes	Yes	Yes	Yes	Yes	Yes	Yes	Low	113.359175,25.136639	111	0.556	19.8707	1449	28.2588	510	10.5275	160	69. Fu GH,Deng WQ,Lu YY,Shen HX,Li HG,et al. Report on a newly discovered epidemic focus of Paragonimus westermani in LechangJ TROP MED. 2010,10(08):1020-22. Chinese.
94	A survey report on the prevalence of paragonimiasis in Liaoning Province	1979	Chinese	1954–1990	P. westermani	Liaoning	Benxi	Huanren County	Semisulcospira calculus	Pleuroceridae	Semisulcospira	Direct compression method	504	3	0.00595238	Yes	3	No	No	No	Yes	Yes	Yes	Yes	Yes	Yes	Yes	Low	125.374443,41.272491	327	0.652	6.00563	924	21.033	575	-11.1102	36	70. Li DY,Wang CX,Li WF,Zhu YS. A survey report on the prevalence of paragonimiasis in Liaoning ProvinceJ Chin Med Univ. 1979,(02):41-45. Chinese.
95	Epidemiological investigation report on paragonimiasis in Xinbin County, Liaoning Province	1995	Chinese	1990–1999	P. westermani	Liaoning	Fushun	Xinbin County	Semisulcospira libertina	Pleuroceridae	Semisulcospira	Direct compression method	9060	0	0	Yes	5	No	No	No	Yes	Yes	Yes	No	No	Yes	Yes	Moderate	125.04578,41.739215	393	0.86	5.45658	867	20.9635	541	-12.34	31	71. Xu JT,Qian ZF,Xiao WH,Wang L,Sun T,Wang JQ,et al. Epidemiological investigation report on paragonimiasis in Xinbin County, Liaoning ProvinceJ. Pathog. 1995,(01):63. Chinese
96	Preliminary report on the investigation of the prevalence of paragonimiasis in Baisha Commune, Liuyang County	1980	Chinese	1954–1990	P. westermani	Hunan	Changsha	Liuyang City	Semisulcospira libertina	Pleuroceridae	Semisulcospira	Direct compression method	150	2	0.0133333	Yes	3	No	No	No	Yes	Yes	Yes	Yes	Yes	Yes	Yes	Low	113.653424,28.17136	187	0.704	16.8884	1475	27.0143	451	6.22367	204	72. Chen CE,Chen JR,Guo SX,Xiong ZH,Bi K. Preliminary report on the investigation of the prevalence of paragonimiasis in Baisha Commune, Liuyang CountyJ CENT SOUTH UNIV. 1980,(04):302-303. Chinese.
97	Epidemiological investigation report on paragonimiasis in Longhu logging farm	1979	Chinese	1954–1990	P. westermani	Fujian	Nanping	Shaowu City	Semisulcospira libertina	Pleuroceridae	Semisulcospira	Direct compression method	1807	13	0.00719424	Yes	3	No	No	No	Yes	Yes	Yes	Yes	Yes	Yes	Yes	Low	117.498846,27.346982	268	0.812	18.0705	1769	26.7922	572	8.47433	231	73. Lin JX,Li YS,Wu ZY. Epidemiological investigation report on paragonimiasis in Longhu logging farmChin J Zool. 1979,(03):18-21. Chinese.
98	Discovery of the endemic area of paragonimiasis in Meixian area	1986	Chinese	1954–1990	P. westermani	Guangdong	Meizhou	Meixian District	Semisulcospira libertina	Pleuroceridae	Semisulcospira	Direct compression method	18701	37	0.0019785	Yes	5	No	No	No	Yes	Yes	Yes	No	No	Yes	Yes	Moderate	116.127079,24.314737	110	0.516	21.3694	1507	28.054	551	13.4598	159	74. Pan LX,Lin XB,Yang ZH,Xie ZC,Xie YQ,Qiu MS. Discovery of the endemic area of paragonimiasis in Meixian areaSouth China J Prev Med. . 1986,(01):89-92. Chinese
99	Epidemiological investigation of Paragonimus skrjabini infection in Shunchang, Zhenghe and other areas of northern Fujian	2008	Chinese	2000–2009	P. skrjabini	Fujian	Nanping	Shunchang County	Tricula xiaoqiaoensis	Pomatiopsidae	Tricula	Direct compression method	2478	17	0.00686037	Yes	3	No	No	No	Yes	Yes	Yes	Yes	Yes	Yes	Yes	Low	117.826871,26.800653	266	0.624	18.9532	1681	27.2097	552	9.8475	211	75. Lin CX,Huang BZ,Cheng YZ,Huang JM,Zhuo MY. Epidemiological investigation of Paragonimus skrjabini infection in Shunchang, Zhenghe and other areas of northern FujianStrait J Prevent Med. 2008,14(06):39. Chinese.
100	Epidemiological investigation of Paragonimus skrjabini infection in Shunchang, Zhenghe and other areas of northern Fujian	2008	Chinese	2000–2009	P. skrjabini	Fujian	Nanping	Zhenghe County	Pseudobgthinella jianouensis	Pomatiopsidae	Pseudobythinella	Direct compression method	954	0	0	Yes	3	No	No	No	Yes	Yes	Yes	Yes	Yes	Yes	Yes	Low	118.860712,27.370723	379	0.876	17.707	1685	26.1748	593	8.57867	194	75. Lin CX,Huang BZ,Cheng YZ,Huang JM,Zhuo MY. Epidemiological investigation of Paragonimus skrjabini infection in Shunchang, Zhenghe and other areas of northern FujianStrait J Prevent Med. 2008,14(06):39. Chinese.
101	Investigation on the new epidemic area of Paragonimus skrjabini in western Fujian	2016	Chinese	2010–present	P. skrjabini	Fujian	Longyan	Unknown	Semisulcospira libertina	Pleuroceridae	Semisulcospira	Direct compression method	98	0	0	Yes	3	No	No	No	Yes	Yes	Yes	Yes	Yes	Yes	Yes	Low	117.033219,25.080173	484	0.372	18.9333	1476	25.8068	544	11.1675	159	76. Li YR,He CR,Xie HG,Chen BJ,Zhang RY. Investigation on the new epidemic area of Paragonimus skrjabini in western FujianCA JST AJ CSTPCD. 2016,27(05):478-80. Chinese.
102	Comparative study on the paragonimus cercariae and their similar cercariae in the bodies of Oncomelania hupensis and Erhai snails	2000	Chinese	1990–1999	P. westermani	Fujian	Nanping	Jian'ou City	Tricula fujianensis Liu et al	Pomatiopsidae	Tricula	Direct compression method	5283	8	0.00151429	Yes	3	No	No	No	Yes	Yes	Yes	Yes	Yes	Yes	Yes	Low	118.320086,27.026894	197	0.58	19.0553	1685	27.5493	569	9.77	207	77. Lin CX,Li YS,Cheng YZ,Lu CJ,Ye XP,Wu JY. Comparative study on the paragonimus cercariae and their similar cercariae in the bodies of Oncomelania hupensis and Erhai snailsStrait J Prevent Med. 2000,(06):11-12. Chinese.
103	Comparative study on the paragonimus cercariae and their similar cercariae in the bodies of Oncomelania hupensis and Erhai snails	2000	Chinese	1990–1999	P. westermani	Fujian	Nanping	Jian'ou City	Erhaiini jianouensis Liu et	Amnicolidae	Erhaiini	Direct compression method	6227	26	0.00417537	Yes	3	No	No	No	Yes	Yes	Yes	Yes	Yes	Yes	Yes	Low	118.320086,27.026894	197	0.58	19.0553	1685	27.5493	569	9.77	207	77. Lin CX,Li YS,Cheng YZ,Lu CJ,Ye XP,Wu JY. Comparative study on the paragonimus cercariae and their similar cercariae in the bodies of Oncomelania hupensis and Erhai snailsStrait J Prevent Med. 2000,(06):11-12. Chinese.
104	Epidemic status of paragonimiasis in Ningbo City	2008	Chinese	2000–2009	P. westermani	Zhejiang	Ningbo	Fenghua District	Semisulcospira libertina	Pleuroceridae	Semisulcospira	Direct compression method	19368	9	0.000464684	Yes	3	No	No	No	Yes	Yes	Yes	Yes	Yes	Yes	Yes	Low	121.406868,29.655107	125	0.812	16.1748	1274	26.0152	448	5.88067	160	78. Xu GZ,Qian BZ,Ye LP,Zhang JN,Lu F,Sun YW. Epidemic status of paragonimiasis in Ningbo CityChin J Parasitol Parasit Dis. 2008,26(06):449-51. Chinese.
105	Investigation on paragonimiasis in Ninghai County	1996	Chinese	1990–1999	P. westermani	Zhejiang	Ningbo	Ninghai County	Semisulcospira libertina	Pleuroceridae	Semisulcospira	Direct compression method	15487	0	0	Yes	4	No	No	No	Yes	No	Yes	Yes	Yes	Yes	Yes	Moderate	121.445057,29.295829	105	0.884	16.4192	1302	26.0503	427	6.30433	159	79. Zhou DH,Li ZH. Investigation on paragonimiasis in Ninghai CountyChin J Zoonoses. 1996,(05):57-58. Chinese.
106	Investigation on paragonimiasis in Ninghai County	1996	Chinese	1990–1999	P. westermani	Zhejiang	Ningbo	Ninghai County	Tricula minghaiensis sp	Pomatiopsidae	Tricula	Direct compression method	3712	0	0	Yes	4	No	No	No	Yes	No	Yes	Yes	Yes	Yes	Yes	Moderate	121.445057,29.295829	105	0.884	16.4192	1302	26.0503	427	6.30433	159	79. Zhou DH,Li ZH. Investigation on paragonimiasis in Ninghai CountyChin J Zoonoses. 1996,(05):57-58. Chinese.
107	Epidemiological investigation of paragonimiasis in Renju District, Pingyuan County	1986	Chinese	1954–1990	P. westermani	Guangdong	Meizhou	Pingyuan County	Semisulcospira libertina	Pleuroceridae	Semisulcospira	Direct compression method	1879	26	0.0138371	Yes	3	No	No	No	Yes	Yes	Yes	Yes	Yes	Yes	Yes	Low	115.906096,24.573466	224	0.856	20.4833	1574	27.4282	565	12.3168	172	80. Ou YZ,Yao LZ,Yao X. Epidemiological investigation of paragonimiasis in Renju District, Pingyuan CountySouth China J Prev Med. . 1986,(01):93-94. Chinese
108	Investigation on the Epidemic Situation of Paragonimiasis in Qiandongnan Prefecture	1996	Chinese	1990–1999	P. skrjabini	Guizhou	Qiandongnan	Unknown	Pseudobythinella shimenensis Liu et al	Pomatiopsidae	Pseudobythinella	Unknown	3295	21	0.00637329	Yes	5	No	No	No	Yes	Yes	Yes	No	No	Yes	Yes	Moderate	108.003245,26.590738	874	0.656	15.3636	1195	24.3328	485	5.73317	91	81. Wu NB,Pan GX,Long FD,Long XS. Investigation on the Epidemic Situation of Paragonimiasis in Qiandongnan PrefecturePrac Prev Med. 1996,(04):208. Chinese.
109	Epidemiological survey of paragonimiasis in Rucheng County	1997	Chinese	1990–1999	P. westermani	Hunan	Chenzhou	Rucheng County	Semisulcospira libertina	Pleuroceridae	Semisulcospira	Direct compression method	63	0	0	Yes	3	No	No	No	Yes	Yes	Yes	Yes	Yes	Yes	Yes	Low	113.689249,25.555534	717	0.756	16.4443	1577	24.8382	527	7.09833	191	82. NA. Epidemiological survey of paragonimiasis in Rucheng CountyPrac Prev Med. 1997,(04):253. Chinese.
110	Ecological Study on the First Intermediate host of Pagumogonimus skrjabini in Xingshan County of the Three Gorges Reservoir Area	2009	Chinese	2000–2009	P. skrjabini	Hubei	Yichang	Xingshan County	Tricula humida Heude	Pomatiopsidae	Tricula	Direct compression method	4228	8	0.00189215	Yes	3	No	No	No	Yes	Yes	Yes	Yes	Yes	Yes	Yes	Low	110.751718,31.353477	750	0.876	14.0176	1139	23.8968	505	3.66433	60	83. Wang CQ,Wang DJ,Yang SJ,Li XF,LV QY. Ecological Study on the First Intermediate host of Pagumogonimus skrjabini in Xingshan County of the Three Gorges Reservoir AreaJ Med P Ctl. 2009,25(08):572-74. Chinese.
111	Ecological Study on the First Intermediate host of Pagumogonimus skrjabini in Xingshan County of the Three Gorges Reservoir Area	2009	Chinese	2000–2009	P. skrjabini	Hubei	Yichang	Xingshan County	Bythinella hubeiensis	Hydrobiidae	Bythinella	Direct compression method	2992	38	0.0127005	Yes	3	No	No	No	Yes	Yes	Yes	Yes	Yes	Yes	Yes	Low	110.751718,31.353477	750	0.876	14.0176	1139	23.8968	505	3.66433	60	83. Wang CQ,Wang DJ,Yang SJ,Li XF,LV QY. Ecological Study on the First Intermediate host of Pagumogonimus skrjabini in Xingshan County of the Three Gorges Reservoir AreaJ Med P Ctl. 2009,25(08):572-74. Chinese.
112	Ecological Study on the First Intermediate host of Pagumogonimus skrjabini in Xingshan County of the Three Gorges Reservoir Area	2009	Chinese	2000–2009	P. skrjabini	Hubei	Yichang	Xingshan County	Pseudobythinella sp	Pomatiopsidae	Pseudobythinella	Direct compression method	4972	34	0.00683829	Yes	3	No	No	No	Yes	Yes	Yes	Yes	Yes	Yes	Yes	Low	110.751718,31.353477	750	0.876	14.0176	1139	23.8968	505	3.66433	60	83. Wang CQ,Wang DJ,Yang SJ,Li XF,LV QY. Ecological Study on the First Intermediate host of Pagumogonimus skrjabini in Xingshan County of the Three Gorges Reservoir AreaJ Med P Ctl. 2009,25(08):572-74. Chinese.
113	Investigation on natural foci of paragonimiasis in Shennongjia	2012	Chinese	2010–present	P. skrjabini	Hubei	Shennongjia Forestry District	Unknown	Tricula sp	Pomatiopsidae	Tricula	Direct compression method	1988	18	0.00905433	Yes	3	No	No	No	Yes	Yes	Yes	Yes	Yes	Yes	Yes	Low	110.696895,31.750497	1210	0.9	11.8125	1135	21.5943	496	1.5995	58	84. Zhu J,Zhu YX,Zhu MS,Wei RH. Investigation on natural foci of paragonimiasis in ShennongjiaChin J Zoonoses. 2012,28(12):1255-57. Chinese.
114	Investigation on the prevalence of paragonimiasis caused by ecological imbalance	1990	Chinese	1954–1990	P. skrjabini	Hunan	Xiangxi	Luoyixi Village, Guzhang County	Tricula gredleri Kang,sp.nov	Pomatiopsidae	Tricula	Unknown	416	2	0.00480769	Yes	5	No	No	No	Yes	Yes	Yes	No	No	Yes	Yes	Moderate	109.986153,28.696147	429	0.884	16.4659	1408	26.138	554	6.2905	111	85. Li GM,Xu SA,Zhang XX,Li ZJ,Chen SZ,Wu QJ. Investigation on the prevalence of paragonimiasis caused by ecological imbalanceJ Clin Res. 1990,(03):177-78. Chinese.
115	A new record of the degree of infection of paragonimid larvae in stone crabs	1979	Chinese	1954–1990	P. westermani	Anhui	Chizhou	Unknown	Semisulcospira libertina	Pleuroceridae	Semisulcospira	Direct compression method	224	2	0.00892857	Yes	3	No	No	No	Yes	Yes	Yes	Yes	Yes	Yes	Yes	Low	117.504955,30.683027	16	0.444	16.5448	1425	27.1513	562	5.51033	139	86. Shen YP. A new record of the degree of infection of paragonimid larvae in stone crabsJiangsu Med J. 1979,(10):46. Chinese.
116	A new snail host of Paragonimus skrjabini: Oncomelania archaea	1984	Chinese	1954–1990	P. skrjabini	Guangdong	Zhaoqing	Gushui Town, Guangning County	Tricula gushuiensis	Pomatiopsidae	Tricula	Direct compression method	2100	1	0.00047619	Yes	4	No	No	No	Yes	No	Yes	Yes	Yes	Yes	Yes	Moderate	112.310923,23.676434	123	0.78	21.0734	1661	27.8135	659	12.915	164	87. Kang ZB. A new snail host of Paragonimus skrjabini: Oncomelania archaeaMed J WH Univ. 1984,(04):354-57. Chinese.
117	Studies on the Infection and Ecological Environment of Intermediate host of Pagumogonimus skrjabini	2006	Chinese	2000–2009	P. skrjabini	Hubei	Shiyan	Xujiagou Village	Tricula humida Heude	Pomatiopsidae	Tricula	Direct compression method	3150	6	0.00190476	Yes	3	No	No	No	Yes	Yes	Yes	Yes	Yes	Yes	Yes	Low	111.205596,32.456806	280	0.892	15.4584	957	26.0768	408	4.29183	48	88. Wang XS,Shi T,Wei J,Zhu MS. Studies on the Infection and Ecological Environment of Intermediate host of Pagumogonimus skrjabiniJ Med P Ctl. 2006,(07):500-501. Chinese.
118	Epidemiological investigation of paragonimiasis in Mianyang area, Sichuan	1987	Chinese	1954–1990	P. skrjabini	Sichuan	Mianyang	Unknown	Tricula humida Heude	Pomatiopsidae	Tricula	Direct compression method	4533	13	0.00286786	Yes	3	No	No	No	Yes	Yes	Yes	Yes	Yes	Yes	Yes	Low	104.690159,31.471692	497	0.372	16.55	955	25.406	565	6.87217	25	89. Gu XH,Liu WM. Epidemiological investigation of paragonimiasis in Mianyang area, SichuanB Dis Ctl Prev. 1987,(02):15-18. Chinese.
119	Epidemic investigation of paragonimiasis in the northern region of Sichuan Province	2008	Chinese	2000–2009	P. skrjabini	Sichuan	Guangyuan	Lizhou District	Tricula sp	Pomatiopsidae	Tricula	Direct compression method	53753	58	0.00107901	Yes	3	No	No	No	Yes	Yes	Yes	Yes	Yes	Yes	Yes	Low	105.853868,32.445517	636	0.68	15.6213	934	24.9232	522	5.80567	16	90. Yi DY,Luo XR,Liu JB. Epidemic investigation of paragonimiasis in the northern region of Sichuan ProvinceChin J Zoonoses. 2008,(01):91-92. Chinese.
120	Prevalence of paragonimiasis in Daba Mountains, Sichuan Province	1990	Chinese	1954–1990	P. skrjabini	Sichuan	Ya'an	Baoxing County	Tricula sp	Pomatiopsidae	Tricula	Direct compression method	23540	8	0.000339847	Yes	3	No	No	No	Yes	Yes	Yes	Yes	Yes	Yes	Yes	Low	102.820336,30.375578	1658	0.9	12.3507	1014	20.1452	544	3.49667	40	91. Luo XR,Yi DF,Liu JB,Zhou GX,Liu CH,Ceng MA,et al. Prevalence of paragonimiasis in Daba Mountains, Sichuan ProvinceChin J Zoonoses. 1990,(04):60-61. Chinese.
121	Epidemic status and trend analysis of paragonimiasis in Sichuan Province	2015	Chinese	2010–present	P. skrjabini	Sichuan	Chengdu	Wuhou district	Tricula sp	Pomatiopsidae	Tricula	Direct compression method	341	41	0.120235	Yes	3	No	No	No	Yes	Yes	Yes	Yes	Yes	Yes	Yes	Low	104.079212,30.576549	479	0.396	16.6551	1010	25.0742	594	7.35883	32	92. Chen L,Lu D,Xu L. Zhong Bo. Epidemic status and trend analysis of paragonimiasis in Sichuan ProvinceMod Prev Med. 2015,42(23):4230-33+4313. Chinese
122	Preliminary investigation on the prevalence of paragonimiasis in Suichang County and the discovery of paragonimiasis in Sanping County	1980	Chinese	1954–1990	P. westermani	Zhejiang	Lishui	Suichang County	Semisulcospira libertina	Pleuroceridae	Semisulcospira	Direct compression method	594	34	0.0572391	Yes	3	No	No	No	Yes	Yes	Yes	Yes	Yes	Yes	Yes	Low	119.280131,28.599471	355	0.604	16.4795	1608	25.9137	559	6.39483	196	93. Meng WX,Zhou SF,Hong WC,Li LZ,Lei CQ,Shou GC,et al. Preliminary investigation on the prevalence of paragonimiasis in Suichang County and the discovery of paragonimiasis in Sanping CountyZhejiang M J. 1980,(01):24-28+51. Chinese.
123	Epidemic survey of paragonimiasis in the Fuling section of the Wujiang River Basin	1991	Chinese	1990–1999	P. skrjabini	Chongqing	Chongqing	Pengshui County	Tricula sp	Pomatiopsidae	Tricula	Direct compression method	230	2	0.00869565	Yes	5	No	No	No	Yes	Yes	Yes	No	No	Yes	Yes	Moderate	108.172431,29.302989	750	0.9	15.2885	1309	24.4113	525	5.647	73	94. Cheng YL,Feng HP,Li YL,Liu ZH,Yi DY. Epidemic survey of paragonimiasis in the Fuling section of the Wujiang River BasinChin J Zoonoses. 1991,(06):59-60. Chinese.
124	Investigation on the potential impact of Wuqiangxi water conservancy project on the prevalence of paragonimiasis	1995	Chinese	1990–1999	P. skrjabini	Hunan	Xiangxi	Luxi County	Bythinella Chinensis	Hydrobiidae	Bythinella	Direct compression method	181	0	0	Yes	3	No	No	No	Yes	Yes	Yes	Yes	Yes	Yes	Yes	Low	110.217972,28.220345	196	0.784	17.2216	1364	27.0363	504	6.85817	127	95. Zhang XX,Duan JH, Bai XR,Tang LY,Li FJ. Investigation on the potential impact of Wuqiangxi water conservancy project on the prevalence of paragonimiasisChin J Zoonoses. 1995,(06):58-38. Chinese.
125	Investigation on the potential impact of Wuqiangxi water conservancy project on the prevalence of paragonimiasis	1995	Chinese	1990–1999	P. skrjabini	Hunan	Xiangxi	Luxi County	Tricula Crstella	Pomatiopsidae	Tricula	Direct compression method	563	0	0	Yes	3	No	No	No	Yes	Yes	Yes	Yes	Yes	Yes	Yes	Low	110.217972,28.220345	196	0.784	17.2216	1364	27.0363	504	6.85817	127	95. Zhang XX,Duan JH, Bai XR,Tang LY,Li FJ. Investigation on the potential impact of Wuqiangxi water conservancy project on the prevalence of paragonimiasisChin J Zoonoses. 1995,(06):58-38. Chinese.
126	Investigation on the prevalence of paragonimiasis westermani in Huanggang area of Yifeng County	1990	Chinese	1954–1990	P. westermani	Jiangxi	Yichun	Yifeng County	Semisulcospira libertina	Pleuroceridae	Semisulcospira	Direct compression method	1380	11	0.00797101	Yes	3	No	No	No	Yes	Yes	Yes	Yes	Yes	Yes	Yes	Low	114.813541,28.401391	87	0.796	17.472	1527	27.6918	497	6.62667	196	96. Xie Y,Xu GQ,Peng XM,Lu HY,Hu YG. Investigation on the prevalence of paragonimiasis westermani in Huanggang area of Yifeng CountyJ. Pathog. 1992,(03):235-36. Chinese
127	Preliminary Investigation on the Host and Population Infection of Paragonimus in Yunhe and Jingning Counties	1988	Chinese	1954–1990	P. westermani	Zhejiang	Lishui	Yunhe County	Semisulcospira libertina	Pleuroceridae	Semisulcospira	Direct compression method	1043	7	0.00671141	Yes	3	No	No	No	Yes	Yes	Yes	Yes	Yes	Yes	Yes	Low	119.5796,28.122998	307	0.888	17.1895	1600	26.3062	567	7.45417	186	97. Lei GR,Ye CC. Preliminary Investigation on the Host and Population Infection of Paragonimus in Yunhe and Jingning CountiesChin J Zoonoses. 1988,(05):62. Chinese.
128	The first discovery of Paragonimus skrjabini in Baoshan area, Yunnan Province	2000	Chinese	1990–1999	P. skrjabini	Yunnan	Baoshan	Gengga Township, Changning County	Oncomelania hupensis Gredler	Pomatiopsidae	Oncomelania	Direct compression method	100	0	0	Yes	3	No	No	No	Yes	Yes	Yes	Yes	Yes	Yes	Yes	Low	99.521527,24.483502	1687	0.876	17.5925	1110	22.017	604	11.7715	52	98. Li CF,Deng YY,Li JQ,Li ZRThe first discovery of Paragonimus skrjabini in Baoshan area, Yunnan ProvinceJ. Pathog. 2000,(04):66. Chinese.
129	Epidemiological investigation report on paragonimiasis in Changyang County	1983	Chinese	1954–1990	P. skrjabini	Hubei	Yichang	Changyang County	Tricula humida	Pomatiopsidae	Tricula	Direct compression method	6570	5	0.000761035	Yes	5	No	No	No	Yes	Yes	Yes	No	No	Yes	Yes	Moderate	111.21236,30.483128	273	0.844	16.1693	1154	26.0558	522	5.74167	75	99. Huang WX,Liu ZH,Zhang CH,Tian KQ. Epidemiological investigation report on paragonimiasis in Changyang CountyChina Public Health J. 1983,2(05):18. Chinese.
130	Investigation on the prevalence of paragonimiasis in Zhejiang Province	1985	Chinese	1954–1990	P. westermani	Zhejiang	Lishui	Lishui City	Semisulcospira libertina	Pleuroceridae	Semisulcospira	Unknown	47802	249	0.00520899	Yes	5	No	No	No	Yes	Yes	Yes	No	No	Yes	Yes	Moderate	119.921522,28.471246	197	0.524	17.3379	1475	26.8063	518	7.28783	178	100. Wang KW,Shen HM. Investigation on the prevalence of paragonimiasis in Zhejiang ProvinceChin J Parasitol Parasit Dis. 1985,(01):59+79. Chinese.
131	Discovery of a medium high focus of paragonimiasis in Taishun County, Zhejiang Province	2007	Chinese	2000–2009	P. westermani	Zhejiang	Wenzhou	Liguang Village, Taishun County	Semisulcospira libertina	Pleuroceridae	Semisulcospira	Direct compression method	15873	27	0.001701	Yes	3	No	No	No	Yes	Yes	Yes	Yes	Yes	Yes	Yes	Low	119.729859,27.563195	592	0.82	15.9551	1733	24.5545	639	6.85817	185	101. Xing WL,Chen XD,Xie KX,Zou SW,Yao ZD,Liu QZ,et al. Discovery of a medium high focus of paragonimiasis in Taishun County, Zhejiang ProvinceChin J Zoonoses. 2007,(06):614-16. Chinese.
132	Investigation on the Natural reservoir of paragonimus and identification of its species in Jinhua, Zhejiang Province	2011	Chinese	2010–present	P. westermani	Zhejiang	Jinhua	Shafan Township, Wucheng District	Semisulcospira libertina	Pleuroceridae	Semisulcospira	Unknown	2771	3	0.00108264	Yes	2	No	No	Yes	Yes	Yes	Yes	Yes	Yes	Yes	Yes	Low	119.586643,29.090766	58	0.416	17.5963	1468	27.5677	510	7.02233	194	102. Lou HQ,Hu Y,Jin YJ,Yu XT,Wang L,He XY,et al. Investigation on the Natural reservoir of paragonimus and identification of its species in Jinhua, Zhejiang ProvinceJ. Pathog. 2011,29(05):348-52. Chinese
133	Epidemiological investigation report on paragonimiasis in Pangshan area, Zhejiang Province	1982	Chinese	1954–1990	P. westermani	Zhejiang	Lishui	Pangshan Village, Liandu District	Semisulcospira libertina	Pleuroceridae	Semisulcospira	Direct compression method	168	3	0.0178571	Yes	3	No	No	No	Yes	Yes	Yes	Yes	Yes	Yes	Yes	Low	119.804323,28.206553	858	0.9	14.0261	1789	22.8652	662	4.64867	194	103. Yu JF,Shen ZQ. Epidemiological investigation report on paragonimiasis in Pangshan area, Zhejiang ProvinceChin J Zool. 1982,(02):40-41. Chinese.
134	Investigation on the prevalence of paragonimiasis in Ningbo City, Zhejiang Province	1991	Chinese	1990–1999	P. westermani	Zhejiang	Ningbo	Fenghua District	Semisulcospira libertina	Pleuroceridae	Semisulcospira	Unknown	9485	5	0.000527148	Yes	5	No	No	No	Yes	Yes	Yes	No	No	Yes	Yes	Moderate	121.406868,29.655107	125	0.812	16.1748	1274	26.0152	448	5.88067	160	104. Tang SM,Xu YY,Ye LP,Zhou DH. Investigation on the prevalence of paragonimiasis in Ningbo City, Zhejiang ProvinceJ. Pathog. 1991,(01):74. Chinese
135	Preliminary investigation of paragonimiasis in mountain villages of Shouxian County, Zhejiang Province	1986	Chinese	1954–1990	P. westermani	Zhejiang	Shaoxing	Haoling Village, Shengzhou City	Semisulcospira libertina	Pleuroceridae	Semisulcospira	Direct compression method	1685	0	0	Yes	3	No	No	No	Yes	Yes	Yes	Yes	Yes	Yes	Yes	Low	120.741247,29.436076	196	0.9	15.9219	1337	25.9528	479	5.39167	164	105. Xi ZY,Huang MY,Rong YL,Deng BJ,Weng Y,Zhang JG,et al. Preliminary investigation of paragonimiasis in mountain villages of Shouxian County, Zhejiang ProvinceFudan Univ J Med Sci. 1986,(01):53-56. Chinese.
136	Epidemiological survey and phylogenetic analysis of Paragonimus westermani isolates in Jinhua, China	2011	English	2010–present	P. westermani	Zhejiang	Jinhua	Langya Town, Wucheng District	Semisulcospira libertina	Pleuroceridae	Semisulcospira	Direct compression method	243	3	0.0123457	Yes	3	No	No	No	Yes	Yes	Yes	Yes	Yes	Yes	Yes	Low	119.505521,29.01063	64	0.712	17.493	1460	27.4175	501	6.9415	188	106. Lu HQ, Hu Y, Zhang L, Zhang YJ, Tu PG, Yu XT, et al. Epidemiological survey and phylogenetic analysis of Paragonimus westermani isolates in Jinhua, ChinaAfr J Biotechnol. 2011,10(65):14286-92. English.
