# Supplementary material for: Infection and biogeographical characteristics of Paragonimus westermani and P. skrjabini in humans and animal hosts in China: A systematic review and meta-analysis
Source: PLoS Negl Trop Dis. 2024 Aug 5;18(8):e0012366. doi: 10.1371/journal.pntd.0012366 (PMC11326572; doi:10.1371/journal.pntd.0012366)
Supplement: S4 Table — (XLSX) [file pntd.0012366.s004.xlsx]

## Sheet: Sheet1
	S4_Table. Publications reporting Paragonimus prevalence in the second intermediate hosts
No.	Title	Publication year	Language	Year of investigation	Province	City	County/Town/Village	Paragonimus species	Species	Family of hosts	Genus of hosts	Detection method	Sample size	No.of positive	Prevalence, %	Included	Quality score	Was the study’s target population a close representation of the national population in relation to relevant variables?	Was the sampling frame a true or close representation of the target population?	Was some form of random selection used to select the sample, OR was a census undertaken?	Was the likelihood of nonresponse bias minimal?	Were data collected directly from the subjects (as opposed to a proxy)?	Was an acceptable case definition used in the study?	validity and reliability?	Was the same mode of data collection used for all subjects?	Was the length of the shortest prevalence period for the parameter of interest appropriate?	Were the numerator(s) and denominator(s) for the parameter of interest appropriate?	Summary item on the overall risk of study bias	longitude,latitude	Elevation (Meter)	NDVI	Annual Mean Temperature (℃)	Annual Precipitation (mm)	Mean Temperature of Warmest Quarter (℃)	Precipitation of Warmest Quarter (mm)	Mean Temperature of Coldest Quarter (℃)	Precipitation of Coldest Quarter (mm)	References
1	Investigation on paragonimus infection in Quzhou city	2008	Chinese	2000–2009	Zhejiang	Quzhou	Xinqiao Village, Changshan County	P. westermani	Sinopotamon chekiangense	Potamidae	Sinopotamon	Artificial digestion method	264	97	36.74	Yes	3	No	No	No	Yes	Yes	Yes	Yes	Yes	Yes	Yes	Low	118.710867,29.161912	747	0.9	14.2163	1815	23.6732	640	4.1185	218	1. Zou YZ,Lv YM,Wang DB,Jiang YH,Ruan W,Xia SR,et al. Investigation on paragonimus infection in Quzhou cityChin J Prev Med. 2008,(11):29. Chinese.
2	Epidemiological survey of prevalence of paragonimiasis in Danjiangkou reservior areas in Hubei Province	2011	Chinese	2010–present	Hubei	Danjiangkou	Guanshan Town	P. skrjabini	Sinopotamon denticulatum	Potamidae	Sinopotamon	Artificial digestion method	1458	78	5.34979	Yes	3	No	No	No	Yes	Yes	Yes	Yes	Yes	Yes	Yes	Low	110.882926,32.381583	551	0.9	14.5481	982	24.8753	426	3.7645	46	2. Zhu MS,Zhu J,Zhu YX,Wei RH,Yang SG. Epidemiological survey of prevalence of paragonimiasis in Danjiangkou reservior areas in Hubei ProvinceChin Tro Med. 2011,11(11):1308-09. Chinese.
3	Analysis on the changes and causes of the epidemic situation of Paragonimus skrjabini in Shiyan, Hubei Province	2012	Chinese	2010–present	Hubei	Danjiangkou	Guanshan Town	P. skrjabini	Sinopotamon spp	Potamidae	Sinopotamon	Artificial digestion method	1196	109	9.11371	Yes	3	No	No	No	Yes	Yes	Yes	Yes	Yes	Yes	Yes	Low	110.882926,32.381583	551	0.9	14.5481	982	24.8753	426	3.7645	46	3. Zhu MS,Zhu J,Wei RH,Zhu YX. Analysis on the changes and causes of the epidemic situation of Paragonimus skrjabini in Shiyan, Hubei ProvinceJ Shanxi Univ Med. 2012,43(12):921-23. Chinese.
4	Epidemiological investigation of paragonimiasis in some areas of Zhejiang Province from 2000 to 2005	2006	Chinese	2000–2009	Zhejiang	Lishui	Dajun Township, Jingning She Autonomous County	P. westermani	Sinopotamon chekiangense	Potamidae	Sinopotamon	Artificial digestion method	72	47	65.2778	Yes	3	No	No	No	Yes	Yes	Yes	Yes	Yes	Yes	Yes	Low	119.586974,27.963623	468	0.756	16.2887	1656	25.1898	594	6.80333	184	4. Ruan W,Yao LN,Yu KG,Xia SR,Chen HL. Epidemiological investigation of paragonimiasis in some areas of Zhejiang Province from 2000 to 2005Prac Prev Med. 2006,(06):1488-89. Chinese.
5	Investigation of paragonimiasis in Yushan Village, Ninghai, Zhejiang in 2001	2005	Chinese	2000–2009	Zhejiang	Ningbo	Ninghai County	P. westermani	Sinopotamon chekiangense	Potamidae	Sinopotamon	Direct compression method	1203	304.359	25.3	Yes	3	No	No	No	Yes	Yes	Yes	Yes	Yes	Yes	Yes	Low	121.441032,29.295829	105	0.884	16.4192	1302	26.0503	427	6.30433	159	5. Liu JF. Investigation of paragonimiasis in Yushan Village, Ninghai, Zhejiang in 2001B Dis Ctl Prev. 2005,(01):97. Chinese.
6	Epidemiological investigation on Intermediate host of paragonimus in Ninghai County in 2004	2006	Chinese	2000–2009	Zhejiang	Ningbo	Yushan Village, Ninghai County	P. westermani	Sinopotamon chekiangense	Potamidae	Sinopotamon	Artificial digestion method	97	7	7.22	Yes	3	No	No	No	Yes	Yes	Yes	Yes	Yes	Yes	Yes	Low	121.299824,29.379402	378	0.9	14.8662	1393	24.5187	501	4.7805	164	6. Wu Y,Song FZ,Liu JF. Epidemiological investigation on Intermediate host of paragonimus in Ninghai County in 2004B Dis Ctl Prev. 2006,(03):39-42. Chinese.
7	Surveillance report on paragonimiasis in Pengzhou City, Sichuan Province, 2010-2012	2013	Chinese	2010–present	Sichuan	Chengdu	Longmenshan Town, Pengzhou City	P. skrjabini	Sinopotamon denticulatum	Potamidae	Sinopotamon	Artificial digestion method	600	350	58.33	Yes	3	No	No	No	Yes	Yes	Yes	Yes	Yes	Yes	Yes	Low	103.765845,31.198089	1222	0.9	13.4636	943	21.6185	513	4.41033	31	7. Yu L, Liu BY. Surveillance report on paragonimiasis in Pengzhou City, Sichuan Province, 2010-2012China Health Vis. 2013, 21(009):553-53. Chinese.
8	Analysis of fixed monitoring results of paragonimiasis in Sichuan Province from 2011 to 2013	2015	Chinese	2010–present	Sichuan	Dazhou	Xuanhan County	P. skrjabini	Sinopotamon davidi	Potamidae	Sinopotamon	Artificial digestion method	2400	620	25.8333	Yes	3	No	No	No	Yes	Yes	Yes	Yes	Yes	Yes	Yes	Low	107.732675,31.360002	451	0.572	16.8525	1199	26.48	513	6.79467	55	8. Chen L,Lu D,Xu L. Zhong Bo. Analysis of fixed monitoring results of paragonimiasis in Sichuan Province from 2011 to 2013Chin J Schi Ctl. 2015,27(04):381-84+389. Chinese.
9	Investigation on the prevalence of paragonimiasis in Kaijiang County in 2012	2013	Chinese	2010–present	Sichuan	Dazhou	Xinning Town, Kaijiang County	P. skrjabini	Sinopotamon davidi	Potamidae	Sinopotamon	Artificial digestion method	636	35	5.50314	Yes	3	No	No	No	Yes	Yes	Yes	Yes	Yes	Yes	Yes	Low	107.876257,31.087659	507	0.768	16.8797	1242	26.3602	522	6.916	58	9. Liu ZY,Liu CF,Li BX,Tang DH,Liu M,Yuan XM,et al. Investigation on the prevalence of paragonimiasis in Kaijiang County in 2012Prev Med Trib. 2013,19(04):255-57+260. Chinese.
10	Investigation on Paragonimus Foci in Ninghua County in 2012	2014	Chinese	2010–present	Fujian	Sanming	Longpo Village, Shibi Township, Ninghua County	P. westermani	Sinopotamon fukienense	Potamidae	Sinopotamon	Artificial digestion method	62	48	77.4194	Yes	3	No	No	No	Yes	Yes	Yes	Yes	Yes	Yes	Yes	Low	116.657546,26.269511	392	0.728	18.0458	1655	26.3137	540	8.78717	204	10. Wu CR,Chen BC,Lin CX. Investigation on Paragonimus Foci in Ninghua County in 2012Prev Med Trib. 2014,20(02):130-31. Chinese.
11	Investigation on Parasite Infection in Some Aquatic Products in Henan Province from 2013 to 2015	2018	Chinese	2010–present	Henan	Jiyuan	Shaoyuan Town	P. skrjabini	Sinopotamon honanense	Potamidae	Sinopotamon	Artificial digestion method	513	119	23.1969	Yes	3	No	No	No	Yes	Yes	Yes	Yes	Yes	Yes	Yes	Low	112.1401,35.166603	519	0.8	13.2843	578	24.5578	302	1.04733	19	11. Deng Y,Zhang YL,Gao LJ,Chen WQ,Zhang HW,Li P,et al. Investigation on Parasite Infection in Some Aquatic Products in Henan Province from 2013 to 2015Mod Dis Ctl Prev. 2018,29(08):600-603. Chinese.
12	Investigation on the infection of paragonimus metacercaria in stream crabs in Ninghai County, Zhejiang Province, 2013-2015	2017	Chinese	2010–present	Zhejiang	Ningbo	Huangtan Town, Ninghai County	P. westermani	Sinopotamon chekiangense	Potamidae	Sinopotamon	Artificial digestion method	790	80	10.1266	Yes	3	No	No	No	Yes	Yes	Yes	Yes	Yes	Yes	Yes	Low	121.371239,29.293869	110	0.772	16.3713	1307	26.047	458	6.23217	158	12. Yu YJ,Dai PY,Hu DB,Gu MX,Wang ZG,Wang B,et al. Investigation on the infection of paragonimus metacercaria in stream crabs in Ninghai County, Zhejiang Province, 2013-2015Prac Prev Med. 2017,24(01):74-75. Chinese.
13	Analysis of monitoring results of paragonimiasis in Anhui from 2013 to 2016	2017	Chinese	2010–present	Anhui	Huangshan	Xiuning County	P. westermani	Sinopotamon yangtsekiense	Potamidae	Sinopotamon	Artificial digestion method	537	139	25.8845	Yes	3	No	No	No	Yes	Yes	Yes	Yes	Yes	Yes	Yes	Low	118.200494,29.78984	161	0.816	16.4003	1601	26.6948	548	5.4315	201	13. Liu DH,Guo JD,Wang TP,Zhang SQ,Zhu L,Jin W,et al. Analysis of monitoring results of paragonimiasis in Anhui from 2013 to 2016J Tro Dis Para. 2017,15(3):155-58Chinese.
14	Analysis on the infection rate of paragonimiasis in Yongjia County in 2013	2015	Chinese	2010–present	Sichuan	Dazhou	Huajing Town, Xuanhan County	P. skrjabini	Sinopotamon davidi	Potamidae	Sinopotamon	Artificial digestion method	409	93	22.7384	Yes	3	No	No	No	Yes	Yes	Yes	Yes	Yes	Yes	Yes	Low	108.11015,31.568104	687	0.88	15.5796	1171	25.2863	492	5.482	53	14. Hu XQ,Zhao Q,Liu ZY,Gui GY,Peng HW,Du MR. Analysis on the infection rate of paragonimiasis in Yongjia County in 2013J Prev Med Info. 2015,31(02):136-39. Chinese.
15	Analysis on the infection rate of paragonimiasis in Yongjia County in 2013	2015	Chinese	2010–present	Zhejiang	Wenzhou	Baiquan Village, Daruoyan Town, Yongjia County	P. westermani	Sinopotamon chekiangense	Potamidae	Sinopotamon	Artificial digestion method	161	52	32.2981	Yes	3	No	No	No	Yes	Yes	Yes	Yes	Yes	Yes	Yes	Low	120.623905,28.28368	276	0.748	16.2245	1532	25.2628	557	6.7225	170	15. Chen SZ,Chen JB,Zheng P. Analysis on the infection rate of paragonimiasis in Yongjia County in 2013Chin R H S admin. 2015,35(03):353-54. Chinese.
16	Analysis of monitoring results of paragonimus infection in Hubei Province from 2018 to 2020	2021	Chinese	2010–present	Hubei	Shiyan	fangxian county	P. skrjabini	Sinopotamon denticulatum	Potamidae	Sinopotamon	Artificial digestion method	558	58	10.3943	Yes	3	No	No	No	Yes	Yes	Yes	Yes	Yes	Yes	Yes	Low	110.73244,32.047644	580	0.788	14.4963	1035	24.828	451	3.6555	51	16. Zhang J,Xia J,Zhang HX,Zhu H,Wu DN,Wan L,et al. Analysis of monitoring results of paragonimus infection in Hubei Province from 2018 to 2020Chin J Parasitol Parasit Dis. 2021,39(05):600-605. Chinese.
17	Preliminary report on infection of paragonimus metacercariae in southern Anhui Province	1973	Chinese	1954–1990	Anhui	Chizhou	Ke Village, Shitai County	P. westermani	Sinopotamon denticulatum	Potamidae	Sinopotamon	Artificial digestion method	130	80	61.5385	Yes	3	No	No	No	Yes	Yes	Yes	Yes	Yes	Yes	Yes	Low	117.710342,30.311503	643	0.884	13.8007	1709	23.7993	664	3.27983	174	17. Fan PF,Chen DX. Preliminary report on infection of paragonimus metacercariae in southern Anhui ProvinceCurr Zool. 1973,(04):417. Chinese.
18	A Study on the Cyst and Adult of Paragonimus westermani in Southern Anhui Province	1979	Chinese	1954–1990	Anhui	Yicheng	Shitai County	P. westermani	Sinopotamon yangtsekiense	Potamidae	Sinopotamon	Direct compression method	638	278	43.5737	Yes	3	No	No	No	Yes	Yes	Yes	Yes	Yes	Yes	Yes	Low	117.50102,30.216531	228	0.856	15.7367	1579	26.0253	594	4.88817	166	18. Fan PF,Chen DX,Zhang ZH,Liu JR. A Study on the Cyst and Adult of Paragonimus westermani in Southern Anhui ProvinceCurr Zool. 1979,(04):347-52. Chinese.
19	Epidemiology and Pathogenic Biology of paragonimiasis in Fanchang County, Anhui Province	1980	Chinese	1954–1990	Anhui	Wuhu	Fanchang District	P. westermani	Sinopotamon yangtsekiense	Potamidae	Sinopotamon	Direct compression method	400	162	40.5	Yes	3	No	No	No	Yes	Yes	Yes	Yes	Yes	Yes	Yes	Low	118.201977,31.109443	31	0.72	16.133	1240	26.926	499	4.75133	129	19. He YX,Huang DS,Hu YQ,Zhu XH,Zhang YN. Epidemiology and Pathogenic Biology of paragonimiasis in Fanchang County, Anhui ProvinceActa Acad Med Sin. 1980,(01):57-63+79. Chinese.
20	Investigation on Paragonimus infection in Xiuning County, Anhui Province	2021	Chinese	2010–present	Anhui	Huangshan	Shaxi Village, Xiuning County	P. westermani	Sinopotamon yangtsekiense	Potamidae	Sinopotamon	Artificial digestion method	324	65	20.0617	Yes	3	No	No	No	Yes	Yes	Yes	Yes	Yes	Yes	Yes	Low	117.907493,29.702167	344	0.852	15.4315	1690	25.5858	593	4.60317	200	20. Zhang LS,Li TT,Zhang SQ,Huang JG,Zhai DJ,Yang RS. Investigation on Paragonimus infection in Xiuning County, Anhui ProvinceJ Tro Dis Para. 2021,19(06):325-28. Chinese.
21	Investigation on paragonimus infection in Shitai County, anhui province	2019	Chinese	2010–present	Anhui	Chizhou	Xianyu Town, Shitai County	P. westermani	Sinopotamon yangtsekiense	Potamidae	Sinopotamon	Artificial digestion method	98	13	13.2653	Yes	3	No	No	No	Yes	Yes	Yes	Yes	Yes	Yes	Yes	Low	117.419965,30.114976	308	0.9	15.415	1622	25.635	609	4.6165	172	21. Liu DH,Guo JD,Zhang LS,Li XY,Zhu L,Jin w,et al. Investigation on paragonimus infection in Shitai County, anhui provinceJ Tro Dis Para. 2019,17(02):94-96. Chinese.
22	Investigation on the infection of Intermediate host of paragonimus in Xiaocheng Village, Baoqing County	1988	Chinese	1954–1990	Heilongjiang	Shuangyashan	Baoqing County	P. westermani	Cambaroides schrencki	Potamobiidae	Cambaroides	Artificial digestion method	60	60	100	Yes	3	No	No	No	Yes	Yes	Yes	Yes	Yes	Yes	Yes	Low	132.207619,46.331059	90	0.776	4.02287	541	20.7762	310	-15.1338	18	22. Wang GZ,Zhang WY,Zhu LX,Qi ZC,Li ZX,Zhao FQ,et al. Investigation on the infection of Intermediate host of paragonimus in Xiaocheng Village, Baoqing CountyHLJ Med Pha. 1988,(02):107-108+187. Chinese.
23	Investigation on infection of paragonimus, its Intermediate host and population in Chashan commune	1983	Chinese	1954–1990	Zhejiang	Wenzhou	Chashan Commune in Ouhai County	P. westermani	Sinopotamon chekiangense	Potamidae	Sinopotamon	Artificial digestion method	261	90	34.4828	Yes	5	No	No	No	Yes	Yes	Yes	No	No	Yes	Yes	Moderate	120.707773,27.91708	48	0.604	17.683	1511	26.632	509	8.44966	178	23. Lin QW,Ma LY,Chen DQ,Yang ZC. Investigation on infection of paragonimus, its Intermediate host and population in Chashan communeJ W Med Univ. 1983,(02):48-53. Chinese.
24	Epidemiological investigation of paragonimus in Changshan County	1991	Chinese	1954–1990	Zhejiang	Quzhou	Panyuan Village, Changshan County	P. westermani	Sinopotamon chekiangense	Potamidae	Sinopotamon	Unknown	322	156	48.4472	Yes	3	No	No	No	Yes	Yes	Yes	Yes	Yes	Yes	Yes	Low	118.502037,28.906998	213	0.764	17.1072	1664	26.8993	547	6.6225	221	24. Xu LY,Zhang YK,Xu FH,Xie HL,Zhu ZH,Shao JQ,et al. Epidemiological investigation of paragonimus in Changshan CountyChin J Prev Med. 1991,(05):22-23. Chinese.
25	Investigation of paragonimiasis infection and Intermediate host in Chengkou County	1990	Chinese	1954–1990	Chongqing	Chongqing	Mingtong Town, Chengkou County	P. skrjabini	Sinopotamon chengkouensis	Potamidae	Sinopotamon	Unknown	131	55	41.9847	Yes	5	No	No	No	Yes	Yes	Yes	No	No	Yes	Yes	Moderate	108.552092,31.775352	1336	0.808	11.9627	1148	21.4823	480	2.07217	54	25. Zeng DG. Investigation of paragonimiasis infection and Intermediate host in Chengkou CountyJ. Pathog. 1990,(04):276. Chinese.
26	Investigation on paragonimiasis in Fengxi Forest Farm of Dabu County	1985	Chinese	1954–1990	Guangdong	Meizhou	Dabu County Fengxi Forest Farm	P. westermani	Sinopotamon fukienense	Potamidae	Sinopotamon	Unknown	93	91	97.8495	Yes	3	No	No	No	Yes	Yes	Yes	Yes	Yes	Yes	Yes	Low	116.794456,24.65129	424	0.9	19.2771	1478	25.8498	556	11.6943	152	26. Pan LX,Qiu MS,Yang YH. Investigation on paragonimiasis in Fengxi Forest Farm of Dabu CountyChin J Prev Med. 1985,19(2):122. Chinese.
27	Investigation of Paragonimus metacercaria in Freshwater crab and morphological observation of metacercaria, metacercaria and adult worm	1986	Chinese	1954–1990	Zhejiang	Ningbo	Ninghai County	P. westermani	Sinopotamon chekiangense	Potamidae	Sinopotamon	Artificial digestion method	180	122	67.7778	Yes	3	No	No	No	Yes	Yes	Yes	Yes	Yes	Yes	Yes	Low	121.441032,29.295829	105	0.884	16.4192	1302	26.0503	427	6.30433	159	27. Wang BF,Xu AL. Investigation of Paragonimus metacercaria in Freshwater crab and morphological observation of metacercaria, metacercaria and adult wormZJ Med J. 1986,(02):63-64. Chinese.
28	Investigation on the Natural Infection Type of Paragonimus westermani in a Crayfish Crayfish	1991	Chinese	1954–1990	Liaoning	Dandong	Changling Village, Kuandian County	P. westermani	Cambaroides dauricus	Potamobiidae	Cambaroides	Artificial digestion method	36	26	72.2222	Yes	3	No	No	No	Yes	Yes	Yes	Yes	Yes	Yes	Yes	Low	125.318825,40.949394	266	0.864	6.415	959	21.2585	596	-10.6762	38	28. Li DY,Tan QW,Quan CR. Investigation on the Natural Infection Type of Paragonimus westermani in a Crayfish CrayfishJ Chin Med Univ. 1991,(03):190-91. Chinese.
29	Analysis on the changes and causes of infection of Intermediate host of Pagumogonimus skrjabini in northwest Hubei	2016	Chinese	2010–present	Hubei	Danjiangkou	Liuliping Town	P. skrjabini	Sinopotamon spp	Potamidae	Sinopotamon	Artificial digestion method	3126	146	4.67051	Yes	3	No	No	No	Yes	Yes	Yes	Yes	Yes	Yes	Yes	Low	110.985044,32.545459	333	0.76	15.4503	947	26.0715	409	4.34233	44	29. Zhu J,Wei RH,Liu DD,Yang SG. Analysis on the changes and causes of infection of Intermediate host of Pagumogonimus skrjabini in northwest HubeiJ HB Univ Med. 2016,35(01):12-14. Chinese.
30	Distribution and Epidemic Trend of Pagumogonimus skrjabini in Shiyan City, Northwest Hubei Province	2009	Chinese	2000–2009	Hubei	Shiyan	Zhuxi	P. skrjabini	Sinopotamon denticulatum	Potamidae	Sinopotamon	Artificial digestion method	1205	293	24.3154	Yes	3	No	No	No	Yes	Yes	Yes	Yes	Yes	Yes	Yes	Low	109.714067,32.325097	656	0.888	14.2993	1015	24.3487	437	3.78317	45	30. Zhang GY,Guo EP,Yang SG. Distribution and Epidemic Trend of Pagumogonimus skrjabini in Shiyan City, Northwest Hubei ProvinceJ TROP MED. 2009,9(02):206-207+187. Chinese.
31	Investigation on the second Intermediate host of paragonimus in Tujia Miao Autonomous Prefecture, western Hubei Province, Freshwater crab and their carrying marsupials	1990	Chinese	1954–1990	Hubei	Enshi	Enshi Tujia and Miao Autonomous Prefecture	P. skrjabini	Tenuilapatamon roshuiense	Potamidae	Tenuilapatamon	Artificial digestion method	2958	2161	73.0561	Yes	3	No	No	No	Yes	Yes	Yes	Yes	Yes	Yes	Yes	Low	109.529088,30.177585	739	0.836	15.0736	1455	24.4932	618	5.095	91	31. Yang GA,Lu ZX,Qin JY. Investigation on the second Intermediate host of paragonimus in Tujia Miao Autonomous Prefecture, western Hubei Province, Freshwater crab and their carrying marsupialsChin J Zool. 1990,(02):1-3. Chinese.
32	Investigation on the second Intermediate host of paragonimus in Tujia Miao Autonomous Prefecture, western Hubei Province, Freshwater crab and their carrying marsupials	1990	Chinese	1954–1990	Hubei	Enshi	Enshi Tujia and Miao Autonomous Prefecture	P. skrjabini	Sinopotamon denticulatum	Potamidae	Sinopotamon	Artificial digestion method	2632	606	23.0243	Yes	3	No	No	No	Yes	Yes	Yes	Yes	Yes	Yes	Yes	Low	109.529088,30.177585	739	0.836	15.0736	1455	24.4932	618	5.095	91	31. Yang GA,Lu ZX,Qin JY. Investigation on the second Intermediate host of paragonimus in Tujia Miao Autonomous Prefecture, western Hubei Province, Freshwater crab and their carrying marsupialsChin J Zool. 1990,(02):1-3. Chinese.
33	Investigation on the second Intermediate host of paragonimus in Tujia Miao Autonomous Prefecture, western Hubei Province, Freshwater crab and their carrying marsupials	1990	Chinese	1954–1990	Hubei	Enshi	Enshi Tujia and Miao Autonomous Prefecture	P. skrjabini	Aparapotamon grahami	Potamidae	Aparapotamon	Artificial digestion method	459	96	20.915	Yes	3	No	No	No	Yes	Yes	Yes	Yes	Yes	Yes	Yes	Low	109.529088,30.177585	739	0.836	15.0736	1455	24.4932	618	5.095	91	31. Yang GA,Lu ZX,Qin JY. Investigation on the second Intermediate host of paragonimus in Tujia Miao Autonomous Prefecture, western Hubei Province, Freshwater crab and their carrying marsupialsChin J Zool. 1990,(02):1-3. Chinese.
34	Investigation on the Natural reservoir of paragonimus skrjabini in Tujia Miao Autonomous Prefecture, western Hubei	1985	Chinese	1954–1990	Hubei	Enshi	Hefeng County	P. skrjabini	Sinopotamon denticulatum	Potamidae	Sinopotamon	Unknown	2870	1103	38.4321	Yes	3	No	No	No	Yes	Yes	Yes	Yes	Yes	Yes	Yes	Low	110.036972,29.896116	832	0.9	14.3075	1434	23.7997	609	4.27483	93	32. Yang GA. Investigation on the Natural reservoir of paragonimus skrjabini in Tujia Miao Autonomous Prefecture, western HubeiChin J Parasitol Parasit Dis. 1985,(01):65. Chinese.
35	Investigation on Severe Cases and Epidemic Focus Caused by Diploid Paragonimus westermani	2012	Chinese	2010–present	Zhejiang	Wenzhou	Yongjia County	P. westermani	Sinopotamon chekiangense	Potamidae	Sinopotamon	Artificial digestion method	26	25	96.1538	Yes	3	No	No	No	Yes	Yes	Yes	Yes	Yes	Yes	Yes	Low	120.688522,28.15696	104	0.852	17.0353	1487	26.0453	494	7.658	170	33. Hong JL,Liu MD,Shao XY,Pan JZ. Investigation on Severe Cases and Epidemic Focus Caused by Diploid Paragonimus westermaniChin J Zoonoses. 2012,28(04):403-404+409. Chinese.
36	A NEW Intermediate host OF PULMONARY SCHISTOSOMA -- THE CHINESE CRAB (CRAB SINENSIS) FROM YANGTZE RIVER, SHANXIAN SUBSPECIES	1987	Chinese	1954–1990	Sichuan	Guangyuan	Datan Township	P. skrjabini	Sinopotamkon yangtsekiense shanxianense	Potamidae	Sinopotamon	Artificial digestion method	917	92	10.0327	Yes	3	No	No	No	Yes	Yes	Yes	Yes	Yes	Yes	Yes	Low	105.917885,32.778971	865	0.808	14.2819	845	23.6242	446	4.47667	15	34. Gu XH,Huang X. A NEW Intermediate host OF PULMONARY SCHISTOSOMA -- THE CHINESE CRAB (CRAB SINENSIS) FROM YANGTZE RIVER, SHANXIAN SUBSPECIESChin J P H. 1987,(03):159-60. Chinese.
37	Investigation on new epidemic area of Paragonimus skrjabini in Zhenghe County, northern fujian	2010	Chinese	2000–2009	Fujian	Nanping	Zhenghe County	P. skrjabini	Sinopotamon fukienense	Potamidae	Sinopotamon	Artificial digestion method	21	17	80.9524	Yes	3	No	No	No	Yes	Yes	Yes	Yes	Yes	Yes	Yes	Low	118.860712,27.370723	379	0.876	17.707	1685	26.1748	593	8.57867	194	35. Wei HW,Cheng YZ,Cao YP,Jiang DP,Lin CX. Investigation on new epidemic area of Paragonimus skrjabini in Zhenghe County, northern fujianJ TROP MED. 2010,10(01):83-84+89. Chinese.
39	Investigation on the epidemiology of paragonimiasis in Jiangle County, Fujian Province	1983	Chinese	1954–1990	Fujian	Sanming	Jiangle	P. westermani	Sinopotamon denticulatum	Potamidae	Sinopotamon	Artificial digestion method	103	88	85.4369	Yes	3	No	No	No	Yes	Yes	Yes	Yes	Yes	Yes	Yes	Low	117.479712,26.734693	271	0.88	18.8048	1670	27.0928	543	9.68767	211	36. He YC,Lin YG,Hong LX,Yang WC,Bi WD,Liu GH. Investigation on the epidemiology of paragonimiasis in Jiangle County, Fujian ProvinceJ Xm Univ. 1983,(01):102-109. Chinese.
41	Investigation on Freshwater crab in Paragonimus skrjabini foci in Hua'an County, fujian province	2013	Chinese	2010–present	Fujian	Zhangzhou	Bangdu Village, Gao'an Township, Hua'an County	P. skrjabini	Sinopotamon fukienense	Potamidae	Sinopotamon	Artificial digestion method	54	10	18.5185	Yes	3	No	No	No	Yes	Yes	Yes	Yes	Yes	Yes	Yes	Low	117.386262,24.882322	613	0.824	18.1398	1453	24.6975	562	10.7688	148	37. Lin GH,Zheng RD,Wu BC,Yan CL,Chen SH,Cheng YZ. Investigation on Freshwater crab in Paragonimus skrjabini foci in Hua'an County, fujian provinceInt J Med Parasit Dis. 2013,40(5):251-56. Chinese.
42	Investigation on Freshwater crab in Paragonimus skrjabini foci in Hua'an County, fujian province	2013	Chinese	2010–present	Fujian	Zhangzhou	Bangdu Village, Gao'an Township, Hua'an County	P. skrjabini	Nanhaipotamon huaanense	Potamidae	Nanhaipotamon	Artificial digestion method	36	7	19.4444	Yes	3	No	No	No	Yes	Yes	Yes	Yes	Yes	Yes	Yes	Low	117.386262,24.882322	613	0.824	18.1398	1453	24.6975	562	10.7688	148	37. Lin GH,Zheng RD,Wu BC,Yan CL,Chen SH,Cheng YZ. Investigation on Freshwater crab in Paragonimus skrjabini foci in Hua'an County, fujian provinceInt J Med Parasit Dis. 2013,40(5):251-56. Chinese.
43	Investigation on Freshwater crab in Paragonimus skrjabini foci in Hua'an County, fujian province	2013	Chinese	2010–present	Fujian	Zhangzhou	Bangdu Village, Gao'an Township, Hua'an County	P. skrjabini	Somanniathelphusa huaanensis	Parathelphusidae	Somanniathelphusa	Artificial digestion method	22	0	0	Yes	3	No	No	No	Yes	Yes	Yes	Yes	Yes	Yes	Yes	Low	117.386262,24.882322	613	0.824	18.1398	1453	24.6975	562	10.7688	148	37. Lin GH,Zheng RD,Wu BC,Yan CL,Chen SH,Cheng YZ. Investigation on Freshwater crab in Paragonimus skrjabini foci in Hua'an County, fujian provinceInt J Med Parasit Dis. 2013,40(5):251-56. Chinese.
45	Investigation on the etiology of paragonimiasis in Minqing County, Fujian Province	1985	Chinese	1954–1990	Fujian	Fuzhou	Minqing County	P. westermani	Sinopotamon fukienense	Potamidae	Sinopotamon	Direct compression method	77	70	90.9091	Yes	5	No	No	No	Yes	Yes	Yes	No	No	Yes	Yes	Moderate	118.871304,26.225811	176	0.52	19.4088	1435	27.3667	525	11.0212	167	38. Li YS,Cheng YZ,Chen QX,Tang ZG. Investigation on the etiology of paragonimiasis in Minqing County, Fujian ProvinceWy Sci J. 1984,4(00):65-70. Chinese.
46	Investigation on the etiology of paragonimiasis in Minqing County, Fujian Province	1985	Chinese	1954–1990	Fujian	Fuzhou	Minqing County	P. westermani	Nanhaipotamon formosanum	Potamidae	Nanhaipotamon	Direct compression method	66	11	16.6667	Yes	5	No	No	No	Yes	Yes	Yes	No	No	Yes	Yes	Moderate	118.871304,26.225811	176	0.52	19.4088	1435	27.3667	525	11.0212	167	38. Li YS,Cheng YZ,Chen QX,Tang ZG. Investigation on the etiology of paragonimiasis in Minqing County, Fujian ProvinceWy Sci J. 1984,4(00):65-70. Chinese.
48	Epidemiological Investigation of Paragonimus in Sanyuan District, Sanming, Fujian Province	2007	Chinese	2000–2009	Fujian	Sanming	Sanyuan District	P. skrjabini	Sinopotamon fukienense	Potamidae	Sinopotamon	Direct compression method	89	47	52.809	Yes	3	No	No	No	Yes	Yes	Yes	Yes	Yes	Yes	Yes	Low	117.651827,26.277076	312	0.824	19.2259	1585	27.0395	532	10.6523	193	39. Zhang SY,Xu LS,Li YS,Lin CX,Cheng YZ,Zhou XM,et al. Epidemiological Investigation of Paragonimus in Sanyuan District, Sanming, Fujian ProvinceStrait J Prevent Med. 2007,(04):10-12. Chinese.
49	Epidemiological Investigation of Paragonimus in Sanyuan District, Sanming, Fujian Province	2007	Chinese	2000–2009	Fujian	Sanming	Sanyuan District	P. skrjabini	Huannanpotamon sanjiaozhium	Potamidae	Huannanpotamon	Direct compression method	51	15	29.4118	Yes	3	No	No	No	Yes	Yes	Yes	Yes	Yes	Yes	Yes	Low	117.651827,26.277076	312	0.824	19.2259	1585	27.0395	532	10.6523	193	39. Zhang SY,Xu LS,Li YS,Lin CX,Cheng YZ,Zhou XM,et al. Epidemiological Investigation of Paragonimus in Sanyuan District, Sanming, Fujian ProvinceStrait J Prevent Med. 2007,(04):10-12. Chinese.
50	A PRELIMINARY INVESTIGATION ON EPIDEMIOLOGY OF PARAGONIASIS IN Shouning County, Fujian Province	1988	Chinese	1954–1990	Fujian	Ningde	Quanshi Village, Shouning County	P. westermani	Sinopotamon fukienense	Potamidae	Sinopotamon	Unknown	102	36	35.2941	Yes	5	No	No	No	Yes	Yes	Yes	No	No	Yes	Yes	Moderate	119.393879,27.489782	740	0.744	15.4344	1788	23.8273	657	6.49983	193	40. Mao QR. A PRELIMINARY INVESTIGATION ON EPIDEMIOLOGY OF PARAGONIASIS IN Shouning County, Fujian ProvinceChin J Zoonoses. 1988,(01):29. Chinese.
51	Investigation on the etiology of paragonimiasis in Songxi County, Fujian Province	2002	Chinese	2000–2009	Fujian	Nanping	Songxi County	P. skrjabini	Sinopotamon fukienense	Potamidae	Sinopotamon	Artificial digestion method	48	32	66.6667	Yes	3	No	No	No	Yes	Yes	Yes	Yes	Yes	Yes	Yes	Low	118.798927,27.532042	333	0.44	17.7967	1684	26.4403	586	8.401	200	41. Li YS,Zhou AP,Zhou XM,Cheng YZ,Zhu HH,Lin CX,et al. Investigation on the etiology of paragonimiasis in Songxi County, Fujian ProvinceJ TROP MED. 2002,(03):245-48+2Chinese.
54	Investigation on paragonimiasis in Yanping District, fujian province	2003	Chinese	2000–2009	Fujian	Nanping	Wudan Village, Yanping District	P. westermani	Sinopotamon fukienense	Potamidae	Sinopotamon	Unknown	66	8	12.1212	Yes	3	No	No	No	Yes	Yes	Yes	Yes	Yes	Yes	Yes	Low	118.261545,26.512825	148	0.724	19.8374	1587	28.0253	537	11.0043	196	42. Lin ZG,Li YS,Zhang ZP,Lin CX,Ding JZ,Cai CH,et al. Investigation on paragonimiasis in Yanping District, fujian provinceJ Tro Dis Para. 2003,(03):135-37+194. Chinese.
55	Investigation of Paragonimiasis Foci in Youxi, Yongtai and Pinghe County, Fujian Province	2010	Chinese	2000–2009	Fujian	Sanming	Panling Village, Youxi County	P. skrjabini	Bottpotamon youxiense	Potamidae	Bottapotamon	Direct compression method	63	58	92.0635	Yes	3	No	No	No	Yes	Yes	Yes	Yes	Yes	Yes	Yes	Low	117.907849,26.256913	512	0.816	18.138	1613	25.7815	552	9.78983	188	43. Cheng YZ,Li LS,Lin GH,Zhou PC,Jiang DW,Jiang DW,et al. Investigation of Paragonimiasis Foci in Youxi, Yongtai and Pinghe County, Fujian ProvinceChin J Parasitol Parasit Dis. 2010,28(06):406-10. Chinese.
56	Investigation of Paragonimiasis Foci in Youxi, Yongtai and Pinghe County, Fujian Province	2010	Chinese	2000–2009	Fujian	Fuzhou	Panling Village, Youxi County	P. skrjabini	Sinopotamon fukienense	Potamidae	Sinopotamon	Direct compression method	42	7	16.6667	Yes	3	No	No	No	Yes	Yes	Yes	Yes	Yes	Yes	Yes	Low	118.549269,25.748883	927	0.824	15.8725	1552	22.8518	603	8.36633	160	43. Cheng YZ,Li LS,Lin GH,Zhou PC,Jiang DW,Jiang DW,et al. Investigation of Paragonimiasis Foci in Youxi, Yongtai and Pinghe County, Fujian ProvinceChin J Parasitol Parasit Dis. 2010,28(06):406-10. Chinese.
57	Investigation of Paragonimiasis Foci in Youxi, Yongtai and Pinghe County, Fujian Province	2010	Chinese	2000–2009	Fujian	Fuzhou	Panling Village, Youxi County	P. skrjabini	Nanhaipotamon fujianense	Potamidae	Nanhaipotamon	Direct compression method	57	11	19.2982	Yes	3	No	No	No	Yes	Yes	Yes	Yes	Yes	Yes	Yes	Low	118.549269,25.748883	927	0.824	15.8725	1552	22.8518	603	8.36633	160	43. Cheng YZ,Li LS,Lin GH,Zhou PC,Jiang DW,Jiang DW,et al. Investigation of Paragonimiasis Foci in Youxi, Yongtai and Pinghe County, Fujian ProvinceChin J Parasitol Parasit Dis. 2010,28(06):406-10. Chinese.
58	Population and Infection of Paragonimus Intermediate host in Southeast Youxi County, Fujian Province	2021	Chinese	2010–present	Fujian	Sanming	Puning Village, Youxi County	P. skrjabini	Bottpotamon youxiense	Potamidae	Bottapotamon	Artificial digestion method	92	40	43.4783	Yes	3	No	No	No	Yes	Yes	Yes	Yes	Yes	Yes	Yes	Low	118.347169,26.177639	309	0.868	18.9602	1507	26.8048	530	10.525	176	44. Luo Y,Chen JQ,Jiang DW,Zhou PQ,Cai MS,Cheng YZ. Population and Infection of Paragonimus Intermediate host in Southeast Youxi County, Fujian ProvinceChin J Parasitol Parasit Dis. 2021,39(05):646-51. Chinese.
59	Population and Infection of Paragonimus Intermediate host in Southeast Youxi County, Fujian Province	2021	Chinese	2010–present	Fujian	Sanming	Puning Village, Youxi County	P. skrjabini	Sinopotamon fukienense	Potamidae	Sinopotamon	Artificial digestion method	149	18	12.0805	Yes	3	No	No	No	Yes	Yes	Yes	Yes	Yes	Yes	Yes	Low	118.347169,26.177639	309	0.868	18.9602	1507	26.8048	530	10.525	176	44. Luo Y,Chen JQ,Jiang DW,Zhou PQ,Cai MS,Cheng YZ. Population and Infection of Paragonimus Intermediate host in Southeast Youxi County, Fujian ProvinceChin J Parasitol Parasit Dis. 2021,39(05):646-51. Chinese.
60	Population and Infection of Paragonimus Intermediate host in Southeast Youxi County, Fujian Province	2021	Chinese	2010–present	Fujian	Sanming	Xiwei Village, Datian County	P. skrjabini	Huananpotamon sp.	Potamidae	Huannanpotamon	Artificial digestion method	31	12	38.7097	Yes	3	No	No	No	Yes	Yes	Yes	Yes	Yes	Yes	Yes	Low	117.656659,25.686098	640	0.9	17.6175	1513	24.7393	533	9.76717	171	44. Luo Y,Chen JQ,Jiang DW,Zhou PQ,Cai MS,Cheng YZ. Population and Infection of Paragonimus Intermediate host in Southeast Youxi County, Fujian ProvinceChin J Parasitol Parasit Dis. 2021,39(05):646-51. Chinese.
61	Population and Infection of Paragonimus Intermediate host in Southeast Youxi County, Fujian Province	2021	Chinese	2010–present	Fujian	Sanming	Chimu Village, Youxi County	P. skrjabini	Nanhaipotamon fujianense	Potamidae	Nanhaipotamon	Artificial digestion method	47	12	25.5319	Yes	3	No	No	No	Yes	Yes	Yes	Yes	Yes	Yes	Yes	Low	118.449146,26.136357	893	0.892	15.9061	1631	23.1967	606	8.06333	175	44. Luo Y,Chen JQ,Jiang DW,Zhou PQ,Cai MS,Cheng YZ. Population and Infection of Paragonimus Intermediate host in Southeast Youxi County, Fujian ProvinceChin J Parasitol Parasit Dis. 2021,39(05):646-51. Chinese.
62	A study on new epidemic areas of paragonimiasis in Zhangping and Yong'an counties, Fujian Province	1980	Chinese	1954–1990	Fujian	Longyan	Chengkou Village, Zhangping City	P. westermani	Sinopotamon fukienense	Potamidae	Sinopotamon	Unknown	441	251	56.9161	Yes	3	No	No	No	Yes	Yes	Yes	Yes	Yes	Yes	Yes	Low	117.517387,25.684237	536	0.864	18.1574	1493	25.3387	518	10.2193	172	45. Lin YG,He YC,Yang WC,Lu SL. A study on new epidemic areas of paragonimiasis in Zhangping and Yong'an counties, Fujian ProvinceJ Xm Univ. 1980,(02):96-104. Chinese.
63	Investigation of Paragonimiasis Foci in the East of Zhenghe County, Fujian Province	2016	Chinese	2010–present	Fujian	Nanping	Qianxi Village, Lingyao Township, Zhenghe County	P. skrjabini	Bottapotamon zhengheensis sp. nov	Potamidae	Bottapotamon	Artificial digestion method	34	29	85.2941	Yes	3	No	No	No	Yes	Yes	Yes	Yes	Yes	Yes	Yes	Low	119.101093,27.462163	1110	0.9	13.6971	1928	21.803	716	5.00333	208	46. Lin BX,Wei HW,Li YS,Wu SQ,Kong FZ,Fan YJ,et al. Investigation of Paragonimiasis Foci in the East of Zhenghe County, Fujian ProvinceChin J Schi Ctl. 2016,28(04):418-21. Chinese.
64	Investigation of Paragonimiasis Foci in the East of Zhenghe County, Fujian Province	2016	Chinese	2010–present	Fujian	Nanping	Qianxi Village, Lingyao Township, Zhenghe County	P. westermani	Sinopotamon fukienense	Potamidae	Sinopotamon	Artificial digestion method	36	14	38.8889	Yes	3	No	No	No	Yes	Yes	Yes	Yes	Yes	Yes	Yes	Low	119.055541,27.440106	802	0.856	15.392	1809	23.6403	657	6.52417	199	46. Lin BX,Wei HW,Li YS,Wu SQ,Kong FZ,Fan YJ,et al. Investigation of Paragonimiasis Foci in the East of Zhenghe County, Fujian ProvinceChin J Schi Ctl. 2016,28(04):418-21. Chinese.
65	Investigation on Intermediate host of paragonimus in Yangmeizhou Village, Kengdi Township, Shouning County, Fujian Province	2005	Chinese	2000–2009	Fujian	Ningde	Shouning County	P. westermani	Sinopotamon chekiangense	Potamidae	Sinopotamon	Artificial digestion method	38	23	60.5263	Yes	3	No	No	No	Yes	Yes	Yes	Yes	Yes	Yes	Yes	Low	119.518901,27.467163	872	0.732	14.7183	1827	23.058	681	5.86483	194	47. Ye YQ,Xia YJ. Investigation on Intermediate host of paragonimus in Yangmeizhou Village, Kengdi Township, Shouning County, Fujian ProvinceJ Tro Dis Para. 2005,(01):32. Chinese.
67	Investigation on the Epidemic Status of Paragonimiasis in 5 Counties and 1 City in Northeast and South Jiangxi	1991	Chinese	1954–1990	Jiangxi	Yingtan	Guixi	P. westermani	Sinopotamon fukienense	Potamidae	Sinopotamon	Direct compression method	280	102	36.4286	Yes	3	No	No	No	Yes	Yes	Yes	Yes	Yes	Yes	Yes	Low	117.228977,28.341471	51	0.628	18.6325	1789	28.447	593	8.10517	247	48. Chen HG,Zhou XM,Zhang SR,Peng WD,Wang WZ,Yuan JH,Cao XJ. Investigation on the Epidemic Status of Paragonimiasis in 5 Counties and 1 City in Northeast and South JiangxiChin J Parasitol Parasit Dis. 1991,(S1):51-53. Chinese.
68	Title: Comprehensive report on epidemiological investigation of paragonimiasis in various regions (subtitle: investigation of paragonimiasis skrjabini in Nanzhang County, Hubei Province)	1991	Chinese	1954–1990	Chongqing	Qijiang	Nantong Town	P. skrjabini	Sinopotamon denticulatum	Potamidae	Sinopotamon	Unknown	58	48	82.7586	Yes	5	No	No	No	Yes	Yes	Yes	No	No	Yes	Yes	Moderate	106.888573,28.948905	419	0.728	17.5311	1121	26.5523	488	7.88183	60	49. Zhang R. Title: Comprehensive report on epidemiological investigation of paragonimiasis in various regions (subtitle: investigation of paragonimiasis skrjabini in Nanzhang County, Hubei Province)Chin J Parasitol Parasit Dis. 1991, (3):79-80. Chinese.
69	Title: Comprehensive report on epidemiological investigation of paragonimiasis in various regions (subtitle: investigation of paragonimiasis skrjabini in Nanzhang County, Hubei Province)	1991	Chinese	1954–1990	Guizhou	Bijie	Hezhang County	P. skrjabini	Sinopotamon latilum	Potamidae	Sinopotamon	Unknown	158	6	3.79747	Yes	5	No	No	No	Yes	Yes	Yes	No	No	Yes	Yes	Moderate	104.719525,27.118777	1756	0.836	12.5406	988	19.8208	507	4.2245	43	49. Zhang R. Title: Comprehensive report on epidemiological investigation of paragonimiasis in various regions (subtitle: investigation of paragonimiasis skrjabini in Nanzhang County, Hubei Province)Chin J Parasitol Parasit Dis. 1991, (3):79-80. Chinese.
70	Title: Comprehensive report on epidemiological investigation of paragonimiasis in various regions (subtitle: investigation of paragonimiasis skrjabini in Nanzhang County, Hubei Province)	1991	Chinese	1954–1990	Hubei	Xiangyang	Nanzhang	P. skrjabini	Sinopotamon spp	Potamidae	Sinopotamon	Unknown	157	18	11.465	Yes	5	No	No	No	Yes	Yes	Yes	No	No	Yes	Yes	Moderate	111.852861,31.780639	124	0.692	15.9276	987	26.4792	432	4.61883	59	49. Zhang R. Title: Comprehensive report on epidemiological investigation of paragonimiasis in various regions (subtitle: investigation of paragonimiasis skrjabini in Nanzhang County, Hubei Province)Chin J Parasitol Parasit Dis. 1991, (3):79-80. Chinese.
71	First Report on the Focal Area of Lutian's Pagumogonimus in Conghua City, Guangdong Province	2011	Chinese	2010–present	Guangdong	Guangzhou	Guifeng Mountain, Lvtian Town, Conghua District	P. skrjabini	Nanhaipotamone pingyuanens	Potamidae	Nanhaipotamon	Direct compression method	98	36	36.7347	Yes	3	No	No	No	Yes	Yes	Yes	Yes	Yes	Yes	Yes	Low	114.013896,23.814063	494	0.9	19.3052	1865	25.8403	767	11.5055	174	50. Kuang HC,Lu YY,Shen HX. First Report on the Focal Area of Lutian's Pagumogonimus in Conghua City, Guangdong ProvinceChin J Mod Med. 2011,21(07):766-68+772. Chinese.
72	Epidemiological survey of paragonimiasis in Taoshi Village, Maoping County, Dabu County, Guangdong Province	1988	Chinese	1954–1990	Guangdong	Meizhou	Maoping Village, Dabu County	P. westermani	Sinopotamon fukienense	Potamidae	Sinopotamon	Direct compression method	38	35	92.1053	Yes	5	No	No	No	Yes	Yes	Yes	No	No	Yes	Yes	Moderate	116.719714,24.637301	433	0.876	19.2737	1496	25.8678	560	11.6397	154	51. Pan LX,Li CP,Yang ZH,Yang YH,Huang FS,Guo DS,et al. Epidemiological survey of paragonimiasis in Taoshi Village, Maoping County, Dabu County, Guangdong ProvinceGD J H Epi Prev. 1988,(01):45-46. Chinese.
73	Distribution and DNA Sequence Analysis of Paragonimus westermani in Some Regions of Guangdong Province	2013	Chinese	2010–present	Guangdong	Guangzhou	Liangkou Town, Conghua District	P. westermani	Sinopotamon pinheense	Potamidae	Sinopotamon	Direct compression method	326	191	58.589	Yes	3	No	No	No	Yes	Yes	Yes	Yes	Yes	Yes	Yes	Low	113.741127,23.724609	175	0.62	20.7906	1751	27.4202	721	12.885	166	52. Lu YY,Liu Q,Tang GX,Shen HX,Zhong JX,Xie QC,Fu GHDistribution and DNA Sequence Analysis of Paragonimus westermani in Some Regions of Guangdong ProvinceChin J Schi Ctl. 2013,25(03):275-79+283. Chinese.
74	Epidemic status of paragonimiasis in Nankunshan Nature Reserve, Guangdong Province	2015	Chinese	2010–present	Guangdong	Huizhou	Shangping Village, Longmen County	P. skrjabini	Sinopotamon pinheense	Potamidae	Sinopotamon	Direct compression method	187	165	88.2353	Yes	3	No	No	No	Yes	Yes	Yes	Yes	Yes	Yes	Yes	Low	114.253385,23.734897	127	0.464	21.3151	1825	27.8763	748	13.4822	167	53. Xuan HJ,Wen J,Lu YY,Li XW,Shen HX,Huang X,et al. Epidemic status of paragonimiasis in Nankunshan Nature Reserve, Guangdong ProvinceJ TROP MED. 2015,15(6):824-27. Chinese.
75	Investigation on Natural Focal Areas of Paragonimus in Guangxi Province	1999	Chinese	1990–1999	Guangxi	Liuzhou	rongshui county	P. skrjabini	Sinopotamon teritisum	Potamidae	Sinopotamon	Artificial digestion method	51007	2070	4.05827	Yes	3	No	No	No	Yes	Yes	Yes	Yes	Yes	Yes	Yes	Low	109.265094,25.084523	176	0.796	19.3299	1602	27.6175	650	9.94117	171	54. He Gang,Wei MB,Li SL,Zhu QY. Investigation on Natural Focal Areas of Paragonimus in Guangxi ProvinceChin J Zoonoses. 1999,15(6):45-48. Chinese.
76	Investigation on Natural Focal Areas of Paragonimus in Guangxi Province	1999	Chinese	1990–1999	Guangxi	Guilin	Quanzhou	P. skrjabini	Isolapotamon sinense	Lithodidae	Isolapotamon	Artificial digestion method	13522	49	0.362372	Yes	3	No	No	No	Yes	Yes	Yes	Yes	Yes	Yes	Yes	Low	111.085322,25.934862	244	0.788	17.9364	1472	27.2745	457	7.841	193	54. He Gang,Wei MB,Li SL,Zhu QY. Investigation on Natural Focal Areas of Paragonimus in Guangxi ProvinceChin J Zoonoses. 1999,15(6):45-48. Chinese.
77	Investigation on Natural Focal Areas of Paragonimus in Guangxi Province	1999	Chinese	1990–1999	Guangxi	Guilin	Guanyang County	P. skrjabini	Sinolapotamon patellifer	Potamidae	Sinolapotamon	Artificial digestion method	3596	6	0.166852	Yes	3	No	No	No	Yes	Yes	Yes	Yes	Yes	Yes	Yes	Low	111.170428,25.494599	693	0.772	16.3197	1627	25.0373	544	6.68483	199	54. He Gang,Wei MB,Li SL,Zhu QY. Investigation on Natural Focal Areas of Paragonimus in Guangxi ProvinceChin J Zoonoses. 1999,15(6):45-48. Chinese.
78	Investigation on Natural Focal Areas of Paragonimus in Guangxi Province	1999	Chinese	1990–1999	Guangxi	Guilin	Lingui District	P. skrjabini	Tiwaripotamon lvhitehedi	Potamidae	Tiwaripotamon	Artificial digestion method	3898	2	0.0513084	Yes	3	No	No	No	Yes	Yes	Yes	Yes	Yes	Yes	Yes	Low	110.223757,25.242733	203	0.656	19.1544	1824	27.6482	681	9.6295	195	54. He Gang,Wei MB,Li SL,Zhu QY. Investigation on Natural Focal Areas of Paragonimus in Guangxi ProvinceChin J Zoonoses. 1999,15(6):45-48. Chinese.
79	Investigation on Natural Focal Areas of Paragonimus in Guangxi Province	1999	Chinese	1990–1999	Guangxi	Baise	napo county	P. skrjabini	Potomon flexum	Potamidae	Potomon	Artificial digestion method	271	60	22.1402	Yes	3	No	No	No	Yes	Yes	Yes	Yes	Yes	Yes	Yes	Low	105.850347,23.394324	1177	0.808	17.8643	1409	23.37	805	10.895	58	54. He Gang,Wei MB,Li SL,Zhu QY. Investigation on Natural Focal Areas of Paragonimus in Guangxi ProvinceChin J Zoonoses. 1999,15(6):45-48. Chinese.
80	Preliminary investigation of paragonimiasis in Xing'an, Guangxi	1986	Chinese	1954–1990	Guangxi	Guilin	Xing'an County	P. skrjabini	Isolapotamon physalisum	Lithodidae	Isolapotamon	Direct compression method	50	8	16	Yes	3	No	No	No	Yes	Yes	Yes	Yes	Yes	Yes	Yes	Low	110.683689,25.618611	238	0.784	18.3032	1616	27.2992	550	8.392	191	55. Liu DG,Nong ZJ. Preliminary investigation of paragonimiasis in Xing'an, GuangxiChin J Parasitol Parasit Dis. 1986,(03):75-76. Chinese.
81	Preliminary Study on the Epidemic and Distribution of Paragonimus in the Northern Mountainous Areas of Guangzhou	2011	Chinese	2010–present	Guangdong	Huizhou	Nankunshan, Longmen County	P. westermani	Sinopotamon pinheense	Potamidae	Sinopotamon	Direct compression method	59	59	100	Yes	3	No	No	No	Yes	Yes	Yes	Yes	Yes	Yes	Yes	Low	113.891617,23.647033	600	0.86	18.7475	1879	25.1885	792	11.0432	171	56. Lu YY,Shen HX,Kuang HC,Liu Q,Zhao TP,Long XS,et al. Preliminary Study on the Epidemic and Distribution of Paragonimus in the Northern Mountainous Areas of GuangzhouChin J Zoonoses. 2011,27(07):605-609. Chinese.
82	Investigation on snail species, crabs, and their infection with paragonimus in the northern mountainous areas of Guangzhou	2014	Chinese	2010–present	Guangdong	Guangzhou	Lvtian Town, Conghua District	P. skrjabini	Nanhaipotamone pingyuanens	Potamidae	Nanhaipotamon	Direct compression method	980	360	36.7347	Yes	3	No	No	No	Yes	Yes	Yes	Yes	Yes	Yes	Yes	Low	113.959922,23.81842	340	0.9	19.9345	1820	26.5708	745	12.008	171	57. Zhao TP,Lu YY,Shen HX,Long XS,Wei HF,Luo JL. Investigation on snail species, crabs, and their infection with paragonimus in the northern mountainous areas of GuangzhouJ TROP MED. 2014,14(04):510-12. Chinese.
83	Investigation on snail species, crabs, and their infection with paragonimus in the northern mountainous areas of Guangzhou	2014	Chinese	2010–present	Guangdong	Guangzhou	Liangkou Town, Conghua District	P. westermani	Sinopotamon pinheense	Potamidae	Sinopotamon	Direct compression method	980	980	100	Yes	3	No	No	No	Yes	Yes	Yes	Yes	Yes	Yes	Yes	Low	113.741127,23.724609	175	0.62	20.7906	1751	27.4202	721	12.885	166	57. Zhao TP,Lu YY,Shen HX,Long XS,Wei HF,Luo JL. Investigation on snail species, crabs, and their infection with paragonimus in the northern mountainous areas of GuangzhouJ TROP MED. 2014,14(04):510-12. Chinese.
84	Epidemic and Distribution of Paragonimus westermani in Zengcheng City, Northeast Suburb of Guangzhou	2014	Chinese	2010–present	Guangdong	Guangzhou	Paitan Town, Zengcheng District	P. westermani	Nanhaipotamone pingyuanens	Potamidae	Nanhaipotamon	Direct compression method	65	38	58.4615	Yes	3	No	No	No	Yes	Yes	Yes	Yes	Yes	Yes	Yes	Low	113.790719,23.496077	40	0.804	21.5759	1717	28.0597	734	13.803	159	58. Li XW,Liu Q,Lu YY,Shen HX,Pan YZ,Liang HBEpidemic and Distribution of Paragonimus westermani in Zengcheng City, Northeast Suburb of GuangzhouClin. Lab. Med. 2014(23):3243-44,3248. Chinese.
85	Investigation on the Natural Focus of Paragonimus in Xinfeng County, Northern Suburb of Guangzhou City	2013	Chinese	2010–present	Guangdong	Shaoguan	xinfeng county	P. skrjabini	Nanhaipotamone pingyuanens	Potamidae	Nanhaipotamon	Direct compression method	57	35	61.4035	Yes	3	No	No	No	Yes	Yes	Yes	Yes	Yes	Yes	Yes	Low	114.217533,24.065018	275	0.856	20.2588	1819	27.1063	718	12.1545	177	59. Li XW,Liu Q,Lu YY,Shao ZX,Deng JS,Liu CK,et alInvestigation on the Natural Focus of Paragonimus in Xinfeng County, Northern Suburb of Guangzhou CityJ MED RES. 2013,42(09):74-76. Chinese.
86	Investigation and study on paragonimiasis in Chishui County, Guizhou Province	1989	Chinese	1954–1990	Guizhou	Zunyi	Yuanhou Town, Chishui City City	P. skrjabini	Sinopotamon davidi	Potamidae	Sinopotamon	Artificial digestion method	830	83	10	Yes	3	No	No	No	Yes	Yes	Yes	Yes	Yes	Yes	Yes	Low	105.946661,28.370195	709	0.776	16.1395	1061	24.8252	474	6.71467	58	60. Yuan SL,Li MG. . Investigation and study on paragonimiasis in Chishui County, Guizhou ProvinceChin J Zool. 1989,(01):5-7. Chinese.
87	Investigation and study on paragonimiasis in Chishui County, Guizhou Province	1989	Chinese	1954–1990	Guizhou	Zunyi	Yuanhou Town, Chishui City City	P. skrjabini	Tenuilapatamon roshuiense	Potamidae	Tenuilapatamon	Artificial digestion method	80	10	12.5	Yes	3	No	No	No	Yes	Yes	Yes	Yes	Yes	Yes	Yes	Low	105.946661,28.370195	709	0.776	16.1395	1061	24.8252	474	6.71467	58	60. Yuan SL,Li MG. . Investigation and study on paragonimiasis in Chishui County, Guizhou ProvinceChin J Zool. 1989,(01):5-7. Chinese.
88	Investigation and study on paragonimiasis in Chishui County, Guizhou Province	1989	Chinese	1954–1990	Guizhou	Zunyi	Yuanhou Town, Chishui City City	P. skrjabini	Aparapotamon grahami	Potamidae	Aparapotamon	Artificial digestion method	44	5	11.3636	Yes	3	No	No	No	Yes	Yes	Yes	Yes	Yes	Yes	Yes	Low	105.946661,28.370195	709	0.776	16.1395	1061	24.8252	474	6.71467	58	60. Yuan SL,Li MG. . Investigation and study on paragonimiasis in Chishui County, Guizhou ProvinceChin J Zool. 1989,(01):5-7. Chinese.
89	Epidemiological investigation of paragonimiasis in Kaiyang, Wanshan, and Jiangkou counties of Guizhou Province	1984	Chinese	1954–1990	Guizhou	Guiyang	Kaiyang County	P. skrjabini	Sinopotamon denticulatum	Potamidae	Sinopotamon	Unknown	323	60	18.5759	Yes	5	No	No	No	Yes	Yes	Yes	No	No	Yes	Yes	Moderate	106.976158,27.0611	1235	0.792	14.1076	1100	22.5233	486	4.85917	60	61. Li MG,Cui SB,Chen ZY,Wang BB,Hu QX. Epidemiological investigation of paragonimiasis in Kaiyang, Wanshan, and Jiangkou counties of Guizhou ProvinceChin J Parasitol Parasit Dis. 1984,(01):57. Chinese.
90	Epidemiological investigation of paragonimiasis in Yuqing County, guizhou province	2002	Chinese	2000–2009	Guizhou	Zunyi	Yuqing County	P. skrjabini	Sinopotamon latilum	Potamidae	Sinopotamon	Artificial digestion method	56	10	17.8571	Yes	3	No	No	No	Yes	Yes	Yes	Yes	Yes	Yes	Yes	Low	107.913765,27.220865	667	0.9	15.9368	1122	25.0818	456	6.141	77	62. Li QJ,Zhao YH,Zhang RJ,Gao GB. Epidemiological investigation of paragonimiasis in Yuqing County, guizhou provinceJ Med P Ctl. 2002,(11):627-28. Chinese.
91	Investigation on the infection of metacercariae of paragonimus in stream crabs and population in Hangzhou City	2009	Chinese	2000–2009	Zhejiang	Hangzhou	Baisha Village, Yuanzhen Town, the Taihu Lake Lake, Lin'an District	P. westermani	Sinopotamon chekiangense	Potamidae	Sinopotamon	Artificial digestion method	180	45	25	Yes	3	No	No	No	Yes	Yes	Yes	Yes	Yes	Yes	Yes	Low	119.576527,30.421796	712	0.9	12.861	1453	22.9405	570	2.28733	164	63. Wang J,Xu WM,Ruan W,Xia SR,Tang YM,Yang Y,et al. Investigation on the infection of metacercariae of paragonimus in stream crabs and population in Hangzhou CityChin Prim Health Care. . 2009,23(05):68-69. Chinese.
92	Epidemiological investigation of paragonimiasis in Hejiang County and its adjacent areas: with 2 cases of liver damage caused by paragonimiasis	2009	Chinese	2000–2009	Sichuan	Luzhou	Xiantan Town, Hejiang County	P. skrjabini	Sinopotamon denticulatum	Potamidae	Sinopotamon	Artificial digestion method	1883	1735	92.1402	Yes	3	No	No	No	Yes	Yes	Yes	Yes	Yes	Yes	Yes	Low	106.199844,28.823714	731	0.844	15.9442	1088	24.703	485	6.5565	60	64. Li ZL,Niu H,Zhang XL,Wang Y,Chen WB,Qian BZ,et al. Epidemiological investigation of paragonimiasis in Hejiang County and its adjacent areas: with 2 cases of liver damage caused by paragonimiasisPara Infect Dis. 2009,7(02):66-70. Chinese.
93	Epidemiological investigation of paragonimiasis in Hejiang County and its adjacent areas: with 2 cases of liver damage caused by paragonimiasis	2009	Chinese	2000–2009	Guizhou	Zunyi	Datong Town	P. skrjabini	Sinopotamon denticulatum	Potamidae	Sinopotamon	Artificial digestion method	337	307	91.0979	Yes	3	No	No	No	Yes	Yes	Yes	Yes	Yes	Yes	Yes	Low	105.687863,28.51014	327	0.784	17.9648	1093	26.5605	503	8.608	68	64. Li ZL,Niu H,Zhang XL,Wang Y,Chen WB,Qian BZ,et al. Epidemiological investigation of paragonimiasis in Hejiang County and its adjacent areas: with 2 cases of liver damage caused by paragonimiasisPara Infect Dis. 2009,7(02):66-70. Chinese.
94	Epidemiological investigation of paragonimiasis in Hejiang County and its adjacent areas: with 2 cases of liver damage caused by paragonimiasis	2009	Chinese	2000–2009	Yunnan	Shaotong	Zhenxiong County	P. skrjabini	Sinopotamon denticulatum	Potamidae	Sinopotamon	Artificial digestion method	436	411	94.2661	Yes	3	No	No	No	Yes	Yes	Yes	Yes	Yes	Yes	Yes	Low	104.883851,27.447795	1794	0.696	11.7184	986	19.5085	489	2.92717	46	64. Li ZL,Niu H,Zhang XL,Wang Y,Chen WB,Qian BZ,et al. Epidemiological investigation of paragonimiasis in Hejiang County and its adjacent areas: with 2 cases of liver damage caused by paragonimiasisPara Infect Dis. 2009,7(02):66-70. Chinese.
95	Epidemiological investigation of paragonimiasis in Nanyang area, Henan Province	1999	Chinese	1990–1999	Henan	Nanyang	Damiao Village, Xixia County	P. skrjabini	Sinopotamon shensiense	Potamidae	Sinopotamon	Artificial digestion method	245	48	19.5918	Yes	3	No	No	No	Yes	Yes	Yes	Yes	Yes	Yes	Yes	Low	111.660419,33.559701	765	0.848	13.2795	807	23.8172	356	2.19117	36	65. Cui J,Wang ZQ,Lin XM,Mao FR,Jin XX,Wu F,et al. Epidemiological investigation of paragonimiasis in Nanyang area, Henan ProvinceJ. Pathog. 1999,(01):90. Chinese.
96	A PRELIMINARY INVESTIGATION ON Freshwater crab, THE SECOND Intermediate host OF PARAGONIASIS IN HENAN PROVINCE	1982	Chinese	1954–1990	Henan	Luoyang	Luoning	P. skrjabini	Sinopotamon denticulatum	Potamidae	Sinopotamon	Direct compression method	646	64	9.90712	Yes	5	No	No	No	Yes	Yes	Yes	No	No	Yes	Yes	Moderate	111.659015,34.393079	382	0.668	14.1315	633	25.4985	298	2.04317	23	66. Chen GX,Chang J,Zhang XQ,Li QH. A PRELIMINARY INVESTIGATION ON Freshwater crab, THE SECOND Intermediate host OF PARAGONIASIS IN HENAN PROVINCEChin J Zool. 1982,(04):1-3+65. Chinese.
97	Discovery of Parthenogenetic Paragonimus westermani in Aihui County, Heilongjiang Province	1988	Chinese	1954–1990	Heilongjiang	Heihe	Aihui District	P. westermani	Cambaroides dauricus	Potamobiidae	Cambaroides	Direct compression method	330	8	2.42424	Yes	3	No	No	No	Yes	Yes	Yes	Yes	Yes	Yes	Yes	Low	127.543429,50.253655	135	NA	0.998958	552	19.7713	339	-20.0965	21	67. Huang SY,Fan SQ,Zhao SY,Chen Y,Xu ZJ,Liu GJ,et al. Discovery of Parthenogenetic Paragonimus westermani in Aihui County, Heilongjiang ProvinceChin J Parasitol Parasit Dis. 1988,(02):63. Chinese.
98	Biological investigation of the pathogen of paragonimiasis in the Suifenhe River Basin, Heilongjiang Province	1987	Chinese	1954–1990	Heilongjiang	Mudanjiang	Dongning City	P. westermani	Cambaroides dauricus	Potamobiidae	Cambaroides	Unknown	628	527	83.9172	Yes	3	No	No	No	Yes	Yes	Yes	Yes	Yes	Yes	Yes	Low	131.139588,44.097344	431	0.9	3.52754	605	18.5112	335	-13.2025	23	68. Huang SY,Fan SQ,Sun XQ,Zhao SY,Zhao QF,Liu GJ,et al. Biological investigation of the pathogen of paragonimiasis in the Suifenhe River Basin, Heilongjiang ProvinceChin J Zoonoses. 1987,(01):40-42. Chinese.
99	Investigation on the Pathogen of paragonimiasis in Shahezi Town, Wuchang County, Heilongjiang Province	1989	Chinese	1954–1990	Heilongjiang	Haerbin	Shahezi Town, Wuchang County	P. westermani	Cambaroides dauricus	Potamobiidae	Cambaroides	Artificial digestion method	600	324	54	Yes	5	No	No	No	Yes	Yes	Yes	No	No	Yes	Yes	Moderate	127.62484,44.457872	289	0.9	3.47246	599	20.032	383	-15.846	16	69. Huang SY,Fan SQ,Zhao JB. Investigation on the Pathogen of paragonimiasis in Shahezi Town, Wuchang County, Heilongjiang ProvinceJ Harbin Med Univ. 1989,(06):452-53. Chinese.
100	A preliminary investigation of paragonimiasis in Yichun and other regions of Heilongjiang Province and the discovery of subspecies of Paragonimus westermani	1979	Chinese	1954–1990	Heilongjiang	Yichun	TangYuan County	P. westermani	Cambaroides dauricus	Potamobiidae	Cambaroides	Unknown	349	41	11.7479	Yes	3	No	No	No	Yes	Yes	Yes	Yes	Yes	Yes	Yes	Low	129.911649,46.735721	89	0.808	2.71671	581	20.2532	363	-17.2805	16	70. Zhong HL,Xu ZB,Gao PZ. A preliminary investigation of paragonimiasis in Yichun and other regions of Heilongjiang Province and the discovery of subspecies of Paragonimus westermaniCurr Zool. 1979,(01):33-43. Chinese.
101	Investigation on paragonimiasis in Wuli commune, Hefeng County, Hubei province	1978	Chinese	1954–1990	Hubei	Enshi	Hefeng County	P. skrjabini	Potomon denticulatus	Potamidae	Potomon	Unknown	221	178	80.543	Yes	3	No	No	No	Yes	Yes	Yes	Yes	Yes	Yes	Yes	Low	110.036972,29.896116	832	0.9	14.3075	1434	23.7997	609	4.27483	93	71. NAInvestigation on paragonimiasis in Wuli commune, Hefeng County, Hubei provinceJ N Med. 1978,(01):18-20+10. Chinese.
102	Investigation on the prevalence of paragonimiasis in Lichuan, Hubei Province, Bazhong, Sichuan Province, and Yushan, Jiangxi Province	1987	Chinese	1954–1990	Hubei	Enshi	lichuan	P. skrjabini	Sinopotamon introdigitum	Potamidae	Sinopotamon	Unknown	50	46	92	Yes	3	No	No	No	Yes	Yes	Yes	Yes	Yes	Yes	Yes	Low	108.939027,30.298701	1166	0.892	13.072	1415	22.3232	577	3.28083	83	72. NAInvestigation on the prevalence of paragonimiasis in Lichuan, Hubei Province, Bazhong, Sichuan Province, and Yushan, Jiangxi ProvinceChin J Parasitol Parasit Dis. 1987,(04):65. Chinese.
103	Host Infection of Paragonimus skrjabini and Questionnaire Survey in a Natural Village in Hubei Province	2008	Chinese	2000–2009	Hubei	Xiangyang	Yaozhihe Village, Baokang County	P. skrjabini	Sinopotamon denticulatum	Potamidae	Sinopotamon	Artificial digestion method	214	46	21.4953	Yes	3	No	No	No	Yes	Yes	Yes	Yes	Yes	Yes	Yes	Low	110.815704,31.847873	1415	0.9	10.9205	1147	20.6323	501	0.812	61	73. Xu ZM,Li L,Wu XY,Zhao HF,Du AP,Hu S,et al. Host Infection of Paragonimus skrjabini and Questionnaire Survey in a Natural Village in Hubei ProvinceChin J Parasitol Parasit Dis. 2008,(01):75-76. Chinese.
104	Discovery of paragonimiasis in Shennongjia, hubei province	1986	Chinese	1954–1990	Hubei	Shennongjia Forestry District	Songbai Town	P. skrjabini	Sinopotamon denticulatum	Potamidae	Sinopotamon	Direct compression method	151	146	96.6887	Yes	3	No	No	No	Yes	Yes	Yes	Yes	Yes	Yes	Yes	Low	110.668103,31.753019	1210	0.9	11.8125	1135	21.5943	496	1.5995	58	74. Tang C,Jiang CF,Li DR. Discovery of paragonimiasis in Shennongjia, hubei provinceActa Med Univ Sci Technol Huazhong. 1986,(05):374. Chinese.
105	Regional distribution of the second Intermediate host of paragonimus and its metacercaria carrying status in Hubei Province	1991	Chinese	1954–1990	Hubei	Unknown	unknown	P. skrjabini	Sinopotamon introdigitum	Potamidae	Sinopotamon	Artificial digestion method	2212	813	36.7541	Yes	3	No	No	No	Yes	Yes	Yes	Yes	Yes	Yes	Yes	Low	114.321997,30.597866	25	0.364	17.2577	1265	28.108	510	5.813	129	75. Lin H,Zhang SQ,Yang LTRegional distribution of the second Intermediate host of paragonimus and its metacercaria carrying status in Hubei ProvinceJ Public Health Prev. 1991,(04):20-22+13. Chinese.
106	Investigation on the Focal Area of Paragonimus in Dahongshan, Hubei Province	1988	Chinese	1954–1990	Hubei	Suizhou	Dahongshan, Changgang Town, Suixian County	P. skrjabini	Sinopotamon introdigitum	Potamidae	Sinopotamon	Unknown	1884	290.136	15.4	Yes	3	No	No	No	Yes	Yes	Yes	Yes	Yes	Yes	Yes	Low	112.983116,31.533983	287	0.888	15.0479	1033	25.5372	447	3.89033	72	76. Tang C,Liu GY,He CH. Investigation on the Focal Area of Paragonimus in Dahongshan, Hubei ProvinceActa Med Univ Sci Technol Huazhong. 1988,(04):285-87+316. Chinese.
107	Preliminary report on the investigation of paragonimiasis and its pathogens in Enshi County, Hubei Province	1985	Chinese	1954–1990	Hubei	Enshi	Enshi Tujia and Miao Autonomous Prefecture	P. skrjabini	Sinopotamon latilum	Potamidae	Sinopotamon	Artificial digestion method	1176	230	19.5578	Yes	3	No	No	No	Yes	Yes	Yes	Yes	Yes	Yes	Yes	Low	109.529088,30.177585	739	0.836	15.0736	1455	24.4932	618	5.095	91	77. Shen H,Peng DH,Li Y,Yu XT,Luo GR,Peng ZQ. Preliminary report on the investigation of paragonimiasis and its pathogens in Enshi County, Hubei ProvinceMed J WH Univ. 1985,(03):273-78. Chinese.
109	Investigation report on paragonimiasis in Wufeng County, Hubei Province	1980	Chinese	1954–1990	Hubei	Yichang	Wufeng County	P. westermani	Sinopotamon denticulatum	Potamidae	Sinopotamon	Artificial digestion method	1148	235	20.4704	Yes	3	No	No	No	Yes	Yes	Yes	Yes	Yes	Yes	Yes	Low	111.052578,30.166659	629	0.84	14.6592	1275	24.3813	547	4.42617	88	78. Peng DH,Tang C,Xiang XS. Investigation report on paragonimiasis in Wufeng County, Hubei ProvinceMed J WH Univ. 1980,(02):29-32. Chinese.
110	Prevalence of paragonimiasis in Xingshan County, Hubei Province	2013	Chinese	2010–present	Hubei	Shiyan	Xingshan	P. skrjabini	Sinopotamon denticulatum	Potamidae	Sinopotamon	Artificial digestion method	43	0	0	Yes	3	No	No	No	Yes	Yes	Yes	Yes	Yes	Yes	Yes	Low	110.751718,31.353477	750	0.876	14.0176	1139	23.8968	505	3.66433	60	79. Dong XR,Cui XF,Huang GQ. Prevalence of paragonimiasis in Xingshan County, Hubei ProvinceCA JST AJ CSTPCD. 2013,24(05):101-102. Chinese.
111	Preliminary investigation of paragonimiasis in Yunyang area, Hubei Province	1986	Chinese	1954–1990	Hubei	Shiyan	Yunyang District	P. skrjabini	Sinopotamon denticulatum	Potamidae	Sinopotamon	Direct compression method	1532	368	24.0209	Yes	5	No	No	No	Yes	Yes	Yes	No	No	Yes	Yes	Moderate	110.820304,32.842535	267	0.696	16.1234	880	26.8457	379	4.95583	41	80. Sun LQ,Li PG. Preliminary investigation of paragonimiasis in Yunyang area, Hubei ProvinceChin J Parasitol Parasit Dis. 1986,(04):66. Chinese.
112	Preliminary investigation of paragonimiasis in Xianning, Hubei	1990	Chinese	1954–1990	Hubei	Xianning	Hongxing Village, Xian'an District	P. westermani	Sinopotamon denticulatum	Potamidae	Sinopotamon	Unknown	357	248	69.4678	Yes	5	No	No	No	Yes	Yes	Yes	No	No	Yes	Yes	Moderate	114.278276,29.810887	102	0.784	16.9916	1375	27.6728	505	5.76233	153	81. Lian BS,Dai DL,Chen XG,Zhao HG,Kong HB,Wan ZY. Preliminary investigation of paragonimiasis in Xianning, HubeiJ. Pathog. 1990,(02):146. Chinese.
113	Paragonimus skrjabini epidemic area found in Zhuxi, Hubei	1985	Chinese	1954–1990	Hubei	Shiyan	Zhuxi	P. skrjabini	Sinopotamon denticulatum	Potamidae	Sinopotamon	Unknown	75	47	62.6667	Yes	3	No	No	No	Yes	Yes	Yes	Yes	Yes	Yes	Yes	Low	109.714067,32.325097	656	0.888	14.2993	1015	24.3487	437	3.78317	45	82. Sun LQ,Li PG. Paragonimus skrjabini epidemic area found in Zhuxi, HubeiChin J Parasitol Parasit Dis. 1985,(01):67. Chinese.
114	Report on the infection of the second Intermediate host of Paragonimus westermani in Liuyang County, Hunan Province	2001	Chinese	2000–2009	Hunan	Changsha	Baisha Village, Liuyang City	P. westermani	Sinopotamon introdigitum	Potamidae	Sinopotamon	Artificial digestion method	100	93	93	Yes	3	No	No	No	Yes	Yes	Yes	Yes	Yes	Yes	Yes	Low	114.038834,28.194692	402	0.888	15.8912	1561	25.7682	486	5.40483	204	83. Shen JQ,Liu DY,Hu WQ. Report on the infection of the second Intermediate host of Paragonimus westermani in Liuyang County, Hunan ProvinceJ GX Med Univ. 2001,(01):54-55. Chinese.
115	Epidemiological investigation of paragonimiasis in Hunan Province	1989	Chinese	1954–1990	Hunan	Hengyang	Hengshan County	P. skrjabini	Sinopotamkon decrescentum	Potamidae	Sinopotamon	Direct compression method	5117	1194	23.334	Yes	3	No	No	No	Yes	Yes	Yes	Yes	Yes	Yes	Yes	Low	112.879013,27.235482	93	0.824	17.9077	1437	27.9163	419	7.25133	208	84. Tang LY,Li QJ,Zhang XJ,Zhang XX,Li DZ,Yang WQ. Epidemiological investigation of paragonimiasis in Hunan ProvinceJ. Pathog. 1989,(04):271-75+318. Chinese.
116	Epidemiological investigation of paragonimiasis in Hunan Province	1989	Chinese	1954–1990	Hunan	Xiangxi	Guzhang County	P. skrjabini	Aparapotamon grahami	Potamidae	Aparapotamon	Direct compression method	1377	206	14.9601	Yes	3	No	No	No	Yes	Yes	Yes	Yes	Yes	Yes	Yes	Low	109.966132,28.624605	479	0.864	16.2212	1411	25.9052	553	6.03617	111	84. Tang LY,Li QJ,Zhang XJ,Zhang XX,Li DZ,Yang WQ. Epidemiological investigation of paragonimiasis in Hunan ProvinceJ. Pathog. 1989,(04):271-75+318. Chinese.
117	Epidemiological investigation of paragonimiasis in Loudi area, Hunan Province	1991	Chinese	1954–1990	Hunan	Loudi	Xinhua County, Loudi City	P. skrjabini	Sinopotamkon decrescentum	Potamidae	Sinopotamon	Direct compression method	251	73	29.0837	Yes	3	No	No	No	Yes	Yes	Yes	Yes	Yes	Yes	Yes	Low	111.341411,27.733689	224	0.72	17.2245	1368	27.2813	439	6.68517	177	85. Wang GR,Cao GH,Cao JS,Liang XS. Epidemiological investigation of paragonimiasis in Loudi area, Hunan ProvinceChin J Parasitol Parasit Dis. 1991,(04):291-92. Chinese.
118	Epidemiological investigation of paragonimiasis in Loudi area, Hunan Province	1991	Chinese	1954–1990	Hunan	Loudi	Xinhua County, Loudi City	P. skrjabini	Isolapotamon papilionaceum	Lithodidae	Isolapotamon	Direct compression method	55	12	21.8182	Yes	3	No	No	No	Yes	Yes	Yes	Yes	Yes	Yes	Yes	Low	111.341411,27.733689	224	0.72	17.2245	1368	27.2813	439	6.68517	177	85. Wang GR,Cao GH,Cao JS,Liang XS. Epidemiological investigation of paragonimiasis in Loudi area, Hunan ProvinceChin J Parasitol Parasit Dis. 1991,(04):291-92. Chinese.
119	Epidemiological survey of paragonimiasis in Cangxi and Yangxi townships of Xinhua County, Hunan Province	1986	Chinese	1954–1990	Hunan	Loudi	Cangxi Village, Xinhua County	P. skrjabini	Sinopotamon teritisum	Potamidae	Sinopotamon	Direct compression method	56	15	26.7857	Yes	5	No	No	No	Yes	Yes	Yes	No	No	Yes	Yes	Moderate	111.219278,27.601905	459	0.828	16.1287	1403	26.059	455	5.677	173	86. Wang GR,Yue YP,Cao JS,Chen WH. Epidemiological survey of paragonimiasis in Cangxi and Yangxi townships of Xinhua County, Hunan ProvinceJ Clin Res. 1986,(05):315-16. Chinese.
120	Preliminary study on species of paragonimus in Xinning County, hunan province	1982	Chinese	1954–1990	Hunan	Shaoyang	xinning	P. skrjabini	Sinopotamkon ruoshuiense	Potamidae	Sinopotamon	Direct compression method	30	19	63.3333	Yes	3	No	No	No	Yes	Yes	Yes	Yes	Yes	Yes	Yes	Low	110.85602,26.441278	461	0.848	16.636	1448	26.1412	459	6.4555	186	87. Wang ZR. Preliminary study on species of paragonimus in Xinning County, hunan provinceGX Med J. 1982,(04):194-96+2. Chinese.
121	Investigation on the epidemic status of paragonimiasis in Huadian City	2008	Chinese	2000–2009	Jilin	Huadian	Baishan Town	P. westermani	Cambaroides dauricus	Potamobiidae	Cambaroides	Artificial digestion method	35	0	0	Yes	3	No	No	No	Yes	Yes	Yes	Yes	Yes	Yes	Yes	Low	127.2518,42.749414	516	0.892	4.07538	722	19.5358	447	-13.4967	26	88. Zhang CS,Liu HJ,Yu JZ,Zhang YB,Li YJInvestigation on the epidemic status of paragonimiasis in Huadian CityJ. Pathog. 2008,(01):42+38. Chinese.
122	Investigation on the infection of the second Intermediate host of paragonimus in Huangshan City	2014	Chinese	2010–present	Anhui	Huangshan	Xiuning County	P. westermani	Sinopotamon yangtsekiense	Potamidae	Sinopotamon	Artificial digestion method	246	47	19.1057	Yes	3	No	No	No	Yes	Yes	Yes	Yes	Yes	Yes	Yes	Low	118.200494,29.78984	161	0.816	16.4003	1601	26.6948	548	5.4315	201	89. Fang YM,Hu XS,Ling ZL,Wang YB,Zheng RF,Tang YNInvestigation on the infection of the second Intermediate host of paragonimus in Huangshan CityJ Trop Dis Para. 2014,12(04):227-29. Chinese.
123	Epidemiological survey of paragonimiasis in Antu County, Jilin Province	1989	Chinese	1954–1990	Jilin	Yanbian	Yongqing Township, Antu County	P. westermani	Cambaroides dauricus	Potamobiidae	Cambaroides	Artificial digestion method	210	201	95.7143	Yes	3	No	No	No	Yes	Yes	Yes	Yes	Yes	Yes	Yes	Low	128.266024,42.731797	593	0.888	3.05829	645	18.32	396	-14.512	23	90. Huang FZ,Cui CQ,Quan FS. Epidemiological survey of paragonimiasis in Antu County, Jilin ProvinceJ Med Sci YB Univ. 1989,(01):8-11. Chinese.
124	Epidemiological investigation of paragonimiasis in Hongshi Township, Huadian County, Jilin Province	1987	Chinese	1954–1990	Jilin	Yanbian	dunhua	P. westermani	Cambaroides dauricus	Potamobiidae	Cambaroides	Unknown	77	77	100	Yes	5	No	No	No	Yes	Yes	Yes	No	No	Yes	Yes	Moderate	128.243783,43.376195	530	0.66	3.382	631	18.7973	398	-14.135	19	91. Li DY,Kong QC,Wang JC,Zhang CS,Zhang DS,Liu YZ. Epidemiological investigation of paragonimiasis in Hongshi Township, Huadian County, Jilin ProvinceChin J Zoonoses. 1987,(03):35-37. Chinese.
125	Epidemiological survey of paragonimiasis in Xiangshao Town, Huinan County, Jilin Province	1988	Chinese	1954–1990	Jilin	Tonghua	Yangshao Town, Huinan County	P. westermani	Cambaroides dauricus	Potamobiidae	Cambaroides	Direct compression method	150	150	100	Yes	3	No	No	No	Yes	Yes	Yes	Yes	Yes	Yes	Yes	Low	126.169833,42.450891	367	0.9	4.83475	783	21.0215	487	-14.0793	28	92. Liu XF,Wang GW,Huang SY,Wen JS. Epidemiological survey of paragonimiasis in Xiangshao Town, Huinan County, Jilin ProvinceJL Med J. 1988,(06):378. Chinese.
126	Epidemiological factors of paragonimiasis in Jingyu County, Jilin Province	1982	Chinese	1954–1990	Jilin	Baishan	Jingyu	P. westermani	Cambaroides dauricus	Potamobiidae	Cambaroides	Artificial digestion method	60	60	100	Yes	3	No	No	No	Yes	Yes	Yes	Yes	Yes	Yes	Yes	Low	126.825826,42.39434	599	0.896	3.86408	794	19.7947	494	-14.399	30	93. Liu Z,Chen MS,Li L. Epidemiological factors of paragonimiasis in Jingyu County, Jilin ProvinceJ Jl Univ. 1982,(02):100-104. Chinese.
127	Investigation on the prevalence of paragonimiasis in Jiangnan Township, Jilin City	1985	Chinese	1954–1990	Jilin	Jilin	Jiangnan Township, Fengman District	P. westermani	Cambaroides dauricus	Potamobiidae	Cambaroides	Artificial digestion method	306	257	83.9869	Yes	3	No	No	No	Yes	Yes	Yes	Yes	Yes	Yes	Yes	Low	126.59656,43.823256	239	0.564	3.60763	669	20.102	429	-16.0942	19	94. Liu ZM,Bai GF,Lian JA,Xu JW,Li RH,Xu FW,et al. Investigation on the prevalence of paragonimiasis in Jiangnan Township, Jilin CityJ Jl Univ. 1985,(02):221-26. Chinese.
128	Investigation on the Germplasm Resources and Infection of Paragonimus in Jian'ou City	2008	Chinese	2000–2009	Fujian	Nanping	Jian'ou	P. westermani	Sinopotamon fukienense	Potamidae	Sinopotamon	Artificial digestion method	103	47.792	46.4	Yes	3	No	No	No	Yes	Yes	Yes	Yes	Yes	Yes	Yes	Low	118.320086,27.026894	197	0.58	19.0553	1685	27.5493	569	9.77	207	95. Chen BJ,Pei ZY,Li YS. Investigation on the Germplasm Resources and Infection of Paragonimus in Jian'ou CityJ TROP MED. 2008,(02):150-51+178. Chinese.
129	Investigation on the Germplasm Resources and Infection of Paragonimus in Jian'ou City	2008	Chinese	2000–2009	Fujian	Nanping	Jian'ou	P. westermani	Malayopotamon fukienense	Lithodidae	Malayopotamon	Artificial digestion method	21	3.0009	14.29	Yes	3	No	No	No	Yes	Yes	Yes	Yes	Yes	Yes	Yes	Low	118.320086,27.026894	197	0.58	19.0553	1685	27.5493	569	9.77	207	95. Chen BJ,Pei ZY,Li YS. Investigation on the Germplasm Resources and Infection of Paragonimus in Jian'ou CityJ TROP MED. 2008,(02):150-51+178. Chinese.
131	Investigation report on paragonimiasis in Wugong mountain area of Anfu County, Jiangxi Province	2000	Chinese	1990–1999	Jiangxi	Ji'an	Anfu County	P. westermani	Sinopotamon denticulatum	Potamidae	Sinopotamon	Artificial digestion method	82	70	85.3659	Yes	3	No	No	No	Yes	Yes	Yes	Yes	Yes	Yes	Yes	Low	114.628203,27.402155	101	0.82	17.8243	1513	27.664	462	7.2405	206	96. Yang QG,Liao J,Liu HC,Peng JG. Investigation report on paragonimiasis in Wugong mountain area of Anfu County, Jiangxi ProvinceJ Jgs Med Col. 2000,(04):74-76. Chinese.
132	Report on the prevalence of paragonimiasis in the forest farm of Shangcun, Fenyi, Jiangxi Province	1981	Chinese	1954–1990	Jiangxi	Xinyu	Fenyi	P. westermani	Sinopotamon denticulatum	Potamidae	Sinopotamon	Artificial digestion method	52	52	100	Yes	3	No	No	No	Yes	Yes	Yes	Yes	Yes	Yes	Yes	Low	114.706517,27.81971	106	0.768	17.5769	1524	27.498	470	6.92683	204	97. Peng ZM,Cao HX,Wu HY. Report on the prevalence of paragonimiasis in the forest farm of Shangcun, Fenyi, Jiangxi ProvinceJ Nc Univ(Med Sci). 1981,(03):76-79. Chinese.
133	Investigation Report on the Distribution of Human Parasites in Jingdezhen, Jiangxi Province	1994	Chinese	1990–1999	Jiangxi	Jingdezhen	Zhitan Town, Fuliang County	P. westermani	Sinopotamon	Potamidae	Sinopotamon	Unknown	66	44	66.6667	Yes	3	No	No	No	Yes	Yes	Yes	Yes	Yes	Yes	Yes	Low	117.311837,29.633465	106	0.844	16.7041	1605	26.9478	561	5.78767	191	98. Zhou XM,Wu ZD,Wiang WZ,Chen HG,Mao YS,Pan BR. Investigation Report on the Distribution of Human Parasites in Jingdezhen, Jiangxi ProvinceChin J Parasitol Parasit Dis. 1994,(S1):216-18. Chinese.
134	The distribution status of paragonimiasis and paragonimiasis in Jiangxi Province	1994	Chinese	1990–1999	Jiangxi	Fuzhou	Nancheng County	P. westermani	Sinopotamon fukienense	Potamidae	Sinopotamon	Direct compression method	1250	341	27.28	Yes	3	No	No	No	Yes	Yes	Yes	Yes	Yes	Yes	Yes	Low	116.645123,27.576752	96	0.696	18.4082	1724	27.9183	563	8.0925	228	99. Wang WZ,Pan BR,Zhou XM,Chen HG. The distribution status of paragonimiasis and paragonimiasis in Jiangxi ProvinceChin J Parasitol Parasit Dis. 1994,(S1):135-39. Chinese.
135	Investigation on the infection of juvenile crabs in paragonimus westermani endemic areas in Jing'an County, jiangxi province	2002	Chinese	2000–2009	Jiangxi	Yichun	Jing'an County Sanzhaolun Forest Farm	P. westermani	Sinopotamon denticulatum	Potamidae	Sinopotamon	Artificial digestion method	26	25	96.1538	Yes	3	No	No	No	Yes	Yes	Yes	Yes	Yes	Yes	Yes	Low	115.232877,29.060231	561	0.888	14.8909	1639	24.9927	581	4.14883	190	100. Yan T,Li GL. Investigation on the infection of juvenile crabs in paragonimus westermani endemic areas in Jing'an County, jiangxi provinceChin J Parasitol Parasit Dis. 2002,(03):18. Chinese.
136	Epidemiological investigation of paragonimiasis in Jiangxi Province	2004	Chinese	2000–2009	Jiangxi	Jing'an	Sanzhaolun Forest Farm	P. westermani	Sinopotamon spp	Potamidae	Sinopotamon	Artificial digestion method	291	119	40.8935	Yes	3	No	No	No	Yes	Yes	Yes	Yes	Yes	Yes	Yes	Low	115.366681,28.866576	142	0.564	17.0809	1537	27.4208	533	6.09267	189	101. Yan QR,Yan T,Zhou XM,Li YS,Zhu CC,Shi LB,et al. Epidemiological investigation of paragonimiasis in Jiangxi ProvinceChin J Parasitol Parasit Dis. 2004,(04):58-60. Chinese.
137	A preliminary report on the investigation of paragonimiasis in Sandu area of Tonggu County, Jiangxi Province	1980	Chinese	1954–1990	Jiangxi	Yichun	Tonggu County	P. westermani	Sinopotamon denticulatum	Potamidae	Sinopotamon	Direct compression method	64	50	78.125	Yes	3	No	No	No	Yes	Yes	Yes	Yes	Yes	Yes	Yes	Low	114.360418,28.52068	324	0.78	16.0532	1565	26.0727	507	5.406	199	102. Xie ZM,Wu FD,Huang WC,Zhou XM. A preliminary report on the investigation of paragonimiasis in Sandu area of Tonggu County, Jiangxi ProvinceJx Med J. 1980,(05):52-53. Chinese.
138	Discovery of mixed infection of low altitude Babesia and vesicular civet in Fuzhou, China	2003	Chinese	2000–2009	Fujian	Fuzhou	Xindian Town, Jin'an District	P. skrjabini	Malayopotamon fukienense	Lithodidae	Malayopotamon	Direct compression method	83	59	71.0843	Yes	3	No	No	No	Yes	Yes	Yes	Yes	Yes	Yes	Yes	Low	119.317977,26.133718	91	0.44	20.0392	1397	28.004	536	11.7947	163	103. Li YS,Lin CX,Zhou XM,Lin KQ,Cheng YZ,Li YR,et al. Discovery of mixed infection of low altitude Babesia and vesicular civet in Fuzhou, ChinaChin J Zoonoses. 2003,(05):69-72. Chinese.
139	Discovery of mixed infection of low altitude Babesia and vesicular civet in Fuzhou, China	2003	Chinese	2000–2009	Fujian	Fuzhou	Xindian Town, Jin'an District	P. skrjabini	Nanhaipotamon angulatum	Potamidae	Nanhaipotamon	Direct compression method	43	19	44.186	Yes	3	No	No	No	Yes	Yes	Yes	Yes	Yes	Yes	Yes	Low	119.317977,26.133718	91	0.44	20.0392	1397	28.004	536	11.7947	163	103. Li YS,Lin CX,Zhou XM,Lin KQ,Cheng YZ,Li YR,et al. Discovery of mixed infection of low altitude Babesia and vesicular civet in Fuzhou, ChinaChin J Zoonoses. 2003,(05):69-72. Chinese.
140	Epidemiological investigation of paragonimiasis in Jincheng	2010	Chinese	2000–2009	Shanxi	Jincheng	Jinmiaopu Township, Zezhou County	P. skrjabini	Sinopotamon denticulatum	Potamidae	Sinopotamon	Direct compression method	300	67	22.3333	Yes	3	No	No	No	Yes	Yes	Yes	Yes	Yes	Yes	Yes	Low	112.853108,35.338324	754	0.736	11.5187	602	22.8118	335	-0.769	22	104. Zhao JL,Wang Y,Zhang L,Guo SR. Epidemiological investigation of paragonimiasis in JinchengInt J Med Parasit Dis. 2010,37(6):334-37. Chinese.
141	Epidemiological investigation of paragonimiasis in Kaihua City	2008	Chinese	2000–2009	Zhejiang	Quzhou	Dajun Village, Huabu Town, Kaihua County	P. westermani	Sinopotamon chekiangense	Potamidae	Sinopotamon	Artificial digestion method	119	9	7.56303	Yes	3	No	No	No	Yes	Yes	Yes	Yes	Yes	Yes	Yes	Low	118.28355,28.967534	354	0.9	16.2582	1742	26.0333	575	5.77317	228	105. Lv YM,Wang DB,Ruan B,Yao LN,Xia SR,Chen HL,et al. Epidemiological investigation of paragonimiasis in Kaihua CityJ. Pathog. 2008,(02):95+85. Chinese.
142	Investigation on host infection of Paragonimus westermani in kuandian county	2016	Chinese	2010–present	Liaoning	Dandong	Kuandian Autonomous County	P. westermani	Cambaroides dauricus	Potamobiidae	Cambaroides	Artificial digestion method	35	0	0	Yes	3	No	No	No	Yes	Yes	Yes	Yes	Yes	Yes	Yes	Low	124.794429,40.738306	310	0.588	6.95554	985	21.1718	619	-9.05717	37	106. Huang YX,Zhang S,Shen Y,Liang J,Liu XW,Li YH,et al. Investigation on host infection of Paragonimus westermani in kuandian countyJ Med P Ctl. 2016,32(04):420-21. Chinese.
143	Analysis of the Epidemic Status of Paragonimus in Dandong District, Liaoning Province	2000	Chinese	1990–1999	Liaoning	Dandong	Fengcheng	P. westermani	Cambaroides dauricus	Potamobiidae	Cambaroides	Unknown	853	673	78.898	Yes	5	No	No	No	Yes	Yes	Yes	No	No	Yes	Yes	Moderate	124.0477,40.471913	122	0.764	8.47163	924	22.1628	585	-6.95183	34	107. Zhang YG,Dai D,Gong ZJ,Lin D,Yang ZQ. Analysis of the Epidemic Status of Paragonimus in Dandong District, Liaoning ProvinceJ. Pathog. 2000,(02):52-54. Chinese.
144	A survey report on the prevalence of paragonimiasis in Liaoning Province	1979	Chinese	1954–1990	Liaoning	Benxi	Huanren Manchu Autonomous County	P. westermani	Cambaroides dauricus	Potamobiidae	Cambaroides	Artificial digestion method	741	171	23.0769	Yes	3	No	No	No	Yes	Yes	Yes	Yes	Yes	Yes	Yes	Low	125.370419,41.272057	327	0.652	6.00563	924	21.033	575	-11.1102	36	108. Li DY,Wang CX,Li WF,Zhu YS. A survey report on the prevalence of paragonimiasis in Liaoning ProvinceJ Chin Med Univ. 1979,(02):41-45. Chinese.
145	Discovery and differences of two types of Paragonimus westermani in Fengcheng County, Liaoning Province	1990	Chinese	1954–1990	Liaoning	Dandong	Huoronggou Village, Fengcheng City	P. westermani	Cambaroides dauricus	Potamobiidae	Cambaroides	Artificial digestion method	193	60	31.0881	Yes	3	No	No	No	Yes	Yes	Yes	Yes	Yes	Yes	Yes	Low	124.142273,40.459618	101	0.888	8.4555	933	22.2055	589	-7.0455	35	109. Li DY,Zhou JS,Liu TC,Tan DK,Tan QW,Li XC,et al. Discovery and differences of two types of Paragonimus westermani in Fengcheng County, Liaoning ProvinceJ Chin Med Univ. 1990,(02):88-91+99. Chinese.
146	Recent Epidemic Status of Pneumocystosomiasis in Kuandian County, Liaoning Province	1987	Chinese	1954–1990	Liaoning	Dandong	Bahechuan Town, Kuandian Autonomous County	P. westermani	Cambaroides dauricus	Potamobiidae	Cambaroides	Artificial digestion method	350	268	76.5714	Yes	3	No	No	No	Yes	Yes	Yes	Yes	Yes	Yes	Yes	Low	125.01291,40.978981	406	0.864	5.90575	966	20.561	609	-10.7745	36	110. Li DY,Yuan JH,Ma YX,Hu ZG,Zhou HY. Recent Epidemic Status of Pneumocystosomiasis in Kuandian County, Liaoning ProvinceJ. Pathog. 1987,(04):72. Chinese.
147	Epidemic situation of paragonimiasis in the Hunjiang River Basin of Kuandian County, Liaoning Province and exploration of seroepidemiological pathogen biology	1985	Chinese	1954–1990	Liaoning	Dandong	Qingshangou Town, Kuandian Autonomous County	P. westermani	Cambaroides dauricus	Potamobiidae	Cambaroides	Unknown	143	56	39.1608	Yes	3	No	No	No	Yes	Yes	Yes	Yes	Yes	Yes	Yes	Low	125.01291,40.978981	406	0.864	5.90575	966	20.561	609	-10.7745	36	111. Li DY,Wang ER,Yu XH,Wang JC,Liu YZ,Jiang QA,Yang ER,et al. Epidemic situation of paragonimiasis in the Hunjiang River Basin of Kuandian County, Liaoning Province and exploration of seroepidemiological pathogen biologyJ Chin Med Univ. 1985,(02):117-21+95. Chinese.
148	Epidemiological investigation report on paragonimiasis in Longhu logging farm	1979	Chinese	1954–1990	Fujian	Nanping	Shaowu	P. westermani	Sinopotamon fukienense	Potamidae	Sinopotamon	Artificial digestion method	140	97	69.2857	Yes	3	No	No	No	Yes	Yes	Yes	Yes	Yes	Yes	Yes	Low	117.498846,27.346982	268	0.812	18.0705	1769	26.7922	572	8.47433	231	112. Lin JX,Li YS,Wu ZY. Epidemiological investigation report on paragonimiasis in Longhu logging farmChin J Zool. 1979,(03):18-21. Chinese.
149	Investigation on Intermediate host and pathogen of paragonimus in Longquan County	1983	Chinese	1954–1990	Zhejiang	Lishui	Longquan County	P. westermani	Sinopotamon chekiangense	Potamidae	Sinopotamon	Unknown	242	225	92.9752	Yes	5	No	No	No	Yes	Yes	Yes	No	No	Yes	Yes	Moderate	119.150174,28.080509	342	0.872	17.3886	1645	26.4072	574	7.655	196	113. Wei ZR,Shen CK. Investigation on Intermediate host and pathogen of paragonimus in Longquan CountyChin J Zool. 1983,(04):5. Chinese.
150	Investigation on the epidemic situation of paragonimiasis in Lushi County	2000	Chinese	1990–1999	Henan	Sanmenxia	Lushi	P. skrjabini	Sinopotamon shensiense	Potamidae	Sinopotamon	Direct compression method	686	172	25.0729	Yes	3	No	No	No	Yes	Yes	Yes	Yes	Yes	Yes	Yes	Low	111.055714,34.061361	656	0.616	13.3341	671	24.4893	306	1.52633	26	114. Li H,Lin XM,Han QX,Chang J,Xu BL. Investigation on the epidemic situation of paragonimiasis in Lushi CountyMod Dis Ctl Prev. 2000,(02):108. Chinese.
151	Discovery of the endemic area of paragonimiasis in Meixian area	1986	Chinese	1954–1990	Guangdong	Meizhou	Meixian District	P. westermani	Sinopotamon fukienense	Potamidae	Sinopotamon	Direct compression method	906	585	64.5695	Yes	3	No	No	No	Yes	Yes	Yes	Yes	Yes	Yes	Yes	Low	116.127079,24.314737	110	0.516	21.3694	1507	28.054	551	13.4598	159	115. Pan LX,Lin XB,Yang ZH,Xie ZC,Xie YQ,Qiu MS. Discovery of the endemic area of paragonimiasis in Meixian areaSouth China J Prev Med. . 1986,(01):89-92. Chinese.
152	Discovery of the endemic area of paragonimiasis in Meixian area	1986	Chinese	1954–1990	Guangdong	Meizhou	Meixian District	P. westermani	Nanhaipotamon formosanum	Potamidae	Nanhaipotamon	Direct compression method	44	4	9.09091	Yes	3	No	No	No	Yes	Yes	Yes	Yes	Yes	Yes	Yes	Low	116.127079,24.314737	110	0.516	21.3694	1507	28.054	551	13.4598	159	115. Pan LX,Lin XB,Yang ZH,Xie ZC,Xie YQ,Qiu MS. Discovery of the endemic area of paragonimiasis in Meixian areaSouth China J Prev Med. . 1986,(01):89-92. Chinese.
153	Correction of mistakenly identified species of Sinopotamia sinensis in Meizhou City and investigation on infection of Sinopotamia sinensis in Pinghe with Paragonimus metacercaria	2002	Chinese	2000–2009	Guangdong	Meizhou	Muxi Village, Pingyuan County	P. westermani	Sinopotamon pinheense	Potamidae	Sinopotamon	Direct compression method	432	114	26.3889	Yes	3	No	No	No	Yes	Yes	Yes	Yes	Yes	Yes	Yes	Low	115.853376,24.867969	479	0.888	18.8342	1646	25.9482	586	10.531	182	116. Pan LX. Correction of mistakenly identified species of Sinopotamia sinensis in Meizhou City and investigation on infection of Sinopotamia sinensis in Pinghe with Paragonimus metacercariaJ TROP MED. 2002,(03):243-44. Chinese.
154	Epidemiological investigation of Paragonimus skrjabini infection in Shunchang, Zhenghe and other areas of northern Fujian	2008	Chinese	2000–2009	Fujian	Nanping	Shunchang County	P. skrjabini	Sinopotamon fukienense	Potamidae	Sinopotamon	Artificial digestion method	54	23	42.5926	Yes	3	No	No	No	Yes	Yes	Yes	Yes	Yes	Yes	Yes	Low	117.826871,26.800653	266	0.624	18.9532	1681	27.2097	552	9.8475	211	117. Lin CX,Huang BZ,Cheng YZ,Huang JM,Zhuo MY. Epidemiological investigation of Paragonimus skrjabini infection in Shunchang, Zhenghe and other areas of northern FujianStrait J Prevent Med. 2008,14(06):39. Chinese.
155	Investigation on the new epidemic area of Paragonimus skrjabini in western Fujian	2016	Chinese	2010–present	Fujian	Longyan	unknown	P. skrjabini	Sinopotamon fukienense	Potamidae	Sinopotamon	Artificial digestion method	70	22	31.4286	Yes	3	No	No	No	Yes	Yes	Yes	Yes	Yes	Yes	Yes	Low	117.033219,25.080173	484	0.372	18.9333	1476	25.8068	544	11.1675	159	118. Li YR,He CR,Xie HG,Chen BJ,Zhang RY. Investigation on the new epidemic area of Paragonimus skrjabini in western FujianCA JST AJ CSTPCD. 2016,27(05):478-80. Chinese.
156	Epidemiological investigation of paragonimiasis skrjabini in the reservoir area of the South–North Water Transfer Project	2006	Chinese	2000–2009	Hubei	Danjiangkou	Danjiangkou	P. skrjabini	Sinopotamon davidi	Potamidae	Sinopotamon	Artificial digestion method	3191	3191	100	Yes	3	No	No	No	Yes	Yes	Yes	Yes	Yes	Yes	Yes	Low	111.517236,32.547227	162	0.644	15.9748	963	26.6925	407	4.72883	52	119. Zhu MS,Zhu YX,Song MH,Wang SJ. Epidemiological investigation of paragonimiasis skrjabini in the reservoir area of the South–North Water Transfer ProjectJ Med P Ctl. 2006,(07):505. Chinese.
157	Epidemic status of paragonimiasis in Ningbo City	2008	Chinese	2000–2009	Zhejiang	Ningbo	Fenghua District	P. skrjabini	Sinopotamon chekiangense	Potamidae	Sinopotamon	Artificial digestion method	50313	15627	31.0596	Yes	3	No	No	No	Yes	Yes	Yes	Yes	Yes	Yes	Yes	Low	121.406868,29.655107	125	0.812	16.1748	1274	26.0152	448	5.88067	160	120. Xu GZ,Qian BZ,Ye LP,Zhang JN,Lu F,Sun YW. Epidemic status of paragonimiasis in Ningbo CityChin J Parasitol Parasit Dis. 2008,26(06):449-51. Chinese.
158	Investigation on paragonimiasis in Ninghai County	1996	Chinese	1990–1999	Zhejiang	Ningbo	Ninghai County	P. westermani	Sinopotamon chekiangense	Potamidae	Sinopotamon	Unknown	17594	1313	7.46277	Yes	4	No	No	No	Yes	No	Yes	Yes	Yes	Yes	Yes	Moderate	121.441032,29.295829	105	0.884	16.4192	1302	26.0503	427	6.30433	159	121. Zhou DH,Li ZH. Investigation on paragonimiasis in Ninghai CountyChin J Zoonoses. 1996,(05):57-58. Chinese.
159	Discoveries of Pagumogonimus vesiculatum in Fujian Province	2000	Chinese	1990–1999	Fujian	Jian'ou	unknown	P. skrjabini	Sinopotamon fukienense	Potamidae	Sinopotamon	Direct compression method	72	35	48.6111	Yes	5	No	No	No	Yes	Yes	Yes	No	No	Yes	Yes	Moderate	118.320086,27.027409	197	0.58	19.0553	1685	27.5493	569	9.77	207	122. Li YS,Cheng YZ,Lin CX,Lu CJ,Ye XP,Wu JY,et al. Discoveries of Pagumogonimus vesiculatum in Fujian ProvinceChin J Parasitol Parasit Dis. 2000,(05):42-46. Chinese.
160	Discoveries of Pagumogonimus vesiculatum in Fujian Province	2000	Chinese	1990–1999	Fujian	Jian'ou	unknown	P. skrjabini	Malayopotamon fukienense	Lithodidae	Malayopotamon	Direct compression method	21	3	14.2857	Yes	5	No	No	No	Yes	Yes	Yes	No	No	Yes	Yes	Moderate	118.320086,27.027409	197	0.58	19.0553	1685	27.5493	569	9.77	207	122. Li YS,Cheng YZ,Lin CX,Lu CJ,Ye XP,Wu JY,et al. Discoveries of Pagumogonimus vesiculatum in Fujian ProvinceChin J Parasitol Parasit Dis. 2000,(05):42-46. Chinese.
162	Observation on the Infection and Ecological Habits of the Lung Fluke Cysticercariae in Hehuaxi Crab	2001	Chinese	2000–2009	Fujian	Zhangzhou	Pinghe County	P. westermani	Sinopotamon pinheense	Potamidae	Sinopotamon	Direct compression method	235	194	82.5532	Yes	4	No	No	No	Yes	No	Yes	Yes	Yes	Yes	Yes	Moderate	117.325428,24.367312	148	0.728	20.7394	1314	27.3705	430	13.3317	136	123. Cheng YZ,A. H. Toure,Zhang XH,Xu GF. Observation on the Infection and Ecological Habits of the Lung Fluke Cysticercariae in Hehuaxi CrabChin J Schi Ctl. 2001,(01):35-37. Chinese.
163	Analysis of paragonimus infection in stream crabs in Wuyang mountain area of Pingyang County	1995	Chinese	1990–1999	Zhejiang	Wenzhou	pingyang	P. westermani	Sinopotamon chekiangense	Potamidae	Sinopotamon	Artificial digestion method	44	39	88.6364	Yes	4	No	No	No	Yes	No	Yes	Yes	Yes	Yes	Yes	Moderate	120.566766,27.667725	58	0.744	17.6707	1484	26.4785	496	8.57467	170	124. Huang LT. Analysis of paragonimus infection in stream crabs in Wuyang mountain area of Pingyang CountyJ Wz Med Univ. 1995,(S1):110. Chinese.
164	Epidemiological investigation of paragonimiasis in Renju District, Pingyuan County	1986	Chinese	1954–1990	Jiangxi	Meizhou	Muxi Village, Pingyuan County	P. westermani	Sinopotamon fukienense	Potamidae	Sinopotamon	Direct compression method	52	45	86.5385	Yes	3	No	No	No	Yes	Yes	Yes	Yes	Yes	Yes	Yes	Low	115.853376,24.867969	479	0.888	18.8342	1646	25.9482	586	10.531	182	125. Ou YZ,Yao LZ,Yao X. Epidemiological investigation of paragonimiasis in Renju District, Pingyuan CountySouth China J Prev Med. . 1986,(01):93-94. Chinese.
165	Seroepidemiological investigation of paragonimiasis in the head area of the second phase water storage reservoir of the Three Gorges Project	2011	Chinese	2010–present	Hubei	Yichang	Total under the Three Gorges Dam Area	P. skrjabini	Sinopotamkon exiguum	Potamidae	Sinopotamon	Artificial digestion method	541	24	4.43623	Yes	3	No	No	No	Yes	Yes	Yes	Yes	Yes	Yes	Yes	Low	111.069163,30.814772	457	0.832	15.3963	1165	25.2068	532	5.08133	71	126. Yang YX,Yu XG,Luo ZS,Peng LB,Yun LJ. Seroepidemiological investigation of paragonimiasis in the head area of the second phase water storage reservoir of the Three Gorges ProjectChin Tro Med. 2011,11(05):548-50. Chinese.
166	Seroepidemiological investigation of paragonimiasis in the head area of the second phase water storage reservoir of the Three Gorges Project	2011	Chinese	2010–present	Hubei	Yichang	Total under the Three Gorges Dam Area	P. skrjabini	Papileon aceum	Potamidae	Papileon	Artificial digestion method	116	6	5.17241	Yes	3	No	No	No	Yes	Yes	Yes	Yes	Yes	Yes	Yes	Low	111.069163,30.814772	457	0.832	15.3963	1165	25.2068	532	5.08133	71	126. Yang YX,Yu XG,Luo ZS,Peng LB,Yun LJ. Seroepidemiological investigation of paragonimiasis in the head area of the second phase water storage reservoir of the Three Gorges ProjectChin Tro Med. 2011,11(05):548-50. Chinese.
167	Seroepidemiological investigation of paragonimiasis in the head area of the second phase water storage reservoir of the Three Gorges Project	2011	Chinese	2010–present	Hubei	Yichang	Total under the Three Gorges Dam Area	P. skrjabini	Tenuilapatamon latilum	Potamidae	Tenuilapatamon	Artificial digestion method	157	11	7.00637	Yes	3	No	No	No	Yes	Yes	Yes	Yes	Yes	Yes	Yes	Low	111.069163,30.814772	457	0.832	15.3963	1165	25.2068	532	5.08133	71	126. Yang YX,Yu XG,Luo ZS,Peng LB,Yun LJ. Seroepidemiological investigation of paragonimiasis in the head area of the second phase water storage reservoir of the Three Gorges ProjectChin Tro Med. 2011,11(05):548-50. Chinese.
168	The impact of environmental changes in the Three Gorges reservoir area after the construction of the dam on the prevalence of paragonimiasis	2002	Chinese	2000–2009	Chongqing	Fengjie	unknown	P. skrjabini	Sinopotamon denticulatum	Potamidae	Sinopotamon	Artificial digestion method	192	9	4.6875	Yes	3	No	No	No	Yes	Yes	Yes	Yes	Yes	Yes	Yes	Low	109.477373,31.025592	524	0.38	16.1823	1279	25.7162	550	6.1595	69	127. Zhang XL,Wang Y,Huang Y,Chen GG,Huang ZG,Huang Y,et al. The impact of environmental changes in the Three Gorges reservoir area after the construction of the dam on the prevalence of paragonimiasisJ. Pathog. 2002,(01):34-36. Chinese.
169	Study on the Pathogeny of Pagumogonimus skrjabini in Xingshan County of the Three Gorges Reservoir Area	2009	Chinese	2000–2009	Hubei	Yichang	Xingshan	P. skrjabini	Sinopotamon denticulatum	Potamidae	Sinopotamon	Direct compression method	1759	501	28.4821	Yes	3	No	No	No	Yes	Yes	Yes	Yes	Yes	Yes	Yes	Low	110.751718,31.353477	750	0.876	14.0176	1139	23.8968	505	3.66433	60	128. Wang CQ,Yang SJ,Wang DJ,Pan HM,Lv QY,Qiu MS,et al. Study on the Pathogeny of Pagumogonimus skrjabini in Xingshan County of the Three Gorges Reservoir AreaJ. Pathog. 2009,4(01):36-39. Chinese.
170	A Study on the Epidemic Status and Clinical Manifestations of Pulmonary Clonorchiasis in the Three Gorges Reservoir Area of Chongqing: An Analysis of the Causes of Misdiagnosis of 58 Cases of Paragonimus skrjabini	2006	Chinese	2000–2009	Chongqing	Chongqing	Wushan County	P. skrjabini	Sinopotamon denticulatum	Potamidae	Sinopotamon	Artificial digestion method	245	10	4.08163	Yes	3	No	No	No	Yes	Yes	Yes	Yes	Yes	Yes	Yes	Low	109.91889,31.101795	638	0.8	15.2652	1251	24.929	548	5.08917	69	129. Zhang XL,Wang Y,Zhang JR,Yang S. A Study on the Epidemic Status and Clinical Manifestations of Pulmonary Clonorchiasis in the Three Gorges Reservoir Area of Chongqing: An Analysis of the Causes of Misdiagnosis of 58 Cases of Paragonimus skrjabiniNA. 83. 5875Chinese.
171	Epidemiological Investigation Report on Paragonimus westermani in Shandong Province	1997	Chinese	1990–1999	Shandong	Linyi	fei county	P. westermani	Sinopotamon denticulatum	Potamidae	Sinopotamon	Artificial digestion method	1410	0	0	Yes	3	No	No	No	Yes	Yes	Yes	Yes	Yes	Yes	Yes	Low	117.983275,35.270418	126	0.384	13.3241	747	25.1578	484	0.286667	35	130. Zhao ZP,Ren ZX,Yan LY. Epidemiological Investigation Report on Paragonimus westermani in Shandong ProvinceJ. Pathog. 1997,(01):80. Chinese.
172	Epidemiological investigation report on paragonimiasis in Tongguan County, Shaanxi Province	1980	Chinese	1954–1990	Shanxi	Weinan	Tongguan County	P. skrjabini	Sinopotamon denticulatum	Potamidae	Sinopotamon	Artificial digestion method	129	70	54.2636	Yes	3	No	No	No	Yes	Yes	Yes	Yes	Yes	Yes	Yes	Low	110.253662,34.551277	547	0.716	13.4306	606	25.1273	275	1.07583	21	131. Xue JD,Hou YS,Han ZX,Kong XJ. Epidemiological investigation report on paragonimiasis in Tongguan County, Shaanxi ProvinceShannxi M J. 1980,(10):32-34+65. Chinese.
173	The first discovery of an endemic area of paragonimiasis in Shangyu County	1984	Chinese	1954–1990	Zhejiang	Shaoxing	Shangyu District	P. westermani	Sinopotamon chekiangense	Potamidae	Sinopotamon	Unknown	148	17	11.4865	Yes	5	No	No	No	Yes	Yes	Yes	No	No	Yes	Yes	Moderate	120.877957,30.036241	18	0.392	16.7272	1238	27.0538	446	5.92933	170	132. Du YF,Hu SL. The first discovery of an endemic area of paragonimiasis in Shangyu CountyZhejiang M J. 1984,(01):60. Chinese.
174	Investigation on natural foci of paragonimiasis in Shennongjia	2012	Chinese	2010–present	Hubei	Shennongjia Forestry District	unknown	P. skrjabini	Sinopotamon denticulatum	Potamidae	Sinopotamon	Artificial digestion method	4219	1313	31.1211	Yes	3	No	No	No	Yes	Yes	Yes	Yes	Yes	Yes	Yes	Low	110.696895,31.750497	1210	0.9	11.8125	1135	21.5943	496	1.5995	58	133. Zhu J,Zhu YX,Zhu MS,Wei RH. Investigation on natural foci of paragonimiasis in ShennongjiaChin J Zoonoses. 2012,28(12):1255-57. Chinese.
175	Etiology of Pagumogonimus skrjabini in Shennongjia	2012	Chinese	2010–present	Hubei	Shennongjia Forestry District	Shennongjia District	P. skrjabini	Sinopotamon denticulatum	Potamidae	Sinopotamon	Artificial digestion method	1313	412	31.3785	Yes	3	No	No	No	Yes	Yes	Yes	Yes	Yes	Yes	Yes	Low	110.692296,31.750497	1210	0.9	11.8125	1135	21.5943	496	1.5995	58	134. Zhu J,Zhu YX,Zhu MS,Wei RH,Sang M. Etiology of Pagumogonimus skrjabini in ShennongjiaJ Shanxi Univ Med. 2012,43(02):98-100. Chinese.
176	Analysis on the blocking factors of epidemic of Paragonimus skrjabini in Shiyan urban area	2012	Chinese	2010–present	Hubei	Shiyan	Huaguo Community	P. skrjabini	Sinopotamon denticulatum	Potamidae	Sinopotamon	Artificial digestion method	434	67	15.4378	Yes	3	No	No	No	Yes	Yes	Yes	Yes	Yes	Yes	Yes	Low	110.694819,32.645059	408	0.9	15.4887	936	26.0725	406	4.48367	45	135. Zhang GY,Yang SG,Guo EP. Analysis on the blocking factors of epidemic of Paragonimus skrjabini in Shiyan urban areaChin Tro Med. 2012,12(02):213-14. Chinese.
177	A new record of the degree of infection of paragonimid larvae in stone crabs	1979	Chinese	1954–1990	Anhui	Cangzhou	unknown	P. westermani	Sinopotamon yangtsekiense	Potamidae	Sinopotamon	Direct compression method	78	73	93.5897	Yes	3	No	No	No	Yes	Yes	Yes	Yes	Yes	Yes	Yes	Low	117.504955,30.683027	16	0.444	16.5448	1425	27.1513	562	5.51033	139	136. Shen YP. A new record of the degree of infection of paragonimid larvae in stone crabsJiangsu Med J. 1979,(10):46. Chinese.
178	Discoveries of Paragonimus skrjabini in Fang County, Hubei Province	1983	Chinese	1954–1990	Hubei	Shiyan	fangxian county	P. skrjabini	Sinopotamon denticulatum	Potamidae	Sinopotamon	Unknown	690	26	3.76812	Yes	5	No	No	No	Yes	Yes	Yes	No	No	Yes	Yes	Moderate	110.73244,32.047644	580	0.788	14.4963	1035	24.828	451	3.6555	51	137. Su TC,Yang MX, Zhang PX,Zhou SL. Discoveries of Paragonimus skrjabini in Fang County, Hubei ProvinceJ. Pathog. 1983,(01):63. Chinese.
179	Studies on the Infection and Ecological Environment of Intermediate host of Pagumogonimus skrjabini	2006	Chinese	2000–2009	Hubei	Shiyan	Xujiagou Village	P. skrjabini	Sinopotamon denticulatum	Potamidae	Sinopotamon	Artificial digestion method	1176	348	29.5918	Yes	3	No	No	No	Yes	Yes	Yes	Yes	Yes	Yes	Yes	Low	111.205596,32.456806	280	0.892	15.4584	957	26.0768	408	4.29183	48	138. Wang XS,Shi T,Wei J,Zhu MS. Studies on the Infection and Ecological Environment of Intermediate host of Pagumogonimus skrjabiniJ Med P Ctl. 2006,(07):500-501. Chinese.
180	Epidemiological investigation of paragonimiasis in Mianyang area, Sichuan	1987	Chinese	1954–1990	Sichuan	Mianyang	unknown	P. skrjabini	Sinopotamon denticulatum	Potamidae	Sinopotamon	Direct compression method	2276	381	16.7399	Yes	3	No	No	No	Yes	Yes	Yes	Yes	Yes	Yes	Yes	Low	104.690159,31.471692	497	0.372	16.55	955	25.406	565	6.87217	25	139. Gu XH,Liu WM. Epidemiological investigation of paragonimiasis in Mianyang area, SichuanB Dis Ctl Prev. 1987,(02):15-18. Chinese.
181	Investigation of paragonimiasis in Pingwu, Sichuan	1985	Chinese	1954–1990	Sichuan	Mianyang	Pingwu County	P. skrjabini	Sinopotamon denticulatum	Potamidae	Sinopotamon	Direct compression method	996	144	14.4578	Yes	3	No	No	No	Yes	Yes	Yes	Yes	Yes	Yes	Yes	Low	104.54405,32.414682	1355	0.888	12.3927	808	21.0248	441	3.0595	17	140. Gu XH,Ren YQ. Investigation of paragonimiasis in Pingwu, SichuanChin J Parasitol Parasit Dis. 1985,(01):65-66. Chinese.
182	Epidemic investigation of paragonimiasis in the northern region of Sichuan Province	2008	Chinese	2000–2009	Sichuan	Guangyuan	guangyuan	P. skrjabini	Sinopotamon shensiense	Potamidae	Sinopotamon	Artificial digestion method	3567	946	26.5209	Yes	3	No	No	No	Yes	Yes	Yes	Yes	Yes	Yes	Yes	Low	105.853868,32.445517	636	0.68	15.6213	934	24.9232	522	5.80567	16	141. Yi DY,Luo XR,Liu JB. Epidemic investigation of paragonimiasis in the northern region of Sichuan ProvinceChin J Zoonoses. 2008,(01):91-92. Chinese.
183	Epidemic status and trend analysis of paragonimiasis in Sichuan Province	2015	Chinese	2010–present	Sichuan	Ya'an	Lushan County	P. skrjabini	Sinopotamon denticulatum	Potamidae	Sinopotamon	Artificial digestion method	1748	280	16.0183	Yes	3	No	No	No	Yes	Yes	Yes	Yes	Yes	Yes	Yes	Low	102.933379,30.151372	1104	0.9	14.9108	1318	22.8638	747	5.97317	56	142. Chen L,Lu D,Xu L. Zhong Bo. Epidemic status and trend analysis of paragonimiasis in Sichuan ProvinceMod Prev Med. 2015,42(23):4230-33+4313. Chinese.
184	Epidemiological investigation of paragonimiasis in Yibin area, Sichuan Province	1991	Chinese	1954–1990	Sichuan	Yibin	Yibin City	P. skrjabini	Sinopotamon davidi	Potamidae	Sinopotamon	Artificial digestion method	417	254	60.9113	Yes	3	No	No	No	Yes	Yes	Yes	Yes	Yes	Yes	Yes	Low	104.651631,28.757293	356	0.696	17.9588	1163	26.2075	616	8.8875	61	143. Yi DY,Luo XR,Liu JB. Epidemiological investigation of paragonimiasis in Yibin area, Sichuan ProvinceJ. Pathog. 1991,(04):309. Chinese.
185	Investigation of paragonimiasis in Ji'an County, Tonghua	1983	Chinese	1954–1990	Jilin	Tonghua	Tonghua County	P. westermani	Cambaroides dauricus	Potamobiidae	Cambaroides	Unknown	213	61	28.6385	Yes	5	No	No	No	Yes	Yes	Yes	No	No	Yes	Yes	Moderate	125.772293,41.683096	484	0.848	4.73329	892	20.342	553	-13.3187	37	144. Li DY,Han JS,Wang JC,Liu YZ,Yuan W,Wang XJ,et al. Investigation of paragonimiasis in Ji'an County, TonghuaJ Chin Med Univ. 1983,(01):47-49. Chinese.
186	The distribution pattern of Paragonimus westermani in the host population of crabs	1992	Chinese	1990–1999	Jiangxi	Yichun	Wanzai County	P. westermani	Sinopotamon fukienense	Potamidae	Sinopotamon	Artificial digestion method	893	253	28.3315	Yes	3	No	No	No	Yes	Yes	Yes	Yes	Yes	Yes	Yes	Low	114.456563,28.115191	121	0.34	17.3748	1513	27.4518	473	6.65667	198	145. Peng WD,Zhou XM,Dong CA,Wang WZ. The distribution pattern of Paragonimus westermani in the host population of crabsChin J Zoonoses. 1992,(05):24-26. Chinese.
187	Epidemic survey of paragonimiasis in the Fuling section of the Wujiang River Basin	1991	Chinese	1954–1990	Chongqing	Peiling	unknown	P. skrjabini	Sinopotamon denticulatum	Potamidae	Sinopotamon	Unknown	1811	217	11.9823	Yes	5	No	No	No	Yes	Yes	Yes	No	No	Yes	Yes	Moderate	107.394121,29.708775	326	0.788	17.786	1201	26.8933	506	8.15833	62	146. Cheng YL,Feng HP,Li YL,Liu ZH,Yi DY. Epidemic survey of paragonimiasis in the Fuling section of the Wujiang River BasinChin J Zoonoses. 1991,(06):59-60. Chinese.
188	Prevalence of paragonimiasis in Wushan and Fengjie County and misdiagnosis analysis of 46 cases	2004	Chinese	2000–2009	Chongqing	Chongqing	Wushan County	P. skrjabini	Sinopotamon denticulatum	Potamidae	Sinopotamon	Artificial digestion method	490	10	2.04082	Yes	3	No	No	No	Yes	Yes	Yes	Yes	Yes	Yes	Yes	Low	109.91889,31.101795	638	0.8	15.2652	1251	24.929	548	5.08917	69	147. Zhang JR,Wang Y,Yang S,Zhang XL. Prevalence of paragonimiasis in Wushan and Fengjie County and misdiagnosis analysis of 46 casesChin J Zoonoses. 2004,(02):163-64. Chinese.
189	Paragonimiasis in Deshengguan, Mount Wuyi	1981	Chinese	1954–1990	Fujian	Sanming	Maodian Village, Taining County	P. westermani	Isolapotamon sp	Lithodidae	Isolapotamon	Artificial digestion method	72	61	84.7222	Yes	3	No	No	No	Yes	Yes	Yes	Yes	Yes	Yes	Yes	Low	116.992105,26.85048	496	0.9	17.1523	1761	25.6742	572	7.7505	221	148. Dong W,Peng WD. Paragonimiasis in Deshengguan, Mount WuyiJ Nc Univ(Med Sci). 1981,(04):103-106. Chinese.
190	Investigation on the Population of Freshwater crab and Paragonimus Infection in the Minjiang River Basin in the Middle Section of Mount Wuyi Mountain	2021	Chinese	2010–present	Fujian	Sanming	Jianning County	P. skrjabini	Sinopotamon jianglenense	Potamidae	Sinopotamon	Artificial digestion method	34	21	61.7647	Yes	3	No	No	No	Yes	Yes	Yes	Yes	Yes	Yes	Yes	Low	116.848482,26.836825	390	0.836	17.601	1741	26.2805	562	7.99967	223	149. Chen JQ,Liu SH,Luo Y,Cai MS,Cheng YZ. Investigation on the Population of Freshwater crab and Paragonimus Infection in the Minjiang River Basin in the Middle Section of Mount Wuyi MountainChin J Schi Ctl. 2021,33(06):590-99. Chinese.
191	Investigation on the Population of Freshwater crab and Paragonimus Infection in the Minjiang River Basin in the Middle Section of Mount Wuyi Mountain	2021	Chinese	2010–present	Fujian	Sanming	Jianning County	P. westermani	Sinopotamon fukienense	Potamidae	Sinopotamon	Artificial digestion method	181	99	54.6961	Yes	3	No	No	No	Yes	Yes	Yes	Yes	Yes	Yes	Yes	Low	116.848482,26.836825	390	0.836	17.601	1741	26.2805	562	7.99967	223	149. Chen JQ,Liu SH,Luo Y,Cai MS,Cheng YZ. Investigation on the Population of Freshwater crab and Paragonimus Infection in the Minjiang River Basin in the Middle Section of Mount Wuyi MountainChin J Schi Ctl. 2021,33(06):590-99. Chinese.
192	Investigation on the Population of Freshwater crab and Paragonimus Infection in the Minjiang River Basin in the Middle Section of Mount Wuyi Mountain	2021	Chinese	2010–present	Fujian	Sanming	Jianning County	P. westermani	Huananpotamon lichuanense	Potamidae	Huannanpotamon	Artificial digestion method	72	5	6.94444	Yes	3	No	No	No	Yes	Yes	Yes	Yes	Yes	Yes	Yes	Low	116.848482,26.836825	390	0.836	17.601	1741	26.2805	562	7.99967	223	149. Chen JQ,Liu SH,Luo Y,Cai MS,Cheng YZ. Investigation on the Population of Freshwater crab and Paragonimus Infection in the Minjiang River Basin in the Middle Section of Mount Wuyi MountainChin J Schi Ctl. 2021,33(06):590-99. Chinese.
193	Investigation on an outbreak of imported paragonimiasis	2001	Chinese	2000–2009	Liaoning	Dandong	Dandong City	P. westermani	Eriocheir sinensis	Varunidae	Eriocheir	Unknown	85	16	18.8235	Yes	5	No	No	No	Yes	Yes	Yes	No	No	Yes	Yes	Moderate	124.198849,40.007292	38	0.776	8.9915	949	22.1897	589	-5.73567	37	150. Yin CC,Kang Y,Gong ZJ. Investigation on an outbreak of imported paragonimiasisJ. Pathog. 2001,(03):91. Chinese.
194	Investigation on a case of paragonimiasis caused by eating raw crabs	1989	Chinese	1954–1990	Hunan	Yiyang	Heshan District	P. skrjabini	Sinopotamon denticulatum	Potamidae	Sinopotamon	Artificial digestion method	58	48	82.7586	Yes	3	No	No	No	Yes	Yes	Yes	Yes	Yes	Yes	Yes	Low	112.389221,28.586507	32	0.464	17.5818	1331	27.9442	427	6.78683	178	151. Wang CY,Hai NK. Investigation on a case of paragonimiasis caused by eating raw crabsJ. Pathog. 1989,(04):311-12. Chinese.
195	Recent Status and Observations on the Chromosomes of Adults: A Discussion on the Independence of the Ichun Subspecies of Schistosoma westermani	1986	Chinese	1954–1990	Heilongjiang	Yichun	Yichun	P. westermani	Cambaroides dauricus	Potamobiidae	Cambaroides	Unknown	146	90	61.6438	Yes	5	No	No	No	Yes	Yes	Yes	No	No	Yes	Yes	Moderate	128.848694,47.736423	323	0.9	1.13804	637	18.9327	416	-19.221	18	152. Han JS,Li DY,Yuan JH,Tan DW,Zhang DS. Recent Status and Observations on the Chromosomes of Adults: A Discussion on the Independence of the Ichun Subspecies of Schistosoma westermaniJ Chin Med Univ. 1986,(01):6-10+75. Chinese.
196	Investigation on the infection of the second Intermediate host of paragonimus in Yichun	1993	Chinese	1990–1999	Jiangxi	Yichun	Wanzai County, Yichun City	P. westermani	Sinopotamon denticulatum	Potamidae	Sinopotamon	Artificial digestion method	1682	1258	74.7919	Yes	3	No	No	No	Yes	Yes	Yes	Yes	Yes	Yes	Yes	Low	114.454264,28.111622	121	0.34	17.3748	1513	27.4518	473	6.65667	198	153. Xu GQ,Xie Y,Lu HY,Zeng CL,Zhong LInvestigation on the infection of the second Intermediate host of paragonimus in YichunJiangxi Sci. 1993,(04):250-51. Chinese.
197	Investigation on the prevalence of paragonimiasis westermani in Huanggang area of Yifeng County	1990	Chinese	1954–1990	Jiangxi	Yichun	Yifeng County	P. westermani	Sinopotamon denticulatum	Potamidae	Sinopotamon	Direct compression method	51	41	80.3922	Yes	3	No	No	No	Yes	Yes	Yes	Yes	Yes	Yes	Yes	Low	114.813541,28.401391	87	0.796	17.472	1527	27.6918	497	6.62667	196	154. Xie Y,Xu GQ,Peng XM,Lu HY,Hu YG. Investigation on the prevalence of paragonimiasis westermani in Huanggang area of Yifeng CountyJ. Pathog. 1992,(03):235-36. Chinese.
198	Dynamic Analysis of the Infection Rate of Paragonimus westermani in Freshwater Creek Crabs in Yongjia County	2013	Chinese	2010–present	Zhejiang	Wenzhou	Hesheng Village, Yongjia County	P. westermani	Sinopotamon chekiangense	Potamidae	Sinopotamon	Artificial digestion method	1588	547	34.4458	Yes	3	No	No	No	Yes	Yes	Yes	Yes	Yes	Yes	Yes	Low	120.841153,28.38117	428	0.796	15.1592	1602	24.2165	588	5.63633	178	155. Zhou TJ,Chen HQ,Hong JL. Dynamic Analysis of the Infection Rate of Paragonimus westermani in Freshwater Creek Crabs in Yongjia CountyChin J Schi Ctl. 2013,25(06):655-56+671. Chinese.
199	Distribution of paragonimus in endemic areas of Yongjia County	1991	Chinese	1954–1990	Zhejiang	Wenzhou	Yongjia County	P. westermani	Sinopotamon chekiangense	Potamidae	Sinopotamon	Artificial digestion method	3075	1338	43.5122	Yes	3	No	No	No	Yes	Yes	Yes	Yes	Yes	Yes	Yes	Low	120.688522,28.15696	104	0.852	17.0353	1487	26.0453	494	7.658	170	156. Zhou QD,Jiang DS. Distribution of paragonimus in endemic areas of Yongjia CountyChin J Prev Med. 1991,(02):23. Chinese.
200	Investigation on the first and second Intermediate host of paragonimus in Youxi County	2004	Chinese	2000–2009	Fujian	Sanming	Tangchuan Township, Youxi County	P. westermani	Sinopotamon fukienense	Potamidae	Sinopotamon	Artificial digestion method	77	39	50.6494	Yes	3	No	No	No	Yes	Yes	Yes	Yes	Yes	Yes	Yes	Low	118.441163,26.118789	893	0.892	15.9061	1631	23.1967	606	8.06333	175	157. Lin CX,Yang XD,Li LS,Liao YJ,Cheng YZ,Chen YW,et al. Investigation on the first and second Intermediate host of paragonimus in Youxi CountyStrait J Prevent Med. 2004,(05):31. Chinese.
201	Investigation on the infection of Paragonimus westermani in rural areas of Yuyao	2008	Chinese	2000–2009	Zhejiang	Ningbo	Yuyao	P. westermani	Sinopotamon chekiangense	Potamidae	Sinopotamon	Direct compression method	834	136	16.307	Yes	3	No	No	No	Yes	Yes	Yes	Yes	Yes	Yes	Yes	Low	121.160007,30.041234	15	0.756	16.691	1228	26.9682	447	5.9735	170	158. Shi HH,Lu BJ,Zhao WJ,Hu XQ,Ma CL. Investigation on the infection of Paragonimus westermani in rural areas of YuyaoChin J Prev Med. 2008,(04):15. Chinese.
202	Investigation on the infection of Freshwater crab, the second Intermediate host of paragonimus in Yuxi area	1996	Chinese	1990–1999	Yunnan	Yuxi	unknown	P. skrjabini	Parvuspotamon yuxiense	Potamidae	Parvuspotamon	Artificial digestion method	223	73	32.7354	Yes	3	No	No	No	Yes	Yes	Yes	Yes	Yes	Yes	Yes	Low	102.552407,24.35771	1652	0.232	16.9552	880	21.5465	484	10.7888	43	159. Ba WF,He XY,Huang ZM. Investigation on the infection of Freshwater crab, the second Intermediate host of paragonimus in Yuxi areaChin J Zool. 1996,(02):22-23. Chinese.
203	Investigation on the infection of Freshwater crab, the second Intermediate host of paragonimus in Yuxi area	1996	Chinese	1990–1999	Yunnan	Yuxi	unknown	P. skrjabini	Tenuipotamon huaningense	Potamidae	Tenuipotamon	Artificial digestion method	141	38	26.9504	Yes	3	No	No	No	Yes	Yes	Yes	Yes	Yes	Yes	Yes	Low	102.552407,24.35771	1652	0.232	16.9552	880	21.5465	484	10.7888	43	159. Ba WF,He XY,Huang ZM. Investigation on the infection of Freshwater crab, the second Intermediate host of paragonimus in Yuxi areaChin J Zool. 1996,(02):22-23. Chinese.
204	Investigation on the infection of Freshwater crab, the second Intermediate host of paragonimus in Yuxi area	1996	Chinese	1990–1999	Yunnan	Yuxi	unknown	P. skrjabini	Potamon hispidum	Potamidae	Potomon	Artificial digestion method	407	45	11.0565	Yes	3	No	No	No	Yes	Yes	Yes	Yes	Yes	Yes	Yes	Low	102.552407,24.35771	1652	0.232	16.9552	880	21.5465	484	10.7888	43	159. Ba WF,He XY,Huang ZM. Investigation on the infection of Freshwater crab, the second Intermediate host of paragonimus in Yuxi areaChin J Zool. 1996,(02):22-23. Chinese.
205	Investigation on the second Intermediate host of paragonimus in yunnan province	2015	Chinese	2010–present	Yunnan	Xishuangbanna	Xishuangbanna Prefecture	P. skrjabini	Potamon chinghungense	Potamidae	Potomon	Artificial digestion method	714	157	21.9888	Yes	3	No	No	No	Yes	Yes	Yes	Yes	Yes	Yes	Yes	Low	100.800568,22.015745	720	0.432	22.4517	1628	25.6403	693	17.7012	70	160. Zhang WQ,Guo YM,Li W,Zhou BJ,Wang WL. Investigation on the second Intermediate host of paragonimus in yunnan provinceJ Kunming Med Univ. 2015,36(12):17-20. Chinese.
206	Follow up investigation of 24 cases of paragonimiasis in Weixin County, Yunnan Province	2012	Chinese	2010–present	Yunnan	Zhaotong	Guihua Village, Zhaxi Town, Weixin County	P. skrjabini	Sinopotamon denticulatum	Potamidae	Sinopotamon	Artificial digestion method	278	95	34.1727	Yes	3	No	No	No	Yes	Yes	Yes	Yes	Yes	Yes	Yes	Low	105.054637,27.843313	1318	0.816	13.3656	1003	21.7353	481	4.12117	51	161. Wang GX,Huang YQ,Chen WB,Shen JB,Wang M,Mao YY,et al. Follow up investigation of 24 cases of paragonimiasis in Weixin County, Yunnan ProvinceSichuang J Zool. 2012,31(04):605-607. Chinese.
207	Investigation of Paragonimus Species and the Second Intermediate host in the Midwest of Yunnan Province	2013	Chinese	2010–present	Yunnan	Dali	Lawu Township, Binchuan County	P. skrjabini	Potamon lawuense	Potamidae	Potomon	Artificial digestion method	298	18	6.04027	Yes	3	No	No	No	Yes	Yes	Yes	Yes	Yes	Yes	Yes	Low	100.849203,25.874728	2188	0.84	14.7342	783	19.5627	401	8.7105	42	162. Dai TT,Zhou BJ,Shi SL,Li CY,Zhang WQ,Wang H. Investigation of Paragonimus Species and the Second Intermediate host in the Midwest of Yunnan ProvinceJ. Pathog. 2013,8(06):544-46. Chinese.
208	Natural infection of paragonimus japonicus found in two Freshwater crab in sichuan province	1992	Chinese	1990–1999	Sichuan	Ya'an	Yingjing County	P. skrjabini	Potamiscus rongjingense	Potamidae	Potamiscus	Unknown	24	23	95.8333	Yes	5	No	No	No	Yes	Yes	Yes	No	No	Yes	Yes	Moderate	102.84654,29.799194	1105	0.804	14.8197	1333	22.7527	765	5.84667	57	163. Yi DY,Luo XR. Natural infection of paragonimus japonicus found in two Freshwater crab in sichuan provinceCurr Zool. 1992,(04):442. Chinese.
210	Investigation on the prevalence of paragonimiasis in Zhejiang Province	1985	Chinese	1954–1990	Zhejiang	Lishui	Lishui City	P. westermani	Sinopotamon chekiangense	Potamidae	Sinopotamon	Artificial digestion method	74811	18646	24.9241	Yes	5	No	No	No	Yes	Yes	Yes	No	No	Yes	Yes	Moderate	119.921522,28.471246	197	0.524	17.3379	1475	26.8063	518	7.28783	178	164. Wang KW,Shen HM. Investigation on the prevalence of paragonimiasis in Zhejiang ProvinceChin J Parasitol Parasit Dis. 1985,(01):59+79. Chinese.
211	Investigation on the prevalence of paragonimiasis in Zhejiang Province	1985	Chinese	1954–1990	Zhejiang	Lishui	Lishui City	P. westermani	Macrobrachium nipponense	Palaemonidae	Macrobrachium	Artificial digestion method	210	60	28.5714	Yes	5	No	No	No	Yes	Yes	Yes	No	No	Yes	Yes	Moderate	119.921522,28.471246	197	0.524	17.3379	1475	26.8063	518	7.28783	178	164. Wang KW,Shen HM. Investigation on the prevalence of paragonimiasis in Zhejiang ProvinceChin J Parasitol Parasit Dis. 1985,(01):59+79. Chinese.
212	Discovery of a medium high focus of paragonimiasis in Taishun County, Zhejiang Province	2007	Chinese	2000–2009	Zhejiang	Wenzhou	Liguang Village, Taishun County	P. westermani	Huananpotamon angulatum	Potamidae	Huannanpotamon	Artificial digestion method	1277	692	54.1895	Yes	3	No	No	No	Yes	Yes	Yes	Yes	Yes	Yes	Yes	Low	119.729859,27.563195	592	0.82	15.9551	1733	24.5545	639	6.85817	185	165. Xing WL,Chen XD,Xie KX,Zou SW,Yao ZD,Liu QZ,et al. Discovery of a medium high focus of paragonimiasis in Taishun County, Zhejiang ProvinceChin J Zoonoses. 2007,(06):614-16. Chinese.
213	Investigation on the Natural reservoir of paragonimus and identification of its species in Jinhua, Zhejiang Province	2011	Chinese	2010–present	Zhejiang	Jinhua	Shafan Township, Wucheng District	P. westermani	Sinopotamon chekiangense	Potamidae	Sinopotamon	Artificial digestion method	180	96	53.3333	Yes	3	No	No	No	Yes	Yes	Yes	Yes	Yes	Yes	Yes	Low	119.586643,29.090766	58	0.416	17.5963	1468	27.5677	510	7.02233	194	166. Lou HQ,Hu Y,Jin YJ,Yu XT,Wang L,He XY,et al. Investigation on the Natural reservoir of paragonimus and identification of its species in Jinhua, Zhejiang ProvinceJ. Pathog. 2011,29(05):348-52. Chinese.
214	Epidemiological investigation report on paragonimiasis in Pangshan area, Zhejiang Province	1982	Chinese	1954–1990	Zhejiang	Lishui	Pangshan Village, Liandu District	P. westermani	Sinopotamon chekiangense	Potamidae	Sinopotamon	Artificial digestion method	155	152	98.0645	Yes	3	No	No	No	Yes	Yes	Yes	Yes	Yes	Yes	Yes	Low	119.804323,28.206553	858	0.9	14.0261	1789	22.8652	662	4.64867	194	167. Yu JF,Shen ZQ. Epidemiological investigation report on paragonimiasis in Pangshan area, Zhejiang ProvinceChin J Zool. 1982,(02):40-41. Chinese.
215	Epidemiological investigation report on paragonimiasis in Pangshan area, Zhejiang Province	1982	Chinese	1954–1990	Zhejiang	Lishui	Pangshan Village, Liandu District	P. westermani	Macrobrachium nipponense	Palaemonidae	Macrobrachium	Artificial digestion method	420	120	28.5714	Yes	3	No	No	No	Yes	Yes	Yes	Yes	Yes	Yes	Yes	Low	119.804323,28.206553	858	0.9	14.0261	1789	22.8652	662	4.64867	194	167. Yu JF,Shen ZQ. Epidemiological investigation report on paragonimiasis in Pangshan area, Zhejiang ProvinceChin J Zool. 1982,(02):40-41. Chinese.
216	Investigation on the prevalence of paragonimiasis in Ningbo City, Zhejiang Province	1991	Chinese	1954–1990	Zhejiang	Ningbo	Fenghua District	P. westermani	Sinopotamon chekiangense	Potamidae	Sinopotamon	Unknown	38897	5269	13.546	Yes	5	No	No	No	Yes	Yes	Yes	No	No	Yes	Yes	Moderate	121.406868,29.655107	125	0.812	16.1748	1274	26.0152	448	5.88067	160	168. Tang SM,Xu YY,Ye LP,Zhou DH. Investigation on the prevalence of paragonimiasis in Ningbo City, Zhejiang ProvinceJ. Pathog. 1991,(01):74. Chinese.
217	Investigation on the status of paragonimiasis foci in Songyang County, Zhejiang Province	2013	Chinese	2010–present	Zhejiang	Lishui	Zhushan Village, Songyang County	P. westermani	Sinopotamon chekiangense	Potamidae	Sinopotamon	Direct compression method	154	89	57.7922	Yes	3	No	No	No	Yes	Yes	Yes	Yes	Yes	Yes	Yes	Low	120.149217,28.150436	453	0.9	15.8922	1612	24.8623	586	6.429	176	169. Ye XL,Ruan W,Liu SF,Mao SX,Yao SR,Yang TT. Investigation on the status of paragonimiasis foci in Songyang County, Zhejiang ProvinceJ. Pathog. 2013,8(07):631-32+635. Chinese.
218	Preliminary investigation of paragonimiasis in mountain villages of Shouxian County, Zhejiang Province	1986	Chinese	1954–1990	Zhejiang	Shaoxing	Haoling Village, Shengzhou City	P. westermani	Sinopotamon chekiangense	Potamidae	Sinopotamon	Direct compression method	211	75	35.545	Yes	3	No	No	No	Yes	Yes	Yes	Yes	Yes	Yes	Yes	Low	120.741247,29.436076	196	0.9	15.9219	1337	25.9528	479	5.39167	164	170. Xi ZY,Huang MY,Rong YL,Deng BJ,Weng Y,Zhang JG,et al. Preliminary investigation of paragonimiasis in mountain villages of Shouxian County, Zhejiang ProvinceFudan Univ J Med Sci. 1986,(01):53-56. Chinese.
219	Preliminary investigation report on the prevalence of paragonimiasis in Zhenhai County	1984	Chinese	1954–1990	Zhejiang	Ningbo	zhenhai district	P. westermani	Sinopotamon chekiangense	Potamidae	Sinopotamon	Unknown	1071	50	4.66853	Yes	5	No	No	No	Yes	Yes	Yes	No	No	Yes	Yes	Moderate	121.607066,29.969437	4	0.556	16.9877	1231	26.9733	436	6.5735	165	171. Yuan JX. Preliminary investigation report on the prevalence of paragonimiasis in Zhenhai CountyZhejiang M J. 1984,(01):60-61. Chinese.
220	Distribution and clinical features of Paragonimiasis skrjabini in Three Gorges Reservoir Region	2012	Eenglish	2010–present	Chongqing	Wushan	unknown	P. skrjabini	Sinopotamon denticulatum	Potamidae	Sinopotamon	Artificial digestion method	2656	1053	39.6461	Yes	3	No	No	No	Yes	Yes	Yes	Yes	Yes	Yes	Yes	Low	109.925214,31.086952	638	0.8	15.2652	1251	24.929	548	5.08917	69	172. Zhang XL, Wang Y, Wang GX, Chen WB, Xie H, Niu H, et al. Distribution and clinical features of Paragonimiasis skrjabini in Three Gorges Reservoir RegionParasitol Int. 2012,61(4):645-49. English.
