# Supplementary material for: Infection and biogeographical characteristics of Paragonimus westermani and P. skrjabini in humans and animal hosts in China: A systematic review and meta-analysis
Source: PLoS Negl Trop Dis. 2024 Aug 5;18(8):e0012366. doi: 10.1371/journal.pntd.0012366 (PMC11326572; doi:10.1371/journal.pntd.0012366)
Supplement: S5 Table — (XLSX) [file pntd.0012366.s005.xlsx]

## Sheet: Sheet1
	S5_Table. Publications reporting Paragonimus prevalence in animal reservoirs
No.	Title	Paragonimus species	Publication year	Language	Year of investigation	Genera of hosts	Family of hosts	Life style	Detection method	Sample size	No.of positive	Prevalence, %	Included	Quality score	Was the study’s target population a close representation of the national population in relation to relevant variables?	Was the sampling frame a true or close representation of the target population?	Was some form of random selection used to select the sample, OR was a census undertaken?	Was the likelihood of nonresponse bias minimal?	Were data collected directly from the subjects (as opposed to a proxy)?	Was an acceptable case definition used in the study?	validity and reliability?	Was the same mode of data collection used for all subjects?	Was the length of the shortest prevalence period for the parameter of interest appropriate?	Were the numerator(s) and denominator(s) for the parameter of interest appropriate?	Summary item on the overall risk of study bias	References
1	Epidemiological survey of prevalence of paragonimiasis in Danjiangkou reservior areas in Hubei Province	P. skrjabini	2011	Chinese	2010–present	Felinae	Felidae	Domestic	Unknown	38	16	42.1053	Yes	3	No	No	No	Yes	Yes	Yes	Yes	Yes	Yes	Yes	Low	1. Zhu MS,Zhu J,Zhu YX,Wei RH,Yang SG. Epidemiological survey of prevalence of paragonimiasis in Danjiangkou reservior areas in Hubei ProvinceChin Tro Med. 2011,11(11):1308-09. Chinese.
6	Investigation on Paragonimus infection in Xiuning County, Anhui Province	P. westermani	2021	Chinese	2010–present	Canis lupus familiaris	Canidae	Domestic	Sedimentation method	26	5	19.2308	Yes	3	No	No	No	Yes	Yes	Yes	Yes	Yes	Yes	Yes	Low	2. Zhang LS,Li TT,Zhang SQ,Huang JG,Zhai DJ,Yang RS. Investigation on Paragonimus infection in Xiuning County, Anhui ProvinceJ Tro Dis Para. 2021,19(06):325-28. Chinese.
7	The Impact of Heightening the Danjiangkou Dam on the Epidemic of Paragonimus skrjabini in the Middle and Upper Reaches of the Han River	P. skrjabini	2010	Chinese	2000–2009	Felinae	Felidae	Domestic	Direct compression method	32	18	56.25	Yes	3	No	No	No	Yes	Yes	Yes	Yes	Yes	Yes	Yes	Low	3. Zhang GY,Guo EP,Yang SG. The Impact of Heightening the Danjiangkou Dam on the Epidemic of Paragonimus skrjabini in the Middle and Upper Reaches of the Han RiverMod Prev Med. 2010,37(02):372-73+391. Chinese.
9	Investigation on the Natural reservoir of paragonimus skrjabini in Tujia Miao Autonomous Prefecture, western Hubei	P. skrjabini	1985	Chinese	1954–1990	Felinae	Felidae	Domestic	Direct compression method	21	20	95.2381	Yes	3	No	No	No	Yes	Yes	Yes	Yes	Yes	Yes	Yes	Low	4. Yang GA. Investigation on the Natural reservoir of paragonimus skrjabini in Tujia Miao Autonomous Prefecture, western HubeiChin J Parasitol Parasit Dis. 1985,(01):65. Chinese.
13	Detection of Paragonimiasis by dot immunogold filtration asser（DIGFA-kit）and investigation of epidemiology	P. skrjabini	2008	Chinese	2000–2009	Felinae	Felidae	Domestic	Sedimentation method	47	21	44.6809	Yes	3	No	No	No	Yes	Yes	Yes	Yes	Yes	Yes	Yes	Low	5. Zhu MS,Qian BZ,Shan SG. Detection of Paragonimiasis by dot immunogold filtration asser（DIGFA-kit）and investigation of epidemiologyJ S Univ Med. 2008,39(12):1090-91. Chinese.
20	Epidemiological survey of paragonimiasis in Guzhang County	P. skrjabini	1985	Chinese	1954–1990	Canis lupus familiaris	Canidae	Wild	Unknown	34	1	2.94118	Yes	3	No	No	No	Yes	Yes	Yes	Yes	Yes	Yes	Yes	Low	6. Feng XC. Epidemiological survey of paragonimiasis in Guzhang CountyChin J P H. 1985,(02):38-39. Chinese.
25	Investigation on Natural Focal Areas of Paragonimus in Guangxi Province	P. skrjabini	1999	Chinese	1990–1999	Sus	Suidae	Wild	Sedimentation method	21	0	0	Yes	3	No	No	No	Yes	Yes	Yes	Yes	Yes	Yes	Yes	Low	7. He Gang,Wei MB,Li SL,Zhu QY. Investigation on Natural Focal Areas of Paragonimus in Guangxi ProvinceChin J Zoonoses. 1999,15(6):45-48. Chinese.
26	Investigation on Natural Focal Areas of Paragonimus in Guangxi Province	P. skrjabini	1999	Chinese	1990–1999	Paguma larvata	Viverridae	Wild	Sedimentation method	43	8	18.6047	Yes	3	No	No	No	Yes	Yes	Yes	Yes	Yes	Yes	Yes	Low	7. He Gang,Wei MB,Li SL,Zhu QY. Investigation on Natural Focal Areas of Paragonimus in Guangxi ProvinceChin J Zoonoses. 1999,15(6):45-48. Chinese.
27	Investigation on Natural Focal Areas of Paragonimus in Guangxi Province	P. skrjabini	1999	Chinese	1990–1999	Felinae	Felidae	Wild	Sedimentation method	60	9	15	Yes	3	No	No	No	Yes	Yes	Yes	Yes	Yes	Yes	Yes	Low	7. He Gang,Wei MB,Li SL,Zhu QY. Investigation on Natural Focal Areas of Paragonimus in Guangxi ProvinceChin J Zoonoses. 1999,15(6):45-48. Chinese.
28	Investigation on Natural Focal Areas of Paragonimus in Guangxi Province	P. skrjabini	1999	Chinese	1990–1999	Canis lupus familiaris	Canidae	Domestic	Sedimentation method	61	0	0	Yes	3	No	No	No	Yes	Yes	Yes	Yes	Yes	Yes	Yes	Low	7. He Gang,Wei MB,Li SL,Zhu QY. Investigation on Natural Focal Areas of Paragonimus in Guangxi ProvinceChin J Zoonoses. 1999,15(6):45-48. Chinese.
29	Investigation on Natural Focal Areas of Paragonimus in Guangxi Province	P. skrjabini	1999	Chinese	1990–1999	Muroidea	Muridae	Wild	Sedimentation method	223	0	0	Yes	3	No	No	No	Yes	Yes	Yes	Yes	Yes	Yes	Yes	Low	7. He Gang,Wei MB,Li SL,Zhu QY. Investigation on Natural Focal Areas of Paragonimus in Guangxi ProvinceChin J Zoonoses. 1999,15(6):45-48. Chinese.
44	Discovery of Parthenogenetic Paragonimus westermani in Aihui County, Heilongjiang Province	P. westermani	1988	Chinese	1954–1990	Felinae	Felidae	Domestic	Unknown	27	3	11.1111	Yes	5	No	No	No	Yes	Yes	Yes	No	No	Yes	Yes	Moderate	8. Huang SY,Fan SQ,Zhao SY,Chen Y,Xu ZJ,Liu GJ,et al. Discovery of Parthenogenetic Paragonimus westermani in Aihui County, Heilongjiang ProvinceChin J Parasitol Parasit Dis. 1988,(02):63. Chinese.
51	Investigation on the prevalence of paragonimiasis in Lichuan, Hubei Province, Bazhong, Sichuan Province, and Yushan, Jiangxi Province	P. skrjabini	1987	Chinese	1954–1990	Mustela sibirica	Mustelidae	Wild	Direct compression method	28	6	21.4286	Yes	3	No	No	No	Yes	Yes	Yes	Yes	Yes	Yes	Yes	Low	9. NAInvestigation on the prevalence of paragonimiasis in Lichuan, Hubei Province, Bazhong, Sichuan Province, and Yushan, Jiangxi ProvinceChin J Parasitol Parasit Dis. 1987,(04):65. Chinese.
52	Investigation on the prevalence of paragonimiasis in Lichuan, Hubei Province, Bazhong, Sichuan Province, and Yushan, Jiangxi Province	P. skrjabini	1987	Chinese	1954–1990	Nyctereutes procyonoides	Canidae	Wild	Direct compression method	58	8	13.7931	Yes	3	No	No	No	Yes	Yes	Yes	Yes	Yes	Yes	Yes	Low	9. NAInvestigation on the prevalence of paragonimiasis in Lichuan, Hubei Province, Bazhong, Sichuan Province, and Yushan, Jiangxi ProvinceChin J Parasitol Parasit Dis. 1987,(04):65. Chinese.
53	Investigation on the prevalence of paragonimiasis in Lichuan, Hubei Province, Bazhong, Sichuan Province, and Yushan, Jiangxi Province	P. skrjabini	1987	Chinese	1954–1990	Felinae	Felidae	Wild	Direct compression method	58	18	31.0345	Yes	3	No	No	No	Yes	Yes	Yes	Yes	Yes	Yes	Yes	Low	9. NAInvestigation on the prevalence of paragonimiasis in Lichuan, Hubei Province, Bazhong, Sichuan Province, and Yushan, Jiangxi ProvinceChin J Parasitol Parasit Dis. 1987,(04):65. Chinese.
56	Host Infection of Paragonimus skrjabini and Questionnaire Survey in a Natural Village in Hubei Province	P. skrjabini	2008	Chinese	2000–2009	Felinae	Felidae	Domestic	Sedimentation method	24	6	25	Yes	3	No	No	No	Yes	Yes	Yes	Yes	Yes	Yes	Yes	Low	10. Xu ZM,Li L,Wu XY,Zhao HF,Du AP,Hu S,et al. Host Infection of Paragonimus skrjabini and Questionnaire Survey in a Natural Village in Hubei ProvinceChin J Parasitol Parasit Dis. 2008,(01):75-76. Chinese.
57	Host Infection of Paragonimus skrjabini and Questionnaire Survey in a Natural Village in Hubei Province	P. skrjabini	2008	Chinese	2000–2009	Canis lupus familiaris	Canidae	Domestic	Sedimentation method	34	6	17.6471	Yes	3	No	No	No	Yes	Yes	Yes	Yes	Yes	Yes	Yes	Low	10. Xu ZM,Li L,Wu XY,Zhao HF,Du AP,Hu S,et al. Host Infection of Paragonimus skrjabini and Questionnaire Survey in a Natural Village in Hubei ProvinceChin J Parasitol Parasit Dis. 2008,(01):75-76. Chinese.
81	Epidemiological investigation of paragonimiasis in Jincheng	P. skrjabini	2010	Chinese	2000–2009	Felinae	Felidae	Wild	Kato-Katz	62	0	0	Yes	3	No	No	No	Yes	Yes	Yes	Yes	Yes	Yes	Yes	Low	11. Zhao JL,Wang Y,Zhang L,Guo SR. Epidemiological investigation of paragonimiasis in JinchengInt J Med Parasit Dis. 2010,37(6):334-37. Chinese.
82	Epidemiological investigation of paragonimiasis in Jincheng	P. skrjabini	2010	Chinese	2000–2009	Canis lupus familiaris	Canidae	Domestic	Kato-Katz	132	5	3.78788	Yes	3	No	No	No	Yes	Yes	Yes	Yes	Yes	Yes	Yes	Low	11. Zhao JL,Wang Y,Zhang L,Guo SR. Epidemiological investigation of paragonimiasis in JinchengInt J Med Parasit Dis. 2010,37(6):334-37. Chinese.
84	Investigation on Host Infection of Paragonimus westermani in Kuandian County	P. westermani	2016	Chinese	2010–present	Canis lupus familiaris	Canidae	Domestic	Kato-Katz	30	0	0	Yes	3	No	No	No	Yes	Yes	Yes	Yes	Yes	Yes	Yes	Low	12. Huang YX,Zhang S,Shen Y,Liang J,Liu XW,Li YH,et al. Investigation on host infection of Paragonimus westermani in kuandian countyJ Med P Ctl. 2016,32(04):420-21. Chinese.
88	Epidemiological investigation report on paragonimiasis in Xinbin County, Liaoning Province	P. westermani	1995	Chinese	1990–1999	Canis lupus familiaris	Canidae	Domestic	Unknown	151	15	9.93377	Yes	3	No	No	No	Yes	Yes	Yes	Yes	Yes	Yes	Yes	Low	13. Xu JT,Qian ZF,Xiao WH,Wang L,Sun T,Wang JQ,et al. Epidemiological investigation report on paragonimiasis in Xinbin County, Liaoning ProvinceJ. Pathog. 1995,(01):63. Chinese.
90	Epidemiological investigation report on paragonimiasis in Longhu logging farm	P. westermani	1979	Chinese	1954–1990	Felinae	Felidae	Domestic	Unknown	23	23	100	Yes	3	No	No	No	Yes	Yes	Yes	Yes	Yes	Yes	Yes	Low	14. Lin JX,Li YS,Wu ZY. Epidemiological investigation report on paragonimiasis in Longhu logging farmChin J Zool. 1979,(03):18-21. Chinese.
93	Discovery of the endemic area of paragonimiasis in Meixian area	P. westermani	1986	Chinese	1954–1990	Canis lupus familiaris	Canidae	Domestic	Direct compression method	33	12	36.3636	Yes	3	No	No	No	Yes	Yes	Yes	Yes	Yes	Yes	Yes	Low	15. Pan LX,Lin XB,Yang ZH,Xie ZC,Xie YQ,Qiu MS. Discovery of the endemic area of paragonimiasis in Meixian areaSouth China J Prev Med. . 1986,(01):89-92. Chinese.
99	Investigation on paragonimiasis in Ninghai County	P. westermani	1996	Chinese	1990–1999	Prionailurus bengalensis	Felidae	Wild	Direct compression method	21	10	47.619	Yes	3	No	No	No	Yes	Yes	Yes	Yes	Yes	Yes	Yes	Low	16. Zhou DH,Li ZH. Investigation on paragonimiasis in Ninghai CountyChin J Zoonoses. 1996,(05):57-58. Chinese.
102	Study on the Pathogeny of Pagumogonimus skrjabini in Xingshan County of the Three Gorges Reservoir Area	P. skrjabini	2009	Chinese	2000–2009	Felinae	Felidae	Domestic	Direct compression method	34	20	58.8235	Yes	3	No	No	No	Yes	Yes	Yes	Yes	Yes	Yes	Yes	Low	17. Wang CQ,Yang SJ,Wang DJ,Pan HM,Lv QY,Qiu MS,et al. Study on the Pathogeny of Pagumogonimus skrjabini in Xingshan County of the Three Gorges Reservoir AreaJ. Pathog. 2009,4(01):36-39. Chinese.
105	Epidemiological Investigation Report on Paragonimus westermani in Shandong Province	P. westermani	1997	Chinese	1990–1999	Canis lupus familiaris	Canidae	Domestic	Unknown	97	0	0	Yes	3	No	No	No	Yes	Yes	Yes	Yes	Yes	Yes	Yes	Low	18. Zhao ZP,Ren ZX,Yan LY. Epidemiological Investigation Report on Paragonimus westermani in Shandong ProvinceJ. Pathog. 1997,(01):80. Chinese.
106	Investigation on natural foci of paragonimiasis in Shennongjia	P. skrjabini	2012	Chinese	2010–present	Felinae	Felidae	Domestic	Sedimentation method	29	15	51.7241	Yes	3	No	No	No	Yes	Yes	Yes	Yes	Yes	Yes	Yes	Low	19. Zhu J,Zhu YX,Zhu MS,Wei RH. Investigation on natural foci of paragonimiasis in ShennongjiaChin J Zoonoses. 2012,28(12):1255-57. Chinese.
116	Prevalence of paragonimiasis in Wushan and Fengjie County and misdiagnosis analysis of 46 cases	P. skrjabini	2004	Chinese	2000–2009	Felinae	Felidae	Domestic	Unknown	28	3	10.7143	Yes	3	No	No	No	Yes	Yes	Yes	Yes	Yes	Yes	Yes	Low	20. Zhang JR,Wang Y,Yang S,Zhang XL. Prevalence of paragonimiasis in Wushan and Fengjie County and misdiagnosis analysis of 46 casesChin J Zoonoses. 2004,(02):163-64. Chinese.
125	Investigation on the prevalence of paragonimiasis in Zhejiang Province	P. westermani	1985	Chinese	1954–1990	Mustela sibirica	Mustelidae	Wild	Unknown	52	10	19.2308	Yes	5	No	No	No	Yes	Yes	Yes	No	No	Yes	Yes	Moderate	21. Wang KW,Shen HM. Investigation on the prevalence of paragonimiasis in Zhejiang ProvinceChin J Parasitol Parasit Dis. 1985,(01):59+79. Chinese.
126	Investigation on the prevalence of paragonimiasis in Zhejiang Province	P. westermani	1985	Chinese	1954–1990	Viverra zibetha	Viverridae	Wild	Unknown	66	13	19.697	Yes	5	No	No	No	Yes	Yes	Yes	No	No	Yes	Yes	Moderate	21. Wang KW,Shen HM. Investigation on the prevalence of paragonimiasis in Zhejiang ProvinceChin J Parasitol Parasit Dis. 1985,(01):59+79. Chinese.
127	Investigation on the prevalence of paragonimiasis in Zhejiang Province	P. westermani	1985	Chinese	1954–1990	Felinae	Felidae	Domestic	Unknown	199	36	18.0905	Yes	5	No	No	No	Yes	Yes	Yes	No	No	Yes	Yes	Moderate	21. Wang KW,Shen HM. Investigation on the prevalence of paragonimiasis in Zhejiang ProvinceChin J Parasitol Parasit Dis. 1985,(01):59+79. Chinese.
128	Investigation on the prevalence of paragonimiasis in Zhejiang Province	P. westermani	1985	Chinese	1954–1990	Canis lupus familiaris	Canidae	Domestic	Unknown	599	178	29.7162	Yes	5	No	No	No	Yes	Yes	Yes	No	No	Yes	Yes	Moderate	21. Wang KW,Shen HM. Investigation on the prevalence of paragonimiasis in Zhejiang ProvinceChin J Parasitol Parasit Dis. 1985,(01):59+79. Chinese.
129	Investigation on the Natural reservoir of paragonimus and identification of its species in Jinhua, Zhejiang Province	P. westermani	2011	Chinese	2010–present	Felinae	Felidae	Domestic	Sedimentation method	29	2	6.89655	Yes	3	No	No	No	Yes	Yes	Yes	Yes	Yes	Yes	Yes	Low	22. Lou HQ,Hu Y,Jin YJ,Yu XT,Wang L,He XY,et al. Investigation on the Natural reservoir of paragonimus and identification of its species in Jinhua, Zhejiang ProvinceJ. Pathog. 2011,29(05):348-52. Chinese.
