# Supplementary material for: Infection and biogeographical characteristics of Paragonimus westermani and P. skrjabini in humans and animal hosts in China: A systematic review and meta-analysis
Source: PLoS Negl Trop Dis. 2024 Aug 5;18(8):e0012366. doi: 10.1371/journal.pntd.0012366 (PMC11326572; doi:10.1371/journal.pntd.0012366)
Supplement: S6 Table — (XLSX) [file pntd.0012366.s006.xlsx]

## Sheet: Sheet1
S6_Table. Multivariable meta-regression analyses for Paragonimus infection in humans
	Estimate (95% CI)	S.E.	Z	P	I2	R2 , % (QM P value)	QE P value
Year of investigation					0.855	9.03 ( 0.242)	<0.0001
1990–1999 vs. 1954–1990	-0.0120 (-0.0406; 0.0167)	0.0146	-0.8176	0.4136
2000–2009 vs. 1954–1990	-0.0285 (-0.0646; 0.0076)	0.0184	1.5476	0.1217
2010–present vs. 1954–1990	-0.0303 (-0.0692; 0.0086)	0.0198	1.5249	0.1273
Analyte
Stool vs. sputum	0.0059 (-0.0176; 0.0293)	0.012	0.4913	0.6232
Unknown vs. sputum	0.0410 (-0.0100; 0.0920)	0.026	1.576	0.115
Gender
Woman vs. man	0.0010 (-0.0370; 0.0391)	0.0194	-0.0539	0.957
Unknown vs. man	0.0248 (-0.0059; 0.0555)	0.0157	1.5834	0.1133
Pathogenic Type
P. skrjabini vs. P. westermani	0.0112 (-0.0249; 0.0473)	0.0184	0.6067	0.5411
Unknown vs. P. westermani	-0.0096 (-0.0344; 0.0151)	0.0126	-0.7628	0.4456
R² is the proportion of true heterogeneity that can be explained by the moderator, the QM statistic and its P value show whether the moderators are statistically significant in explaining heterogeneity, and the QE statistic and its P value show the significance of residual heterogeneity that is unaccounted for by the moderator.
