# Supplementary material for: Infection and biogeographical characteristics of Paragonimus westermani and P. skrjabini in humans and animal hosts in China: A systematic review and meta-analysis
Source: PLoS Negl Trop Dis. 2024 Aug 5;18(8):e0012366. doi: 10.1371/journal.pntd.0012366 (PMC11326572; doi:10.1371/journal.pntd.0012366)
Supplement: S7 Table — (XLSX) [file pntd.0012366.s007.xlsx]

## Sheet: Table S5
S7_Table. Multivariable meta-regression analyses for Paragonimus infection in the first intermediate hosts
	Estimate (95% CI)	S.E.	Z	P	I2	R2 , % (QM P value)	QE P value
P. westermani					0.9695	0.00 (0.384)	<0.0001
Year of investigation
1990–1999 vs. 1954–1990	-0.0205 (-0.0541; 0.0131)	0.0172	-1.1948	0.2322
2000–2009 vs. 1954–1990	-0.0209 (-0.0571; 0.0154)	0.0185	-1.1276	0.2595
2010–present vs. 1954–1990	-0.0253 (-0.0182; 0.0689)	0.0222	1.1414	0.2537
Genus of hosts
Semisulcospira vs. Tricula	0.0205 (-0.0242; 0.0653)	0.0228	0.8986	0.3688
Erhaiini vs. Tricula	0.0499 (-0.0553; 0.1550)	0.0537	0.9299	0.3524
Bythinella vs. Tricula	0.0195 (-0.0866; 0.1256)	0.0541	0.3605	0.7185
P. skrjabini					0.9832	0.00 ( 0.778)	<0.0001
Year of investigation
1990–1999 vs. 1954–1990	-0.0089 (-0.0554; 0.0375)	0.0237	-0.3769	0.7062
2000–2009 vs. 1954–1990	-0.0070 (-0.0487; -0.0346)	0.0213	-0.3314	0.7404
2010–present vs. 1954–1990	0.0293 (-0.0187; 0.0772)	0.0245	1.1962	0.2316
Genus of hosts
Oncomelania vs. Semisulcospira	0.0374 (-0.0730; 0.1478)	0.0563	0.6636	0.5069
Erhaiini vs. Semisulcospira	0.0540 (-0.0338; 0.1418)	0.0448	1.2059	0.2279
Tricula vs. Semisulcospira	0.0452 (-0.0056; 0.0960)	0.0259	1.7433	0.0813
Pseudobythinella vs. Semisulcospira	0.0437 (-0.0168; 0.1041)	0.0308	1.4162	0.1567
Assiminea vs. Semisulcospira	-0.0490 (-0.1857; 0.0876)	0.0697	-0.7031	0.482
Akiyoshia vs. Semisulcospira	0.0542 (-0.0386; 0.1471)	0.0474	1.145	0.2522
Bythinella vs. Semisulcospira	0.0451 (-0.0201; 0.1102)	0.0332	1.3567	0.1749
R² is the proportion of true heterogeneity that can be explained by the moderator, the QM statistic and its P value show whether the moderators are statistically significant in explaining heterogeneity, and the QE statistic and its P value show the significance of residual heterogeneity that is unaccounted for by the moderator.
