# Supplementary material for: Infection and biogeographical characteristics of Paragonimus westermani and P. skrjabini in humans and animal hosts in China: A systematic review and meta-analysis
Source: PLoS Negl Trop Dis. 2024 Aug 5;18(8):e0012366. doi: 10.1371/journal.pntd.0012366 (PMC11326572; doi:10.1371/journal.pntd.0012366)
Supplement: S8 Table — (XLSX) [file pntd.0012366.s008.xlsx]

## Sheet: Table S5
S8_Table. Multivariable meta-regression analyses for Paragonimus infection in the second intermediate hosts
	Estimate (95% CI)	S.E.	Z	P	I2	R2 , % (QM P value)	QE P value
P. westermani					0.9979	0.00 (0.439)	<0.0001
Genus of hosts
Sinopotamon vs. Cambaroides	-0.1026 (-0.3007; 0.0955)	0.1011	-1.0151	0.31
Huananpotamon vs. Cambaroides	-0.3293 (-0.8989; 0.2402)	0.2906	-1.1333	0.2571
Malayopotamon vs. Cambaroides	-0.4755 (-1.2824; 0.3314)	0.4117	-1.155	0.2481
Nanhaipotamon vs. Cambaroides	-0.4818 (-0.9863; 0.0228)	0.2574	-1.8714	0.0613
Eriocheir vs. Cambaroides	-0.3871 (-1.1796; 0.4054)	0.4044	-0.9573	0.3384
Lithodes vs. Cambaroides	0.2779 (-0.5093; 1.0650)	0.461	0.6919	0.489
Macrobrachium vs. Cambaroides	-0.3201 (-0.8881; 0.2479)	0.2898	-1.1044	0.2694
Detection method
Direct compression method vs. Artificial digestion method	0.1369 (-0.0601; 0.3339)	0.1005	1.3623	0.1731
Unknown vs. Artificial digestion method	-0.0444 (-0.2518; 0.1629)	0.1058	-0.4199	0.6746
P. skrjabini					0.9972	9.01 ( 0.059)	<0.0001
Genus of hosts
Bottapotamon vs. Sinopotamon	0.5301 (0.1448; 0.9155)	0.1966	2.6962	0.007
Aparapotamon vs. Sinopotamon	-0.1735 (-0.5593; 0.2124)	0.1969	-0.8812	0.3782
Huananpotamon vs. Sinopotamon	-0.0027 (-0.4664; 0.4610)	0.2366	-0.0115	0.9908
Sinolapotamon vs. Sinopotamon	-0.4873 (-1.1341; 0.1596)	0.33	-1.4765	0.1398
Potamiscus vs. Sinopotamon	0.7092 (0.0242; 1.3942)	0.3495	2.0292	0.0424
Malayopotamon vs. Sinopotamon	-0.0418 (-0.5319; 0.4484)	0.2501	-0.167	0.8674
Nanhaipotamon vs. Sinopotamon	0.0526 (-0.2262; 0.3314)	0.1422	0.3697	0.7116
Neilupotamon vs. Sinopotamon	-0.2564 (-0.8922; 0.3794)	0.3244	-0.7904	0.4293
Tiwaripotamon vs. Sinopotamon	-0.5046 (-1.1514; 0.1423)	0.33	-1.5289	0.1263
Parvuspotamon vs. Sinopotamon	0.0802 (-0.3508; 0.4041)	0.1926	0.1384	0.8899
Tenuilapotamon vs. Sinopotamon	0.0267 (-0.3508; 0.4041)	0.1926	0.1384	0.8899
Tenuipotamon vs. Sinopotamon	0.0179 (-0.6340; 0.6698)	0.3326	0.0538	0.9571
Potamon vs. Sinopotamon	-0.0053 (-0.2987; 0.2881)	0.1497	-0.0354	0.9718
Lithodes vs. Sinopotamon	-0.2740 (-0.6694; 0.1214)	0.2017	-1.3584	0.1743
Somanniathelphusa vs. Sinopotamon	-0.3892 (-1.0515; 0.2732)	0.3379	-1.1516	0.2495
Detection method
Direct compression method vs. Artificial digestion method	0.0768 (-0.0923; 0.2460)	0.0863	0.8901	0.3734
Unknown vs. Artificial digestion method	0.0878 (-0.1468; 0.3224)	0.1197	0.7332	0.4634
R² is the proportion of true heterogeneity that can be explained by the moderator, the QM statistic and its P value show whether the moderators are statistically significant in explaining heterogeneity, and the QE statistic and its P value show the significance of residual heterogeneity that is unaccounted for by the moderator.
