# Supplementary material for: Infection and biogeographical characteristics of Paragonimus westermani and P. skrjabini in humans and animal hosts in China: A systematic review and meta-analysis
Source: PLoS Negl Trop Dis. 2024 Aug 5;18(8):e0012366. doi: 10.1371/journal.pntd.0012366 (PMC11326572; doi:10.1371/journal.pntd.0012366)
Supplement: S9 Table — (XLSX) [file pntd.0012366.s009.xlsx]

## Sheet: Table S5
S9_Table. Multivariable meta-regression analyses for Paragonimus infection in animal reservoirs
	Estimate (95% CI)	S.E.	Z	P	I2	R2 , % (QM P value)	QE P value
P. westermani					0.9878	0.00 (0.946)	<0.0001
Family of hosts
Viverridae vs. Felidae	-0.0380 (-1.6429; 1.5669)	0.8188	-0.0464	0.963
Canidae vs. Felidae	-0.2828 (-0.9056; 0.3400)	0.3177	-0.89	0.3735
Mustelidae vs. Felidae	-0.0423 (-1.6484; 1.5638)	0.8194	-0.0516	0.9588
Life style
Wild vs. Domestic	-0.1715 (-1.5755; 1.2325)	0.7163	-0.2395	0.8108
Detection method
Kato-Katz vs. Direct compression method	-0.5611 (-1.8142; 0.6920)	0.6393	-0.8776	0.3801
Sedimentation method vs. Direct compression method	-0.4136 (-1.5432; 0.7159)	0.5763	-0.7178	0.4729
Unknown vs. Direct compression method	-0.2592 (-1.2624; 0.7441)	0.5119	-0.5063	0.6126
P. skrjabini					0.8378	68.81 ( <0.0001)	<0.0001
Family of hosts
Viverridae vs. Felidae	0.0938 (-0.3593; 0.5468)	0.2312	0.4056	0.685
Canidae vs. Felidae	-0.2832 (-0.4918;-0.0745)	0.1065	-2.66	0.0078
Muridae vs. Felidae	-0.3277 (-0.7607; 0.1053)	0.2209	-1.4833	0.138
Mustelidae vs. Felidae	-0.1931 (-0.6424; 0.2562)	0.2293	-0.8422	0.3997
Suidae vs. Felidae	-0.2537 (-0.7311; 0.2236)	0.2436	-1.0417	0.2975
Life style
Wild vs. Domestic	-0.2739 (-0.4855; -0.0623)	0.108	-2.5367	0.0112
Detection method
Kato-Katz method vs. Direct compression method	-0.5452 (-0.8606; -0.2297)	0.1609	-3.3876	0.0007
Sedimentation method vs. Direct compression method	-0.3248 (-0.5648; -0.0849)	0.1224	-2.6539	0.008
Unknown vs. Direct compression method	-0.3477 (-0.6314; -0.0640)	0.1448	-2.402	0.0163
R² is the proportion of true heterogeneity that can be explained by the moderator, the QM statistic and its P value show whether the moderators are statistically significant in explaining heterogeneity, and the QE statistic and its P value show the significance of residual heterogeneity that is unaccounted for by the moderator.
