# Supplementary material for: Infection and biogeographical characteristics of Paragonimus westermani and P. skrjabini in humans and animal hosts in China: A systematic review and meta-analysis
Source: PLoS Negl Trop Dis. 2024 Aug 5;18(8):e0012366. doi: 10.1371/journal.pntd.0012366 (PMC11326572; doi:10.1371/journal.pntd.0012366)
Supplement: S10 Table — (XLSX) [file pntd.0012366.s010.xlsx]

## Sheet: Sheet1
S10_Table. Sensitivity analysis of the pooled prevalence of Paragonimus in humans, the first intermediate hosts, the second intermediate hosts, and animal reservoirs
		Main analyses			Outlier analyses				Smallest-20%-excluded analyses
	No. of data points	Pooled prevalence, % (95% CI)	I² ,% (95% CI, P-value)		Data points removed	Pooled prevalence, % (95% CI)	I² ,% (95% CI, P-value)		Data points removed	Pooled prevalence, % (95% CI)	I² ,% (95% CI, P-value)
Paragonimus in humans	38	0.05 (0.00; 0.12)	93.3 (92.0 - 94.4, < 0.001)		3	0.06 (0.01; 0.15)	93.6 (92.0 - 94.9, < 0.001)		8	0.11 (0.03; 0.23)	95.5 (94.4 - 96.4, < 0.001)
P. skrjabini in the first intermediate hosts	50	0.46 (0.23; 0.76)	95.0 (94.0 - 95.0, < 0.001)		3	0.48 (0.24; 0.80)	95.0 (94.0 - 96.0, < 0.001)		10	0.33 (0.22; 0.47)	94.0 (93.0 - 95.0, < 0.001)
P. westermani in the first intermediate hosts	57	0.12 (0.02; 0.27)	94.0 (93.0 - 95.0, < 0.001)		2	0.04 (0.00; 0.10)	92.0 (90.0 - 93.0, < 0.001)		11	0.19 (0.08; 0.35)	95.0 (94.0 - 96.0, < 0.001)
P. skrjabini in the second intermediate hosts	81	32.38 (26.08; 39.01)	100.0 (100.0 - 100.0, < 0.001)		6	26.89 (22.13; 31.93)	100.0 (100.0 - 100.0,< 0.001)		16	27.58 (21.54; 34.06)	100.0 (100.0 - 100.0, < 0.001)
P. westermani in the second intermediate hosts	94	53.01 (45.27; 60.68)	100.0 (100.0 - 100.0, < 0.001)		4	52.81 (45.29; 60.26)	100.0 (100.0 - 100.0, < 0.001)		19	46.87 (39.06; 54.76)	100.0 (100.0 - 100.0, < 0.001)
P. skrjabini in animal reservoirs	12	30.68 (14.37; 49.79)	96.0 (95.0 - 97.0, < 0.001)		1	31.72 (13.87; 52.73)	97.0 (95.0 - 98.0, < 0.001)		2	26.40 (12.44; 43.19)	96.0 (94.0 - 97.0, < 0.001)
P. westermani in animal reservoirs	10	21.91 (4.80; 45.92)	96.0 (94.0 - 97.0, < 0.001)		2	29.03 (6.91; 57.84)	94.0 (91.0 - 96.0, < 0.001)		2	10.60 (2.96; 21.58)	94.0 (91.0 - 96.0, < 0.001)
The ‘main analyses’ columns are taken from Table 1 of the manuscript. The ‘smallest-20%-excluded’ colunms refer to analyses where the smallest quintile (20%, by sample size) of data-points were dropped from each database.
