# Supplementary material for: Infection and biogeographical characteristics of Paragonimus westermani and P. skrjabini in humans and animal hosts in China: A systematic review and meta-analysis
Source: PLoS Negl Trop Dis. 2024 Aug 5;18(8):e0012366. doi: 10.1371/journal.pntd.0012366 (PMC11326572; doi:10.1371/journal.pntd.0012366)
Supplement: S11 Table — (XLSX) [file pntd.0012366.s011.xlsx]

## Sheet: Sheet2
S11_Table. Environmental characteristics of areas with reported P. westermani and P. skrjabini infections in China
Variable	Random points				P. westermani				P. skrjabini				T-test for P.skrjabini and P.westermani
	Min–Max	Percentile 0.05-0.95	Mean±SD		Min–Max	Percentile 0.05-0.95	Mean±SD		Min–Max	Percentile 0.05-0.95	Mean±SD		t_value	p_value
Elevation (Meter)	0.0-6314.0	34.0-5040.9	1732.9 ± 1689.0		4.0-1166.0	13.0-639.8	242.2 ± 231.2		13.0-2188.0	66.1-1382.0	568.1 ± 443.1		-9.2	<0.0001
Annual Mean Temperature (℃)	-16.7-24.7	-5.5-19.4	7.3 ± 7.9		1.0-22.7	3.8-20.9	15.0 ± 5.0		10.9-22.5	11.8-19.3	16.2 ± 2.3		-3.2	0.002
Annual Precipitation (mm)	13.0-3890.0	35.0-1628.9	619.4 ± 514.8		541.0-2849.0	605.0-1788.2	1308.1 ± 387.6		578.0-1928.0	796.2-1782.7	1246.2 ± 303.8		1.8	0.072
Mean Temperature of Warmest Quarter (℃)	-4.8-30.4	5.1-27.3	18.8 ± 7.3		18.3-28.5	20.0-28.2	24.5 ± 2.6		19.5-28.5	21.3-27.9	25.3 ± 2.1		0.7	0.494
Precipitation of Warmest Quarter (mm)	10.0-2426.0	24.0-684.4	313.8 ± 228.44		304.0-959.0	361.4-662.4	518.5 ± 97.9		257.0-907.0	386.6.0-716.9	516.3 ± 106.1		0.2	0.827
Mean Temperature of Coldest Quarter (℃)	-28.4-19.7	-19.6-11.9	-5.5 ± 9.9		-20.1-15.8	-14.4-13.4	3.7 ± 8.2		-0.8-17.7	1.6-11.3	6.5 ± 3.0		-4.7	<0.0001
Precipitation of Coldest Quarter (mm)	0.0-299.0	1.0-180.0	39.3 ± 55.4		12.0-517.0	18.0-218.6	136.5 ± 78.2		15.0-223.0	22.0-203.2	99.0± 61.4		5.4	<0.0001
